# Supplementary material for: Monitoring mitochondrial translation by pulse SILAC
Source: J Biol Chem. 2023 Jan 2;299(2):102865. doi: 10.1016/j.jbc.2022.102865 (PMC9922817; doi:10.1016/j.jbc.2022.102865)
Supplement: Supplemental Table S1 [file mmc2.xlsx]

## Sheet: Table S1 A list of proteins
Protein IDs	Majority protein IDs	Peptide counts (all)	Peptide counts (razor+unique)	Peptide counts (unique)	Protein names	Gene names	Fasta headers	Peptides mito_chy_n1	Peptides mito_chy_n2	Peptides mito_lysc-chy_n1	Peptides mito_lysc-chy_n2	Peptides mito_try_n1	Peptides mito_try_n2	Peptides mito_try-chy_n1	Peptides mito_try-chy_n2	Peptides whole_chy_n1	Peptides whole_chy_n2	Peptides whole_lysc-chy_n1	Peptides whole_lysc-chy_n2	Peptides whole_try_n1	Peptides whole_try_n2	Peptides whole_try-chy_n1	Peptides whole_try-chy_n2	Mol. weight [kDa]	Sequence length	Q-value	Sequence coverage mito_chy_n1 [%]	Sequence coverage mito_chy_n2 [%]	Sequence coverage mito_lysc-chy_n1 [%]	Sequence coverage mito_lysc-chy_n2 [%]	Sequence coverage mito_try_n1 [%]	Sequence coverage mito_try_n2 [%]	Sequence coverage mito_try-chy_n1 [%]	Sequence coverage mito_try-chy_n2 [%]	Sequence coverage whole_chy_n1 [%]	Sequence coverage whole_chy_n2 [%]	Sequence coverage whole_lysc-chy_n1 [%]	Sequence coverage whole_lysc-chy_n2 [%]	Sequence coverage whole_try_n1 [%]	Sequence coverage whole_try_n2 [%]	Sequence coverage whole_try-chy_n1 [%]	Sequence coverage whole_try-chy_n2 [%]	Intensity mito_chy_n1	Intensity mito_chy_n2	Intensity mito_lysc-chy_n1	Intensity mito_lysc-chy_n2	Intensity mito_try_n1	Intensity mito_try_n2	Intensity mito_try-chy_n1
P10809;E7ESH4;E7EXB4;P10809-2;C9JL25;C9JCQ4;C9JL19;C9J0S9	P10809	65;24;20;9;8;7;6;2	65;24;20;9;8;7;6;2	65;24;20;9;8;7;6;2	60 kDa heat shock protein, mitochondrial	HSPD1	>sp|P10809|CH60_HUMAN 60 kDa heat shock protein, mitochondrial OS=Homo sapiens GN=HSPD1 PE=1 SV=2	4	4	29	28	47	49	40	41	2	2	22	23	36	38	33	32	61.054	573	0	8	8	48.7	47.5	79.1	80.1	65.1	65.1	2.8	2.8	44	45.4	73.8	77.5	62.1	59.2	21396000000	14773000000	172170000000	134770000000	230810000000	270550000000	239380000000
P63261;I3L4N8;I3L3I0;I3L1U9;I3L3R2;K7EM38;J3KT65	P63261;I3L4N8;I3L3I0;I3L1U9	65;38;35;35;22;16;16	65;38;35;35;22;16;16	1;1;1;1;1;1;1	Actin, cytoplasmic 2;Actin, cytoplasmic 2, N-terminally processed	ACTG1	>sp|P63261|ACTG_HUMAN Actin, cytoplasmic 2 OS=Homo sapiens GN=ACTG1 PE=1 SV=1;>tr|I3L4N8|I3L4N8_HUMAN Actin, cytoplasmic 2 (Fragment) OS=Homo sapiens GN=ACTG1 PE=1 SV=3;>tr|I3L3I0|I3L3I0_HUMAN Actin, cytoplasmic 2, N-terminally processed (Fragment) OS=Homo	15	16	24	25	24	23	30	30	16	17	24	24	24	25	29	30	41.792	375	0	50.9	50.9	72	69.6	77.3	75.5	77.6	80.3	50.9	52.5	67.2	67.2	77.3	78.9	75.7	75.7	29973000000	28412000000	97063000000	92419000000	173810000000	154260000000	134780000000
P42704;B8ZZ38;C9JCA9	P42704	169;53;42	169;53;42	161;53;42	Leucine-rich PPR motif-containing protein, mitochondrial	LRPPRC	>sp|P42704|LPPRC_HUMAN Leucine-rich PPR motif-containing protein, mitochondrial OS=Homo sapiens GN=LRPPRC PE=1 SV=3	34	30	57	59	81	80	77	82	11	14	35	34	72	67	45	45	157.9	1394	0	25.7	24.2	44	44.9	70.2	68.7	52.5	55.3	12.1	15.1	28.4	27.2	65.1	59.7	33.6	33.6	18421000000	14209000000	47853000000	40520000000	121850000000	129180000000	69295000000
P06576;H0YH81;F8W0P7;F8W079;H0YI37	P06576;H0YH81	64;46;28;24;16	64;46;28;24;16	64;46;28;24;16	ATP synthase subunit beta, mitochondrial;ATP synthase subunit beta	ATP5B	>sp|P06576|ATPB_HUMAN ATP synthase subunit beta, mitochondrial OS=Homo sapiens GN=ATP5B PE=1 SV=3;>tr|H0YH81|H0YH81_HUMAN ATP synthase subunit beta (Fragment) OS=Homo sapiens GN=ATP5B PE=1 SV=1	16	17	22	21	26	26	36	36	12	13	17	17	25	25	23	23	56.559	529	0	40.5	40.5	45.4	45.4	76.4	70.9	60.9	59	32.5	32.5	40.1	40.1	75.6	75.6	50.7	52.2	26997000000	19711000000	33932000000	28749000000	114170000000	108340000000	69998000000
P25705;P25705-2;P25705-3;K7EK77;K7ENJ4;K7ERX7;K7EJP1;K7EQH4;K7ESA0	P25705;P25705-2;P25705-3	56;55;52;21;17;16;14;11;2	56;55;52;21;17;16;14;11;2	56;55;52;21;17;16;14;11;2	ATP synthase subunit alpha, mitochondrial	ATP5A1	>sp|P25705|ATPA_HUMAN ATP synthase subunit alpha, mitochondrial OS=Homo sapiens GN=ATP5A1 PE=1 SV=1;>sp|P25705-2|ATPA_HUMAN Isoform 2 of ATP synthase subunit alpha, mitochondrial OS=Homo sapiens GN=ATP5A1;>sp|P25705-3|ATPA_HUMAN Isoform 3 of ATP synthase s	12	11	18	17	29	31	29	28	6	6	11	11	27	30	19	20	59.75	553	0	21.7	21.7	40.7	39.2	60.2	62.2	49	48.6	13	13	29.1	29.7	60.8	62	40.3	42.5	11802000000	10101000000	40267000000	38488000000	112550000000	107280000000	57696000000
P40926;P40926-2;G3XAL0	P40926;P40926-2;G3XAL0	38;31;28	38;31;28	38;31;28	Malate dehydrogenase, mitochondrial;Malate dehydrogenase	MDH2	>sp|P40926|MDHM_HUMAN Malate dehydrogenase, mitochondrial OS=Homo sapiens GN=MDH2 PE=1 SV=3;>sp|P40926-2|MDHM_HUMAN Isoform 2 of Malate dehydrogenase, mitochondrial OS=Homo sapiens GN=MDH2;>tr|G3XAL0|G3XAL0_HUMAN Malate dehydrogenase OS=Homo sapiens GN=MDH	10	9	13	14	20	19	17	18	5	5	8	9	17	18	12	13	35.503	338	0	37.9	37.3	45.6	50.6	67.8	65.7	50.9	51.8	33.4	33.4	32.2	35.8	61.2	64.8	37.9	37.9	10081000000	6345300000	40561000000	32394000000	108890000000	109010000000	64985000000
P12236;I7HJJ0	P12236	62;30	62;30	28;9	ADP/ATP translocase 3	SLC25A6	>sp|P12236|ADT3_HUMAN ADP/ATP translocase 3 OS=Homo sapiens GN=SLC25A6 PE=1 SV=4	17	17	26	24	22	22	29	28	7	8	14	15	16	16	16	16	32.866	298	0	51	49.3	67.1	64.4	64.8	71.8	66.4	66.1	32.9	38.6	44.3	44.3	54.7	54.4	44.3	44.3	30092000000	27540000000	108850000000	94069000000	102650000000	134870000000	97750000000
P68104;Q5VTE0;A0A087WV01	P68104;Q5VTE0;A0A087WV01	76;70;62	76;70;62	3;3;3	Elongation factor 1-alpha 1;Putative elongation factor 1-alpha-like 3	EEF1A1;EEF1A1P5	>sp|P68104|EF1A1_HUMAN Elongation factor 1-alpha 1 OS=Homo sapiens GN=EEF1A1 PE=1 SV=1;>sp|Q5VTE0|EF1A3_HUMAN Putative elongation factor 1-alpha-like 3 OS=Homo sapiens GN=EEF1A1P5 PE=5 SV=1;>tr|A0A087WV01|A0A087WV01_HUMAN Elongation factor 1-alpha 1 OS=Hom	18	18	30	31	24	26	31	33	16	15	27	28	24	26	35	34	50.14	462	0	39.6	44.2	57.4	63.6	71.9	73.4	61.9	65.2	34.4	33.3	47.8	47.8	67.7	66.5	57.6	55.6	29175000000	26528000000	65697000000	65309000000	99541000000	124610000000	116790000000
P38646;H0Y8S0;H0YBG6	P38646	90;13;13	89;12;13	66;12;13	Stress-70 protein, mitochondrial	HSPA9	>sp|P38646|GRP75_HUMAN Stress-70 protein, mitochondrial OS=Homo sapiens GN=HSPA9 PE=1 SV=2	13	13	33	33	36	40	41	40	9	9	24	24	33	33	28	29	73.68	679	0	29.9	29.9	55.5	55.5	67.5	70.7	51.4	48.3	19.4	19.4	44.3	45.7	60.5	60.5	39.5	39.5	16096000000	11721000000	74075000000	62861000000	81792000000	102540000000	62226000000
P13639;M0R0I6;H0YKI9	P13639	135;2;1	135;2;1	133;2;0	Elongation factor 2	EEF2	>sp|P13639|EF2_HUMAN Elongation factor 2 OS=Homo sapiens GN=EEF2 PE=1 SV=4	28	28	48	47	51	52	53	54	26	27	44	43	50	51	52	49	95.337	858	0	37.9	39.2	53.3	51.5	69.8	71.4	59.3	60.4	34	35.7	49.7	48.8	67.6	67.6	59	57.9	23101000000	21375000000	46324000000	46472000000	79521000000	73707000000	56166000000
P14625;Q96GW1;H0YIV0;F8W026;F8VPC7	P14625	96;27;13;4;1	93;24;13;1;1	79;24;9;1;1	Endoplasmin	HSP90B1	>sp|P14625|ENPL_HUMAN Endoplasmin OS=Homo sapiens GN=HSP90B1 PE=1 SV=1	22	19	38	39	41	42	43	39	13	13	25	23	37	34	25	27	92.468	803	0	26	27.3	45.3	45.7	53.3	56.7	50.3	48.3	21.5	21.5	30	27.8	52.1	49.3	37.7	38.9	19899000000	14769000000	31758000000	28081000000	77098000000	78863000000	57263000000
P35232;C9JW96;C9JZ20;E7ESE2;E9PCW0;P35232-2	P35232;C9JW96;C9JZ20;E7ESE2;E9PCW0;P35232-2	46;41;38;38;38;28	46;41;38;38;38;28	20;15;12;12;12;2	Prohibitin	PHB	>sp|P35232|PHB_HUMAN Prohibitin OS=Homo sapiens GN=PHB PE=1 SV=1;>tr|C9JW96|C9JW96_HUMAN Prohibitin (Fragment) OS=Homo sapiens GN=PHB PE=1 SV=2;>tr|C9JZ20|C9JZ20_HUMAN Prohibitin (Fragment) OS=Homo sapiens GN=PHB PE=1 SV=1;>tr|E7ESE2|E7ESE2_HUMAN Prohibiti	11	12	16	15	22	21	20	20	9	9	14	14	19	19	19	19	29.804	272	0	41.5	43	68.8	67.3	84.9	84.9	65.8	65.8	33.8	33.8	61.4	61.4	81.6	81.6	65.4	65.4	24463000000	19304000000	50210000000	43288000000	75626000000	73962000000	56217000000
P04075;P04075-2;J3KPS3;H3BQN4;H3BU78;H3BUH7;H3BR04;H3BMQ8;H3BR68;Q5T7D5;A0A087WXX2;P05062	P04075;P04075-2;J3KPS3;H3BQN4	58;57;55;53;27;26;25;24;17;2;2;2	58;57;55;53;27;26;25;24;17;2;2;2	22;21;22;17;9;1;1;1;16;0;0;0	Fructose-bisphosphate aldolase A;Fructose-bisphosphate aldolase	ALDOA	>sp|P04075|ALDOA_HUMAN Fructose-bisphosphate aldolase A OS=Homo sapiens GN=ALDOA PE=1 SV=2;>sp|P04075-2|ALDOA_HUMAN Isoform 2 of Fructose-bisphosphate aldolase A OS=Homo sapiens GN=ALDOA;>tr|J3KPS3|J3KPS3_HUMAN Fructose-bisphosphate aldolase OS=Homo sapien	8	8	18	18	28	29	27	28	5	5	13	13	25	26	22	21	39.42	364	0	35.7	34.3	61.3	61.3	87.6	89.3	69.2	74.5	24.5	24.5	44.2	44.2	84.1	84.1	60.7	57.4	12997000000	14035000000	29109000000	26224000000	74953000000	77522000000	53069000000
Q99623;J3KPX7;Q99623-2;F5GY37;F5GWA7;F5H3X6;F5H0C5;F5H2D2;U3KPZ5	Q99623;J3KPX7;Q99623-2;F5GY37;F5GWA7;F5H3X6	40;37;34;31;26;21;12;10;6	40;37;34;31;26;21;12;10;6	40;37;34;31;26;21;12;10;6	Prohibitin-2	PHB2	>sp|Q99623|PHB2_HUMAN Prohibitin-2 OS=Homo sapiens GN=PHB2 PE=1 SV=2;>tr|J3KPX7|J3KPX7_HUMAN Prohibitin-2 OS=Homo sapiens GN=PHB2 PE=1 SV=2;>sp|Q99623-2|PHB2_HUMAN Isoform 2 of Prohibitin-2 OS=Homo sapiens GN=PHB2;>tr|F5GY37|F5GY37_HUMAN Prohibitin-2 OS=Ho	10	10	15	15	17	19	14	13	7	8	11	11	18	18	12	11	33.296	299	0	32.1	32.1	53.5	53.5	63.5	69.2	39.8	39.8	22.4	27.4	42.1	42.1	66.6	66.6	39.8	39.8	23162000000	19089000000	40228000000	37001000000	63810000000	70886000000	34228000000
Q14697-2;E9PKU7;E9PNH1;Q14697-3	Q14697-2;E9PKU7	134;121;8;1	134;121;8;1	1;1;1;0	Neutral alpha-glucosidase AB	GANAB	>sp|Q14697-2|GANAB_HUMAN Isoform 2 of Neutral alpha-glucosidase AB OS=Homo sapiens GN=GANAB;>tr|E9PKU7|E9PKU7_HUMAN Neutral alpha-glucosidase AB OS=Homo sapiens GN=GANAB PE=1 SV=1	39	38	42	43	49	47	61	61	22	22	29	27	45	44	37	39	109.44	966	0	43	40	47.7	47.2	66.9	61.2	54.6	55.7	28.4	28.3	33.6	33.5	60	60	41.4	42.4	25737000000	18996000000	30836000000	24382000000	62222000000	55161000000	46806000000
P30101;F8WBS6;F8WBW5	P30101	80;1;1	80;1;1	67;0;0	Protein disulfide-isomerase A3	PDIA3	>sp|P30101|PDIA3_HUMAN Protein disulfide-isomerase A3 OS=Homo sapiens GN=PDIA3 PE=1 SV=4	21	19	27	26	33	33	28	26	13	13	18	17	30	29	19	19	56.782	505	0	45.9	42.6	51.9	51.7	67.1	67.1	49.7	46.7	34.1	36	35.6	35.2	64.8	62.2	34.9	35	18556000000	14047000000	32261000000	25932000000	62049000000	49936000000	36503000000
P00505;P00505-2	P00505;P00505-2	60;55	60;55	60;55	Aspartate aminotransferase, mitochondrial	GOT2	>sp|P00505|AATM_HUMAN Aspartate aminotransferase, mitochondrial OS=Homo sapiens GN=GOT2 PE=1 SV=3;>sp|P00505-2|AATM_HUMAN Isoform 2 of Aspartate aminotransferase, mitochondrial OS=Homo sapiens GN=GOT2	14	13	20	19	27	28	29	31	7	9	12	12	23	24	18	19	47.517	430	0	35.1	32.1	46	46	71.6	73.7	55.6	59.3	20.2	27.9	30.7	30.7	61.6	63.5	35.6	38.6	6225900000	5859500000	20332000000	17693000000	60395000000	58943000000	29035000000
P49411;H3BNU3	P49411	57;3	57;3	57;3	Elongation factor Tu, mitochondrial	TUFM	>sp|P49411|EFTU_HUMAN Elongation factor Tu, mitochondrial OS=Homo sapiens GN=TUFM PE=1 SV=2	8	8	13	13	30	31	26	26	6	6	10	10	23	24	17	18	49.541	452	0	33.4	33.4	43.8	43.8	70.8	72.8	49.3	56.9	24.3	24.3	29.2	30.1	60.2	60.2	43.6	48	15023000000	11863000000	23530000000	15699000000	60317000000	65097000000	43530000000
P34897-3;P34897;P34897-2;G3V5L0;G3V4W5;G3V540;H0YIZ0;G3V2W0;G3V4X0;G3V241;G3V3Y8;G3V4T0;G3V2E4;G3V2Y1;G3V3C6	P34897-3;P34897;P34897-2;G3V5L0;G3V4W5	61;61;59;33;31;29;26;22;20;18;18;18;18;4;4	61;61;59;33;31;29;26;22;20;18;18;18;18;4;4	33;33;33;22;22;22;7;22;20;18;18;18;18;4;4	Serine hydroxymethyltransferase, mitochondrial	SHMT2	>sp|P34897-3|GLYM_HUMAN Isoform 3 of Serine hydroxymethyltransferase, mitochondrial OS=Homo sapiens GN=SHMT2;>sp|P34897|GLYM_HUMAN Serine hydroxymethyltransferase, mitochondrial OS=Homo sapiens GN=SHMT2 PE=1 SV=3;>sp|P34897-2|GLYM_HUMAN Isoform 2 of Serine	11	9	17	18	30	30	26	27	9	9	15	14	27	27	17	17	53.454	483	0	30.4	29	50.1	51.6	76.2	76.2	52.8	52.8	27.1	27.1	47	45.3	72.5	72.5	39.5	38.7	17178000000	12448000000	34008000000	25513000000	60087000000	64272000000	42503000000
P11021	P11021	88	85	82	78 kDa glucose-regulated protein	HSPA5	>sp|P11021|GRP78_HUMAN 78 kDa glucose-regulated protein OS=Homo sapiens GN=HSPA5 PE=1 SV=2	19	18	31	30	29	31	36	35	12	13	25	25	29	30	28	27	72.332	654	0	42.8	41.7	51.1	52.3	50.8	52.9	48.5	45.3	27.4	28.6	45.4	45.4	51.5	51.5	38.2	38.2	22746000000	17421000000	51150000000	43218000000	58293000000	61018000000	49936000000
P05023-4;P05023;P05023-3;P05023-2;Q13733;Q5TC05;Q5TC01;E9PRA5;Q5TC02;M0QXF2	P05023-4;P05023;P05023-3;P05023-2	94;94;89;53;21;13;8;7;6;2	94;94;89;53;21;13;8;7;6;2	53;53;48;40;0;6;6;0;6;0	Sodium/potassium-transporting ATPase subunit alpha-1	ATP1A1	>sp|P05023-4|AT1A1_HUMAN Isoform 4 of Sodium/potassium-transporting ATPase subunit alpha-1 OS=Homo sapiens GN=ATP1A1;>sp|P05023|AT1A1_HUMAN Sodium/potassium-transporting ATPase subunit alpha-1 OS=Homo sapiens GN=ATP1A1 PE=1 SV=1;>sp|P05023-3|AT1A1_HUMAN Is	13	12	36	39	44	44	57	56	6	6	16	19	32	35	25	26	113	1023	0	12.9	12.2	41	42	45.5	45.7	53.4	51.7	7.4	7.4	23.9	26.3	37	39.6	28.7	31.7	5435200000	4785200000	27479000000	28034000000	56740000000	67981000000	43833000000
Q07021	Q07021	30	30	3	Complement component 1 Q subcomponent-binding protein, mitochondrial	C1QBP	>sp|Q07021|C1QBP_HUMAN Complement component 1 Q subcomponent-binding protein, mitochondrial OS=Homo sapiens GN=C1QBP PE=1 SV=1	9	9	17	17	10	10	14	13	9	9	16	16	10	10	13	13	31.362	282	0	26.2	26.2	56.4	56.4	63.5	63.5	55.3	55.3	26.2	26.2	56.4	56.4	63.5	63.5	55.3	55.3	22785000000	21406000000	61034000000	57142000000	55559000000	41538000000	67159000000
Q16777;Q6FI13	Q16777;Q6FI13	17;17	11;11	4;4	Histone H2A type 2-C;Histone H2A type 2-A	HIST2H2AC;HIST2H2AA3	>sp|Q16777|H2A2C_HUMAN Histone H2A type 2-C OS=Homo sapiens GN=HIST2H2AC PE=1 SV=4;>sp|Q6FI13|H2A2A_HUMAN Histone H2A type 2-A OS=Homo sapiens GN=HIST2H2AA3 PE=1 SV=3	1	1	9	9	4	6	7	8	1	1	6	6	5	6	8	8	13.988	129	0	8.5	8.5	45	45	49.6	55	55	55	8.5	8.5	45	45	55	55	55	55	7408800000	10993000000	15852000000	20667000000	49267000000	94799000000	43922000000
P21796;C9JI87	P21796;C9JI87	51;27	51;27	47;25	Voltage-dependent anion-selective channel protein 1	VDAC1	>sp|P21796|VDAC1_HUMAN Voltage-dependent anion-selective channel protein 1 OS=Homo sapiens GN=VDAC1 PE=1 SV=2;>tr|C9JI87|C9JI87_HUMAN Voltage-dependent anion-selective channel protein 1 (Fragment) OS=Homo sapiens GN=VDAC1 PE=1 SV=1	15	15	18	18	21	20	22	21	10	10	14	16	18	18	14	16	30.772	283	0	48.1	56.2	59.4	59.4	83	83	70.3	70.3	34.6	34.6	47	49.8	75.3	75.3	52.3	55.8	21333000000	16600000000	34841000000	29755000000	49131000000	54500000000	31234000000
P61604;B8ZZ54;B8ZZL8	P61604;B8ZZ54;B8ZZL8	18;10;10	18;10;10	10;10;2	10 kDa heat shock protein, mitochondrial	HSPE1	>sp|P61604|CH10_HUMAN 10 kDa heat shock protein, mitochondrial OS=Homo sapiens GN=HSPE1 PE=1 SV=2;>tr|B8ZZ54|B8ZZ54_HUMAN 10 kDa heat shock protein, mitochondrial OS=Homo sapiens GN=HSPE1 PE=1 SV=1;>tr|B8ZZL8|B8ZZL8_HUMAN 10 kDa heat shock protein, mitocho	3	3	10	10	9	8	7	7	2	2	7	7	6	7	6	6	10.932	102	0	12.7	12.7	71.6	71.6	73.5	73.5	63.7	63.7	12.7	12.7	71.6	71.6	55.9	62.7	55.9	55.9	14491000000	9785400000	55403000000	44180000000	47167000000	50164000000	46196000000
P04406;E7EUT5;O14556	P04406;E7EUT5	55;35;1	55;35;1	11;0;0	Glyceraldehyde-3-phosphate dehydrogenase	GAPDH	>sp|P04406|G3P_HUMAN Glyceraldehyde-3-phosphate dehydrogenase OS=Homo sapiens GN=GAPDH PE=1 SV=3;>tr|E7EUT5|E7EUT5_HUMAN Glyceraldehyde-3-phosphate dehydrogenase OS=Homo sapiens GN=GAPDH PE=1 SV=1	14	17	17	19	17	19	24	23	17	18	19	18	21	20	29	28	36.053	335	0	51.3	51.3	50.4	53.4	73.4	78.8	63	63	56.7	56.7	51	51.3	83.3	81.2	71.3	71.3	15537000000	16348000000	23750000000	22743000000	46647000000	58140000000	30061000000
B4DJV2;O75390;F8VPA1;F8VPF9;F8VRI6;F8W1S4;F8W4S1;F8VRP1;F8VX68;H0YIC4;F8VZK9;F8VX07;F8VTT8;F8VWQ5;F8W642;F8VR34;F8VU34;F8W0J2	B4DJV2;O75390	58;58;20;19;17;16;16;15;15;15;13;13;13;11;10;8;5;1	58;58;20;19;17;16;16;15;15;15;13;13;13;11;10;8;5;1	36;36;1;0;1;0;0;0;0;15;0;0;0;0;0;1;0;0	Citrate synthase;Citrate synthase, mitochondrial	CS	>tr|B4DJV2|B4DJV2_HUMAN Citrate synthase OS=Homo sapiens GN=CS PE=1 SV=1;>sp|O75390|CISY_HUMAN Citrate synthase, mitochondrial OS=Homo sapiens GN=CS PE=1 SV=2	23	20	23	23	19	19	29	29	14	11	17	20	18	18	18	18	50.431	453	0	58.9	52.3	47.9	47	55.2	55.2	50.1	52.5	40.6	32.2	44.2	47	52.1	52.1	34	34	14321000000	10146000000	20050000000	18664000000	46580000000	55511000000	24480000000
K7EK07;P84243;K7EMV3;B4DEB1;K7ES00;Q6NXT2;K7EP01	K7EK07;P84243;K7EMV3;B4DEB1;K7ES00	20;20;10;10;10;7;5	20;20;10;10;10;7;5	7;7;0;0;0;0;0	Histone H3;Histone H3.3	H3F3B;H3F3A	>tr|K7EK07|K7EK07_HUMAN Histone H3 (Fragment) OS=Homo sapiens GN=H3F3B PE=1 SV=1;>sp|P84243|H33_HUMAN Histone H3.3 OS=Homo sapiens GN=H3F3A PE=1 SV=2;>tr|K7EMV3|K7EMV3_HUMAN Histone H3 OS=Homo sapiens GN=H3F3B PE=1 SV=1;>tr|B4DEB1|B4DEB1_HUMAN Histone H3 O	2	2	6	7	5	8	8	7	3	4	9	10	7	9	9	9	14.914	132	0	24.2	24.2	42.4	42.4	47	56.8	47	41.7	24.2	34.1	47.7	47.7	53.8	56.8	47	47	6576800000	10124000000	13204000000	25696000000	45198000000	203840000000	33184000000
P54886;P54886-2	P54886;P54886-2	71;70	71;70	71;70	Delta-1-pyrroline-5-carboxylate synthase;Glutamate 5-kinase;Gamma-glutamyl phosphate reductase	ALDH18A1	>sp|P54886|P5CS_HUMAN Delta-1-pyrroline-5-carboxylate synthase OS=Homo sapiens GN=ALDH18A1 PE=1 SV=2;>sp|P54886-2|P5CS_HUMAN Isoform Short of Delta-1-pyrroline-5-carboxylate synthase OS=Homo sapiens GN=ALDH18A1	9	9	21	21	42	42	32	34	3	3	12	10	32	32	20	20	87.301	795	0	9.2	11.7	34	34	65.4	64.3	48.4	50.2	3.1	3.1	20.4	19.1	45.9	45.8	33.7	34.5	2817300000	1880800000	13795000000	9839600000	44461000000	46501000000	25058000000
Q13813-3	Q13813-3	248	248	1	Spectrin alpha chain, non-erythrocytic 1	SPTAN1	>sp|Q13813-3|SPTN1_HUMAN Isoform 3 of Spectrin alpha chain, non-erythrocytic 1 OS=Homo sapiens GN=SPTAN1	31	26	83	80	114	112	103	107	9	8	33	33	70	69	40	44	282.28	2452	0	19.5	15.8	44.5	44.7	58	56.9	45	46.5	4.4	4	18.8	17.6	36.1	36.2	19.6	21.2	6906800000	6102900000	22824000000	22097000000	44107000000	41417000000	30662000000
P62805	P62805	16	16	16	Histone H4	HIST1H4A	>sp|P62805|H4_HUMAN Histone H4 OS=Homo sapiens GN=HIST1H4A PE=1 SV=2	2	2	4	4	7	10	5	5	3	3	4	4	9	9	5	6	11.367	103	0	26.2	26.2	35.9	35.9	47.6	59.2	35	35	35.9	35.9	35.9	35.9	59.2	59.2	35	39.8	5852100000	11680000000	10994000000	21726000000	43535000000	202020000000	18825000000
Q14204;H0YJ21	Q14204	382;18	382;18	382;18	Cytoplasmic dynein 1 heavy chain 1	DYNC1H1	>sp|Q14204|DYHC1_HUMAN Cytoplasmic dynein 1 heavy chain 1 OS=Homo sapiens GN=DYNC1H1 PE=1 SV=5	44	47	96	100	174	183	118	126	25	24	64	69	158	158	96	93	532.4	4646	0	12.2	13.7	25.4	26.5	50.3	52.6	30	31.1	7.2	6.7	17.9	19.8	44.5	45	24.8	24.5	5786400000	7050400000	17172000000	19651000000	42593000000	62141000000	21063000000
P45880;Q5JSD1;Q5JSD2	P45880;Q5JSD1;Q5JSD2	41;24;21	37;21;19	2;2;2	Voltage-dependent anion-selective channel protein 2	VDAC2	>sp|P45880|VDAC2_HUMAN Voltage-dependent anion-selective channel protein 2 OS=Homo sapiens GN=VDAC2 PE=1 SV=2;>tr|Q5JSD1|Q5JSD1_HUMAN Voltage-dependent anion-selective channel protein 2 (Fragment) OS=Homo sapiens GN=VDAC2 PE=1 SV=1;>tr|Q5JSD2|Q5JSD2_HUMAN	14	13	18	19	16	17	20	20	7	7	9	11	13	13	11	11	31.566	294	0	59.5	56.8	60.9	67.3	67.3	70.4	66.3	66.3	29.3	29.3	34	40.1	57.5	57.5	44.2	41.2	8428700000	7517200000	30645000000	19841000000	42348000000	42472000000	22653000000
Q01082;A0A087WUZ3;Q01082-2;F8W6C1	Q01082;A0A087WUZ3;Q01082-2	210;207;186;59	210;207;186;59	26;26;2;2	Spectrin beta chain, non-erythrocytic 1	SPTBN1	>sp|Q01082|SPTB2_HUMAN Spectrin beta chain, non-erythrocytic 1 OS=Homo sapiens GN=SPTBN1 PE=1 SV=2;>tr|A0A087WUZ3|A0A087WUZ3_HUMAN Spectrin beta chain, non-erythrocytic 1 OS=Homo sapiens GN=SPTBN1 PE=4 SV=1;>sp|Q01082-2|SPTB2_HUMAN Isoform Short of Spectri	24	22	71	63	110	107	88	87	2	4	25	23	73	73	36	40	274.61	2364	0	18.4	17.3	39.7	34.2	60.6	57.8	40.9	39.5	1.2	3.3	16.1	13.6	42.2	41.5	18.5	20.1	3996200000	3362300000	19717000000	18777000000	42269000000	42366000000	32531000000
Q99879;Q99877;Q93079;Q5QNW6;P62807;P58876;O60814;Q5QNW6-2;U3KQK0;P57053	Q99879;Q99877;Q93079;Q5QNW6;P62807;P58876;O60814;Q5QNW6-2;U3KQK0;P57053	14;14;14;14;14;14;14;14;14;10	14;14;14;14;14;14;14;14;14;10	0;0;0;0;0;0;0;0;0;0	Histone H2B type 1-M;Histone H2B type 1-N;Histone H2B type 1-H;Histone H2B type 2-F;Histone H2B type 1-C/E/F/G/I;Histone H2B type 1-D;Histone H2B type 1-K;Histone H2B type F-S	HIST1H2BM;HIST1H2BN;HIST1H2BH;HIST2H2BF;HIST1H2BC;HIST1H2BD;HIST1H2BK;H2BFS	>sp|Q99879|H2B1M_HUMAN Histone H2B type 1-M OS=Homo sapiens GN=HIST1H2BM PE=1 SV=3;>sp|Q99877|H2B1N_HUMAN Histone H2B type 1-N OS=Homo sapiens GN=HIST1H2BN PE=1 SV=3;>sp|Q93079|H2B1H_HUMAN Histone H2B type 1-H OS=Homo sapiens GN=HIST1H2BH PE=1 SV=3;>sp|Q5Q	2	2	6	6	8	7	6	7	2	2	6	6	8	7	8	8	13.989	126	0	14.3	14.3	29.4	29.4	50.8	45.2	30.2	30.2	14.3	14.3	29.4	29.4	50.8	45.2	38.9	38.9	8948100000	14983000000	22986000000	28400000000	41735000000	83955000000	47202000000
P07237;H7BZ94;F5H8J2;I3L398;H0Y3Z3;I3L312;I3L3P5;I3L3U6;I3NI03;I3L4M2;I3L0S0;I3L514;I3L1Y5	P07237;H7BZ94;F5H8J2	71;58;53;33;33;27;20;20;16;13;12;3;1	71;58;53;33;33;27;20;20;16;13;12;3;1	70;57;52;33;33;27;19;19;15;13;12;3;1	Protein disulfide-isomerase	P4HB	>sp|P07237|PDIA1_HUMAN Protein disulfide-isomerase OS=Homo sapiens GN=P4HB PE=1 SV=3;>tr|H7BZ94|H7BZ94_HUMAN Protein disulfide-isomerase OS=Homo sapiens GN=P4HB PE=1 SV=2;>tr|F5H8J2|F5H8J2_HUMAN Uncharacterized protein OS=Homo sapiens GN=P4HB PE=1 SV=1	14	17	30	30	26	28	27	28	9	11	21	21	24	25	18	16	57.116	508	0	33.9	35.8	60	59.1	54.1	56.9	49.8	51.4	23.2	29.3	43.1	43.1	51.8	52	38	37.2	8566400000	7071700000	26232000000	22698000000	38382000000	35163000000	26065000000
Q12931;Q12931-2;I3L239;I3L2D5;I3L253	Q12931;Q12931-2	84;82;36;14;5	84;82;36;14;5	16;14;0;0;0	Heat shock protein 75 kDa, mitochondrial	TRAP1	>sp|Q12931|TRAP1_HUMAN Heat shock protein 75 kDa, mitochondrial OS=Homo sapiens GN=TRAP1 PE=1 SV=3;>sp|Q12931-2|TRAP1_HUMAN Isoform 2 of Heat shock protein 75 kDa, mitochondrial OS=Homo sapiens GN=TRAP1	21	19	32	30	32	32	32	33	13	12	18	15	28	28	24	22	80.109	704	0	33.7	28.6	53.3	51.3	59.5	60.5	49.1	50.3	22	20	31.8	27.1	53.8	49.9	37.6	36.5	10818000000	9079100000	26282000000	20859000000	37592000000	45251000000	32382000000
P08107;P08107-2;V9GZ37	P08107;P08107-2;V9GZ37	97;90;72	97;90;72	49;43;37	Heat shock 70 kDa protein 1A/1B	HSPA1A	>sp|P08107|HSP71_HUMAN Heat shock 70 kDa protein 1A/1B OS=Homo sapiens GN=HSPA1A PE=1 SV=5;>sp|P08107-2|HSP71_HUMAN Isoform 2 of Heat shock 70 kDa protein 1A/1B OS=Homo sapiens GN=HSPA1A;>tr|V9GZ37|V9GZ37_HUMAN Heat shock 70 kDa protein 1A/1B OS=Homo sapie	16	16	25	25	31	29	34	36	25	24	33	36	35	35	38	39	70.051	641	0	36.8	39.5	44.8	42.1	72.5	67.2	47.6	50.9	43.1	41.2	49.1	54	75.7	75.7	51.3	53.4	10923000000	10070000000	25694000000	24381000000	37498000000	37748000000	25724000000
P04181	P04181	48	48	17	Ornithine aminotransferase, mitochondrial;Ornithine aminotransferase, hepatic form;Ornithine aminotransferase, renal form	OAT	>sp|P04181|OAT_HUMAN Ornithine aminotransferase, mitochondrial OS=Homo sapiens GN=OAT PE=1 SV=1	5	5	14	14	23	23	23	23	3	3	11	12	21	21	15	14	48.534	439	0	11.6	11.6	32.8	32.8	73.1	73.1	46.7	53.3	6.4	6.4	29.6	32.1	70.8	70.8	39	35.8	4903500000	3859800000	12564000000	11437000000	36014000000	30905000000	21946000000
P27797;K7EJB9;K7EL50;Q96L12	P27797	68;30;17;1	68;30;17;1	68;30;17;1	Calreticulin	CALR	>sp|P27797|CALR_HUMAN Calreticulin OS=Homo sapiens GN=CALR PE=1 SV=1	20	20	28	32	20	21	25	24	17	18	21	25	18	19	19	19	48.141	417	0	47.7	46	67.1	71.7	70.3	72.2	55.2	51.3	47.2	47.2	53.2	60.7	62.6	70	41.7	45.1	24550000000	19556000000	44177000000	38101000000	35805000000	35973000000	31581000000
P23284;C9JAN8	P23284	37;2	36;2	32;0	Peptidyl-prolyl cis-trans isomerase B	PPIB	>sp|P23284|PPIB_HUMAN Peptidyl-prolyl cis-trans isomerase B OS=Homo sapiens GN=PPIB PE=1 SV=2	18	16	10	11	12	9	9	9	9	8	6	5	9	9	8	7	23.742	216	0	54.2	52.8	42.1	45.8	53.7	42.6	32.9	32.9	37.5	37.5	25.9	25.9	39.8	39.8	33.3	29.6	23278000000	16353000000	27825000000	22544000000	33296000000	29054000000	28746000000
P36578;H3BM89;H3BTP7;H3BU31	P36578;H3BM89	42;29;16;15	42;29;16;15	42;29;16;15	60S ribosomal protein L4	RPL4	>sp|P36578|RL4_HUMAN 60S ribosomal protein L4 OS=Homo sapiens GN=RPL4 PE=1 SV=5;>tr|H3BM89|H3BM89_HUMAN 60S ribosomal protein L4 OS=Homo sapiens GN=RPL4 PE=1 SV=1	6	6	7	8	21	21	13	14	6	6	10	11	20	20	12	13	47.697	427	0	16.6	16.6	18.5	18.7	44.3	46.1	22.7	22.7	16.4	16.4	21.8	23.4	44	44	22.7	23	9711300000	7199300000	13918000000	12924000000	33239000000	35405000000	11312000000
P31040;P31040-2;D6RFM5;P31040-3;A0A087X1I3;H0Y8X1;H0Y8S2	P31040;P31040-2;D6RFM5;P31040-3;A0A087X1I3	73;66;65;52;52;6;2	73;66;65;52;52;6;2	73;66;65;52;52;6;2	Succinate dehydrogenase [ubiquinone] flavoprotein subunit, mitochondrial	SDHA	>sp|P31040|SDHA_HUMAN Succinate dehydrogenase [ubiquinone] flavoprotein subunit, mitochondrial OS=Homo sapiens GN=SDHA PE=1 SV=2;>sp|P31040-2|SDHA_HUMAN Isoform 2 of Succinate dehydrogenase [ubiquinone] flavoprotein subunit, mitochondrial OS=Homo sapiens G	12	13	20	18	30	30	34	35	4	5	7	6	18	20	20	20	72.691	664	0	34.5	32.1	39.5	35.7	66.6	66.7	55.9	54.4	8.9	11.7	14.9	11.4	43.1	50.2	38	38	6018800000	4779100000	12069000000	10316000000	33035000000	34958000000	25883000000
Q7KZF4;H7C597	Q7KZF4	104;28	104;28	104;28	Staphylococcal nuclease domain-containing protein 1	SND1	>sp|Q7KZF4|SND1_HUMAN Staphylococcal nuclease domain-containing protein 1 OS=Homo sapiens GN=SND1 PE=1 SV=1	20	19	31	31	48	46	42	37	13	13	20	21	39	39	21	18	102	910	0	28.5	28.5	44.3	44.3	69.3	66.3	46.2	40.8	22.7	22.6	29.8	30.8	62.4	62	26.9	23.4	9638900000	7758800000	15210000000	12486000000	32948000000	24285000000	16194000000
P30048;P30048-2	P30048;P30048-2	32;31	32;31	32;31	Thioredoxin-dependent peroxide reductase, mitochondrial	PRDX3	>sp|P30048|PRDX3_HUMAN Thioredoxin-dependent peroxide reductase, mitochondrial OS=Homo sapiens GN=PRDX3 PE=1 SV=3;>sp|P30048-2|PRDX3_HUMAN Isoform 2 of Thioredoxin-dependent peroxide reductase, mitochondrial OS=Homo sapiens GN=PRDX3	11	10	11	11	10	11	15	14	8	8	9	9	8	9	11	12	27.692	256	0	41	41	44.9	49.2	61.7	65.6	56.6	55.5	41	41	36.7	36.7	49.2	52	52.3	45.7	4770000000	4137100000	19607000000	17344000000	32502000000	32365000000	30650000000
P35580;P35580-5;P35580-2;P35580-3;P35580-4;E7ERA5	P35580;P35580-5;P35580-2;P35580-3;P35580-4	184;183;183;181;180;22	184;183;183;181;180;22	141;140;140;138;137;18	Myosin-10	MYH10	>sp|P35580|MYH10_HUMAN Myosin-10 OS=Homo sapiens GN=MYH10 PE=1 SV=3;>sp|P35580-5|MYH10_HUMAN Isoform 5 of Myosin-10 OS=Homo sapiens GN=MYH10;>sp|P35580-2|MYH10_HUMAN Isoform 2 of Myosin-10 OS=Homo sapiens GN=MYH10;>sp|P35580-3|MYH10_HUMAN Isoform 3 of Myos	17	15	63	63	82	80	77	78	8	9	49	49	76	70	59	61	229	1976	0	9.1	9	43.7	41.3	49.7	48.3	42.2	43.6	5.1	6.2	36	35.5	47.9	43.7	34.7	35.2	4704400000	3635100000	19566000000	18549000000	31986000000	32553000000	24342000000
P21333-2;P21333;Q5HY54	P21333-2;P21333;Q5HY54	272;272;268	272;272;268	1;1;1	Filamin-A	FLNA	>sp|P21333-2|FLNA_HUMAN Isoform 2 of Filamin-A OS=Homo sapiens GN=FLNA;>sp|P21333|FLNA_HUMAN Filamin-A OS=Homo sapiens GN=FLNA PE=1 SV=4;>tr|Q5HY54|Q5HY54_HUMAN Filamin-A OS=Homo sapiens GN=FLNA PE=1 SV=1	43	45	75	80	102	103	97	104	32	32	67	67	103	104	91	86	280.01	2639	0	28	28.1	39.4	42.9	59.5	58.7	45.4	49	18.5	19.2	36.1	36	61.2	61.7	43.7	42	7787400000	7500600000	20054000000	20386000000	31336000000	37369000000	26541000000
P62701;A6NH36;C9JEH7;P22090	P62701	40;19;14;14	40;19;14;14	26;13;5;5	40S ribosomal protein S4, X isoform	RPS4X	>sp|P62701|RS4X_HUMAN 40S ribosomal protein S4, X isoform OS=Homo sapiens GN=RPS4X PE=1 SV=2	6	7	9	8	22	21	12	13	8	8	10	10	20	19	11	11	29.597	263	0	40.3	28.5	40.7	26.6	62.7	62	38.4	42.2	31.9	31.9	31.6	31.6	58.6	58.6	36.9	37.3	6604200000	10071000000	5742000000	4253700000	31126000000	37977000000	9902100000
Q04837;E7EUY5;C9K0U8	Q04837;E7EUY5;C9K0U8	21;14;13	21;14;13	21;14;13	Single-stranded DNA-binding protein, mitochondrial	SSBP1	>sp|Q04837|SSBP_HUMAN Single-stranded DNA-binding protein, mitochondrial OS=Homo sapiens GN=SSBP1 PE=1 SV=1;>tr|E7EUY5|E7EUY5_HUMAN Single-stranded DNA-binding protein, mitochondrial (Fragment) OS=Homo sapiens GN=SSBP1 PE=1 SV=1;>tr|C9K0U8|C9K0U8_HUMAN Sin	6	7	6	6	8	8	7	7	6	5	3	5	7	7	6	6	17.259	148	0	50	56.1	39.9	39.9	56.1	56.1	35.8	35.8	44.6	31.1	23	39.9	55.4	55.4	31.8	31.8	10297000000	7879700000	6126600000	4933600000	31090000000	31904000000	16226000000
P15311;E7EQR4	P15311;E7EQR4	82;82	82;82	57;57	Ezrin	EZR	>sp|P15311|EZRI_HUMAN Ezrin OS=Homo sapiens GN=EZR PE=1 SV=4;>tr|E7EQR4|E7EQR4_HUMAN Ezrin OS=Homo sapiens GN=EZR PE=1 SV=3	19	19	30	29	32	31	31	31	10	10	14	15	22	24	13	12	69.412	586	0	34.3	34.3	48.8	48.6	55.3	52.7	43	44.5	18.4	21.2	26.8	28.2	38.9	43	22.7	20	13245000000	13259000000	21968000000	23585000000	30256000000	31564000000	17815000000
Q09666;E9PQE3;E9PJZ0;E9PKR9;E9PJC6;E9PLK4;Q09666-2	Q09666	188;4;4;4;4;4;4	188;4;4;4;4;4;4	187;4;4;4;4;4;4	Neuroblast differentiation-associated protein AHNAK	AHNAK	>sp|Q09666|AHNK_HUMAN Neuroblast differentiation-associated protein AHNAK OS=Homo sapiens GN=AHNAK PE=1 SV=2	2	2	111	118	138	130	120	112	0	0	22	23	27	32	30	29	629.09	5890	0	1.4	1.4	39.9	42.3	48.8	46.7	40.1	37.8	0	0	12.2	13.2	16.7	18.1	14.9	14.4	262520000	148400000	22208000000	21511000000	29749000000	26329000000	23061000000
Q9NVI7-2;Q9NVI7;H0Y2W2;Q9NVI7-3;Q5SV16;Q5T9A4-2	Q9NVI7-2;Q9NVI7;H0Y2W2;Q9NVI7-3	65;64;55;54;22;8	65;64;55;54;22;8	22;22;20;20;7;0	ATPase family AAA domain-containing protein 3A	ATAD3A	>sp|Q9NVI7-2|ATD3A_HUMAN Isoform 2 of ATPase family AAA domain-containing protein 3A OS=Homo sapiens GN=ATAD3A;>sp|Q9NVI7|ATD3A_HUMAN ATPase family AAA domain-containing protein 3A OS=Homo sapiens GN=ATAD3A PE=1 SV=2;>tr|H0Y2W2|H0Y2W2_HUMAN ATPase family A	8	7	15	16	35	37	24	23	2	1	8	8	20	20	15	15	66.217	586	0	22.4	15.2	36.5	36.2	58.9	62.5	42.3	42.3	6	2	19.6	19.6	36.5	36.5	28.7	27.1	3367600000	2981700000	14923000000	11868000000	29119000000	37705000000	11179000000
Q7L2E3-2;Q7L2E3-3;H7BXY3;Q7L2E3	Q7L2E3-2;Q7L2E3-3;H7BXY3;Q7L2E3	114;112;112;112	114;112;112;112	114;112;112;112	Putative ATP-dependent RNA helicase DHX30	DHX30	>sp|Q7L2E3-2|DHX30_HUMAN Isoform 2 of Putative ATP-dependent RNA helicase DHX30 OS=Homo sapiens GN=DHX30;>sp|Q7L2E3-3|DHX30_HUMAN Isoform 3 of Putative ATP-dependent RNA helicase DHX30 OS=Homo sapiens GN=DHX30;>tr|H7BXY3|H7BXY3_HUMAN Putative ATP-dependent	13	13	28	27	67	65	42	39	3	2	5	5	22	22	7	8	136.11	1222	0	14.6	14.2	32	31.2	66.1	66.6	41.8	33.1	5.6	3	7	7.8	26.4	26.3	7.7	9.2	2444000000	2174700000	8603800000	7201600000	29079000000	36321000000	12678000000
P20674;H3BNX8;H3BV69;H3BRM5;H3BRI0	P20674;H3BNX8;H3BV69;H3BRM5	22;15;12;11;7	22;15;12;11;7	22;15;12;11;7	Cytochrome c oxidase subunit 5A, mitochondrial	COX5A	>sp|P20674|COX5A_HUMAN Cytochrome c oxidase subunit 5A, mitochondrial OS=Homo sapiens GN=COX5A PE=1 SV=2;>tr|H3BNX8|H3BNX8_HUMAN Cytochrome c oxidase subunit 5A, mitochondrial OS=Homo sapiens GN=COX5A PE=1 SV=1;>tr|H3BV69|H3BV69_HUMAN Cytochrome c oxidase	6	5	8	8	9	9	9	9	3	3	4	4	8	8	6	6	16.762	150	0	58	58	52	52	52.7	52.7	48.7	48.7	30.7	30.7	35.3	35.3	52.7	52.7	42.7	42.7	13729000000	12345000000	14284000000	12015000000	29065000000	31766000000	31105000000
P13667;C9JMN9	P13667	73;3	71;3	71;3	Protein disulfide-isomerase A4	PDIA4	>sp|P13667|PDIA4_HUMAN Protein disulfide-isomerase A4 OS=Homo sapiens GN=PDIA4 PE=1 SV=2	16	16	31	30	38	39	29	26	7	6	14	13	29	26	16	17	72.932	645	0	28.7	29.1	49.5	49.5	62.5	58.8	45.1	42.3	14.6	12.2	25.9	24	52.6	46.7	29.1	29.3	7203000000	5393400000	17486000000	13940000000	28653000000	27081000000	16878000000
P63244;J3KPE3;D6RAC2;H0Y8W2;H0YAF8;D6RHH4;D6R9Z1;D6R9L0;D6REE5;H0YAM7;D6RFX4;H0Y8R5;D6RFZ9;D6RBD0;D6RAU2;E9PD14;D6RF23;H0Y9P0;D6R909;D6RHJ5;D6RGK8;D6RDI0	P63244;J3KPE3;D6RAC2;H0Y8W2;H0YAF8;D6RHH4;D6R9Z1;D6R9L0;D6REE5;H0YAM7;D6RFX4	51;44;39;39;35;35;34;34;34;33;32;23;22;20;19;19;18;11;10;9;6;2	51;44;39;39;35;35;34;34;34;33;32;23;22;20;19;19;18;11;10;9;6;2	51;44;39;39;35;35;34;34;34;33;32;23;22;20;19;19;18;11;10;9;6;2	Guanine nucleotide-binding protein subunit beta-2-like 1	GNB2L1	>sp|P63244|GBLP_HUMAN Guanine nucleotide-binding protein subunit beta-2-like 1 OS=Homo sapiens GN=GNB2L1 PE=1 SV=3;>tr|J3KPE3|J3KPE3_HUMAN Guanine nucleotide-binding protein subunit beta-2-like 1 OS=Homo sapiens GN=GNB2L1 PE=1 SV=1;>tr|D6RAC2|D6RAC2_HUMAN	16	15	15	15	18	20	18	17	16	16	16	17	20	20	15	14	35.076	317	0	62.5	60.6	47.9	47.9	77.9	80.8	51.1	51.1	61.2	61.2	49.2	52.7	80.8	80.8	45.7	45.7	18866000000	16660000000	22012000000	15725000000	28418000000	25947000000	22006000000
P24752;H0YEL7;P24752-2;E9PRQ6	P24752	37;10;10;8	37;10;10;8	34;7;7;7	Acetyl-CoA acetyltransferase, mitochondrial	ACAT1	>sp|P24752|THIL_HUMAN Acetyl-CoA acetyltransferase, mitochondrial OS=Homo sapiens GN=ACAT1 PE=1 SV=1	8	8	12	11	18	19	15	15	5	5	8	8	18	16	10	10	45.199	427	0	25.8	25.8	32.1	28.8	61.1	63	37.7	36.1	20.1	20.1	22.7	22.7	61.8	58.1	23.9	23.9	6085800000	4179800000	12891000000	10211000000	28264000000	30916000000	15740000000
P07355;P07355-2;H0YN42;A6NMY6;H0YMD0;H0YMU9;H0YM50;H0YKS4;H0YMM1;H0YNP5;H0YKZ7;H0YLV6;H0YMT9;H0YKX9;H0YKL9;H0YMW4;H0YKV8;H0YMD9;H0YNB8;H0YKN4	P07355;P07355-2;H0YN42;A6NMY6;H0YMD0;H0YMU9;H0YM50;H0YKS4	42;40;35;31;30;30;28;23;18;18;15;15;15;15;14;13;12;10;9;9	42;40;35;31;30;30;28;23;18;18;15;15;15;15;14;13;12;10;9;9	22;20;15;16;15;15;8;15;15;3;15;15;15;15;14;13;12;10;9;9	Annexin A2;Annexin;Putative annexin A2-like protein	ANXA2;ANXA2P2	>sp|P07355|ANXA2_HUMAN Annexin A2 OS=Homo sapiens GN=ANXA2 PE=1 SV=2;>sp|P07355-2|ANXA2_HUMAN Isoform 2 of Annexin A2 OS=Homo sapiens GN=ANXA2;>tr|H0YN42|H0YN42_HUMAN Annexin (Fragment) OS=Homo sapiens GN=ANXA2 PE=1 SV=1;>sp|A6NMY6|AXA2L_HUMAN Putative ann	6	6	11	11	26	25	17	16	2	3	8	9	24	25	16	14	38.604	339	0	26.8	26.8	41.3	41.3	72.9	68.4	43.7	43.7	8.8	12.1	31	33.3	68.4	68.7	43.7	36.9	1373000000	1383100000	11275000000	10632000000	28227000000	25667000000	12556000000
Q00325-2;F8VVM2;Q00325;F8VWQ0;F8VZL5;F8VWR4;F8VY00;F8VYH5	Q00325-2;F8VVM2;Q00325	49;46;45;15;11;11;1;1	49;46;45;15;11;11;1;1	49;46;45;15;11;11;1;1	Phosphate carrier protein, mitochondrial	SLC25A3	>sp|Q00325-2|MPCP_HUMAN Isoform B of Phosphate carrier protein, mitochondrial OS=Homo sapiens GN=SLC25A3;>tr|F8VVM2|F8VVM2_HUMAN Phosphate carrier protein, mitochondrial OS=Homo sapiens GN=SLC25A3 PE=1 SV=1;>sp|Q00325|MPCP_HUMAN Phosphate carrier protein,	12	12	17	17	15	14	14	15	5	5	8	8	12	11	7	6	39.958	361	0	34.6	34.9	42.9	42.9	63.2	56	40.7	42.7	15.2	15.2	21.3	21.3	53.7	46.5	19.1	15.8	11882000000	6951700000	12250000000	9282100000	27974000000	36154000000	5603900000
P62424;Q5T8U2;Q5T8U3	P62424;Q5T8U2;Q5T8U3	24;14;12	24;14;12	24;14;12	60S ribosomal protein L7a	RPL7A	>sp|P62424|RL7A_HUMAN 60S ribosomal protein L7a OS=Homo sapiens GN=RPL7A PE=1 SV=2;>tr|Q5T8U2|Q5T8U2_HUMAN 60S ribosomal protein L7a OS=Homo sapiens GN=RPL7A PE=1 SV=1;>tr|Q5T8U3|Q5T8U3_HUMAN 60S ribosomal protein L7a (Fragment) OS=Homo sapiens GN=RPL7A PE	3	3	7	8	14	14	8	7	4	4	9	9	13	13	8	9	29.995	266	0	18	18	30.1	33.1	50.4	50.4	29.7	26.3	20.7	20.7	35.7	35.7	50.4	50.4	29.3	29.7	7535800000	4563700000	14921000000	13193000000	27505000000	36524000000	9655900000
Q00610;A0A087WVQ6;Q00610-2;J3KS13;K7EJJ5;J3KRF5;J3KSQ2;J3QL20;J3KTN1	Q00610;A0A087WVQ6;Q00610-2	202;202;201;60;25;17;13;10;2	202;202;201;60;25;17;13;10;2	168;168;167;53;25;17;11;9;2	Clathrin heavy chain 1	CLTC	>sp|Q00610|CLH1_HUMAN Clathrin heavy chain 1 OS=Homo sapiens GN=CLTC PE=1 SV=5;>tr|A0A087WVQ6|A0A087WVQ6_HUMAN Clathrin heavy chain 1 OS=Homo sapiens GN=CLTC PE=4 SV=1;>sp|Q00610-2|CLH1_HUMAN Isoform 2 of Clathrin heavy chain 1 OS=Homo sapiens GN=CLTC	33	31	50	48	77	78	60	63	36	33	57	58	89	88	74	78	191.61	1675	0	25.5	26	38.8	37.1	64.6	64.7	41.1	42.6	28.8	26.7	41.3	41.2	72	72.4	45.7	48	4916500000	4628900000	9247900000	9921600000	27335000000	26861000000	11881000000
P23396;P23396-2;E9PL09;H0YEU2;E9PPU1;F2Z2S8;H0YCJ7;H0YF32;E9PQ96;E9PSF4;E9PJH4;E9PK82;E9PQX2;H0YES8;E9PJN9	P23396;P23396-2;E9PL09;H0YEU2;E9PPU1;F2Z2S8;H0YCJ7;H0YF32	32;28;27;21;20;17;17;16;11;11;11;11;6;5;1	32;28;27;21;20;17;17;16;11;11;11;11;6;5;1	32;28;27;21;20;17;17;16;11;11;11;11;6;5;1	40S ribosomal protein S3	RPS3	>sp|P23396|RS3_HUMAN 40S ribosomal protein S3 OS=Homo sapiens GN=RPS3 PE=1 SV=2;>sp|P23396-2|RS3_HUMAN Isoform 2 of 40S ribosomal protein S3 OS=Homo sapiens GN=RPS3;>tr|E9PL09|E9PL09_HUMAN 40S ribosomal protein S3 OS=Homo sapiens GN=RPS3 PE=1 SV=1;>tr|H0YE	3	2	10	11	19	19	17	17	3	3	9	9	18	17	14	15	26.688	243	0	12.8	12.8	42.8	42.8	77.8	75.3	69.5	69.5	12.8	12.8	42.4	42.8	74.5	71.2	62.6	62.6	360240000	169480000	7973500000	7374900000	26717000000	27729000000	18306000000
Q15084-3;Q15084;Q15084-4;Q15084-5;Q15084-2	Q15084-3;Q15084;Q15084-4;Q15084-5;Q15084-2	50;50;50;50;50	50;50;50;50;50	50;50;50;50;50	Protein disulfide-isomerase A6	PDIA6	>sp|Q15084-3|PDIA6_HUMAN Isoform 3 of Protein disulfide-isomerase A6 OS=Homo sapiens GN=PDIA6;>sp|Q15084|PDIA6_HUMAN Protein disulfide-isomerase A6 OS=Homo sapiens GN=PDIA6 PE=1 SV=1;>sp|Q15084-4|PDIA6_HUMAN Isoform 4 of Protein disulfide-isomerase A6 OS=H	10	11	23	20	19	19	26	27	5	5	11	11	15	14	18	17	47.837	437	0	38	40.5	62.2	58.6	59	60.6	55.8	59.3	19	19	34.3	34.3	50.1	44.4	46.9	43	5835500000	4707300000	11514000000	9570900000	26507000000	23256000000	18101000000
P40939;H0YFD6;P40939-2	P40939	59;19;12	59;19;12	59;19;12	Trifunctional enzyme subunit alpha, mitochondrial;Long-chain enoyl-CoA hydratase;Long chain 3-hydroxyacyl-CoA dehydrogenase	HADHA	>sp|P40939|ECHA_HUMAN Trifunctional enzyme subunit alpha, mitochondrial OS=Homo sapiens GN=HADHA PE=1 SV=2	5	4	22	22	35	33	28	27	2	2	15	16	26	27	17	17	82.999	763	0	11.5	11.5	43.5	43.5	68.4	63.2	43.6	42.5	5.4	5.4	30.5	33.2	49.4	51	30	31.3	3534800000	5483300000	13955000000	10073000000	26412000000	27790000000	16912000000
P62979;J3QS39;J3QTR3;F5H6Q2;F5GYU3;F5H2Z3;F5H265;B4DV12;F5H388;F5H747;F5GXK7;J3QKN0;Q5PY61;P0CG47;Q96C32;P0CG48;M0R1V7;A0A087WV77;M0R1M6;F5GZ39;J3QLP7;J3QRK5;K7EMA8;J3KSM4	P62979;J3QS39;J3QTR3;F5H6Q2;F5GYU3;F5H2Z3;F5H265;B4DV12;F5H388;F5H747;F5GXK7;J3QKN0;Q5PY61;P0CG47;Q96C32;P0CG48;M0R1V7;A0A087WV77;M0R1M6	13;8;8;8;8;8;8;8;8;8;8;8;8;8;8;8;7;7;7;5;4;4;3;1	13;8;8;8;8;8;8;8;8;8;8;8;8;8;8;8;7;7;7;5;4;4;3;1	5;0;0;0;0;0;0;0;0;0;0;0;0;0;0;0;0;0;0;0;0;0;0;0	Ubiquitin-40S ribosomal protein S27a;Ubiquitin;40S ribosomal protein S27a;Polyubiquitin-B;Ubiquitin;Polyubiquitin-C;Ubiquitin	RPS27A;UBB;UBC;UBA52	>sp|P62979|RS27A_HUMAN Ubiquitin-40S ribosomal protein S27a OS=Homo sapiens GN=RPS27A PE=1 SV=2;>tr|J3QS39|J3QS39_HUMAN Ubiquitin (Fragment) OS=Homo sapiens GN=UBB PE=4 SV=1;>tr|J3QTR3|J3QTR3_HUMAN Ubiquitin (Fragment) OS=Homo sapiens GN=RPS27A PE=1 SV=1;>	3	3	5	5	6	6	5	6	1	1	3	3	6	6	5	5	17.965	156	0	19.2	19.2	32.7	32.7	48.1	48.1	32.7	40.4	9	9	19.9	19.9	48.1	48.1	32.7	32.7	1664700000	1443600000	10422000000	9389000000	26363000000	43476000000	11666000000
Q99714;Q99714-2;Q5H928	Q99714;Q99714-2;Q5H928	31;28;16	31;28;16	31;28;16	3-hydroxyacyl-CoA dehydrogenase type-2	HSD17B10	>sp|Q99714|HCD2_HUMAN 3-hydroxyacyl-CoA dehydrogenase type-2 OS=Homo sapiens GN=HSD17B10 PE=1 SV=3;>sp|Q99714-2|HCD2_HUMAN Isoform 2 of 3-hydroxyacyl-CoA dehydrogenase type-2 OS=Homo sapiens GN=HSD17B10;>tr|Q5H928|Q5H928_HUMAN 3-hydroxyacyl-CoA dehydrogena	6	5	9	8	16	16	19	19	6	4	7	6	16	16	14	13	26.923	261	0	35.6	32.6	48.7	42.1	89.3	89.3	74.3	74.3	45.2	23	48.3	35.6	89.3	89.3	63.6	55.9	3044100000	2449400000	4704600000	2534200000	26207000000	21728000000	13324000000
Q02878;F8VZ45;U3KQR5;F8VR69;F8VZA3;F8VWR1;F8VU16	Q02878	27;8;8;6;2;2;2	27;8;8;6;2;2;2	27;8;8;6;2;2;2	60S ribosomal protein L6	RPL6	>sp|Q02878|RL6_HUMAN 60S ribosomal protein L6 OS=Homo sapiens GN=RPL6 PE=1 SV=3	2	3	8	8	14	17	12	13	3	3	7	7	14	16	13	12	32.728	288	0	8.3	18.8	26.4	26.4	47.9	47.9	34.7	35.4	18.8	12.8	20.8	20.8	45.1	48.6	34.7	29.5	1325900000	844910000	16333000000	13513000000	25732000000	34568000000	16562000000
P26641;P26641-2	P26641;P26641-2	66;65	66;65	66;65	Elongation factor 1-gamma	EEF1G	>sp|P26641|EF1G_HUMAN Elongation factor 1-gamma OS=Homo sapiens GN=EEF1G PE=1 SV=3;>sp|P26641-2|EF1G_HUMAN Isoform 2 of Elongation factor 1-gamma OS=Homo sapiens GN=EEF1G	15	16	19	21	18	21	26	26	14	13	18	20	23	23	19	21	50.118	437	0	34.3	36.6	43.9	49.9	59.3	70.5	55.6	53.5	32.5	28.6	41	45.3	68.4	68.4	44.2	49.2	3417000000	5099100000	7488300000	12090000000	25605000000	37272000000	16274000000
P08865;C9J9K3;A6NE09;C9JQR9	P08865;C9J9K3;A6NE09	40;35;33;5	40;35;33;5	40;35;33;5	40S ribosomal protein SA	RPSA;RPSAP58	>sp|P08865|RSSA_HUMAN 40S ribosomal protein SA OS=Homo sapiens GN=RPSA PE=1 SV=4;>tr|C9J9K3|C9J9K3_HUMAN 40S ribosomal protein SA (Fragment) OS=Homo sapiens GN=RPSA PE=1 SV=3;>tr|A6NE09|A6NE09_HUMAN 40S ribosomal protein SA OS=Homo sapiens GN=RPSAP58 PE=3	9	8	13	14	13	13	17	14	6	6	12	13	14	14	13	13	32.854	295	0	37.3	31.2	46.1	54.2	58.3	58.3	66.8	55.6	29.8	35.6	42	42	60.3	60.3	58.6	58.6	4285300000	3855000000	9481400000	8126700000	25006000000	19681000000	17518000000
P55060;P55060-3;P55060-4;P55060-2	P55060;P55060-3;P55060-4	100;99;88;21	100;99;88;21	100;99;88;21	Exportin-2	CSE1L	>sp|P55060|XPO2_HUMAN Exportin-2 OS=Homo sapiens GN=CSE1L PE=1 SV=3;>sp|P55060-3|XPO2_HUMAN Isoform 3 of Exportin-2 OS=Homo sapiens GN=CSE1L;>sp|P55060-4|XPO2_HUMAN Isoform 4 of Exportin-2 OS=Homo sapiens GN=CSE1L	8	8	14	14	16	18	14	20	25	27	42	43	39	40	49	47	110.42	971	0	9.2	9.3	17.8	16.5	24.6	26.4	16.6	24.1	28.9	31.4	46	47.2	56.1	55.6	44.8	43.5	167810000	141000000	2078700000	2465000000	24991000000	73112000000	678870000
P35579;P35579-2;Q5BKV1;B1AH99;REV__S4R3H4;REV__E7EQT4;REV__Q9UKV3-5;REV__Q9UKV3	P35579;P35579-2	170;124;17;10;1;1;1;1	140;96;13;9;1;1;1;1	131;90;13;9;1;1;1;1	Myosin-9	MYH9	>sp|P35579|MYH9_HUMAN Myosin-9 OS=Homo sapiens GN=MYH9 PE=1 SV=4;>sp|P35579-2|MYH9_HUMAN Isoform 2 of Myosin-9 OS=Homo sapiens GN=MYH9	15	15	59	60	80	87	73	78	10	10	48	48	79	79	67	67	226.53	1960	0	8.8	8	39.3	40.1	48.4	51.5	41.8	43.3	7	7	34.8	35.3	48.3	49.2	38.4	38.9	1907100000	1860000000	17803000000	18636000000	24856000000	31204000000	19155000000
P08195-3;F5GZS6;P08195;J3KPF3;P08195-4;P08195-2;H0YFS2;F5GZI0;F5H867;F5H0E2;H0YFX4;H0YH36;F5GZR9	P08195-3;F5GZS6;P08195;J3KPF3;P08195-4;P08195-2	51;51;51;51;51;50;13;11;8;8;7;1;1	51;51;51;51;51;50;13;11;8;8;7;1;1	51;51;51;51;51;50;13;11;8;8;7;1;1	4F2 cell-surface antigen heavy chain	SLC3A2	>sp|P08195-3|4F2_HUMAN Isoform 3 of 4F2 cell-surface antigen heavy chain OS=Homo sapiens GN=SLC3A2;>tr|F5GZS6|F5GZS6_HUMAN 4F2 cell-surface antigen heavy chain OS=Homo sapiens GN=SLC3A2 PE=1 SV=1;>sp|P08195|4F2_HUMAN 4F2 cell-surface antigen heavy chain OS	8	6	17	17	26	26	23	22	1	1	6	8	15	15	8	10	61.815	568	0	13.2	13.2	30.1	29.4	56.2	55.8	38.9	37.5	3	3	14.1	17.4	37.1	37.1	15.7	21.3	2127900000	1847800000	11206000000	10340000000	24821000000	27782000000	15866000000
P11142;E9PKE3;E9PNE6;P11142-2;A8K7Q2;E9PLF4;E9PK54;E9PQQ4;E9PQK7;E9PPY6;E9PN25;E9PI65;E9PS65	P11142;E9PKE3;E9PNE6;P11142-2;A8K7Q2	80;77;65;63;43;32;31;30;30;26;25;24;24	61;58;49;47;36;21;21;21;21;17;16;12;18	14;14;14;11;7;7;7;7;7;7;7;6;3	Heat shock cognate 71 kDa protein	HSPA8	>sp|P11142|HSP7C_HUMAN Heat shock cognate 71 kDa protein OS=Homo sapiens GN=HSPA8 PE=1 SV=1;>tr|E9PKE3|E9PKE3_HUMAN Heat shock cognate 71 kDa protein OS=Homo sapiens GN=HSPA8 PE=1 SV=1;>tr|E9PNE6|E9PNE6_HUMAN Heat shock cognate 71 kDa protein OS=Homo sapie	14	14	23	22	28	30	30	31	18	17	25	25	36	35	29	27	70.897	646	0	35.8	36.1	38.4	37.3	60.2	58.7	43.7	41.8	38.7	38.7	41.2	43	70.6	67	39.3	38.9	7869400000	6943900000	11703000000	10630000000	24525000000	29236000000	11781000000
Q16891-2;H7C463	Q16891-2;H7C463	72;59	72;59	0;0	Mitochondrial inner membrane protein	IMMT	>sp|Q16891-2|MIC60_HUMAN Isoform 2 of MICOS complex subunit MIC60 OS=Homo sapiens GN=IMMT;>tr|H7C463|H7C463_HUMAN MICOS complex subunit MIC60 (Fragment) OS=Homo sapiens GN=IMMT PE=1 SV=1	12	11	26	27	32	38	43	42	4	2	11	12	27	26	17	19	82.624	747	0	19.5	19.5	36.3	38.8	53.7	59.2	53.3	51.4	7.2	3.9	18.2	19.9	45.2	45.4	26	27.2	5307800000	4328900000	19018000000	16361000000	24180000000	32620000000	29726000000
P04843;B7Z4L4;F8WF32	P04843;B7Z4L4	76;59;9	76;59;9	76;59;9	Dolichyl-diphosphooligosaccharide--protein glycosyltransferase subunit 1	RPN1	>sp|P04843|RPN1_HUMAN Dolichyl-diphosphooligosaccharide--protein glycosyltransferase subunit 1 OS=Homo sapiens GN=RPN1 PE=1 SV=1;>tr|B7Z4L4|B7Z4L4_HUMAN Dolichyl-diphosphooligosaccharide--protein glycosyltransferase subunit 1 OS=Homo sapiens GN=RPN1 PE=1 S	19	18	27	26	29	33	27	28	13	11	21	21	21	20	19	19	68.569	607	0	29	28.7	47.3	46	55.5	61.1	41.5	42.8	25.9	25.4	40.7	40.7	44.6	43.5	32	30.8	8255300000	8215400000	17689000000	17593000000	24174000000	63714000000	18765000000
P27824;P27824-2;P27824-3;D6RGY2;D6RDP7;D6RFL1;D6RB85;H0Y9H1;D6RAU8;D6RAQ8;D6RHJ3;D6RD16	P27824;P27824-2;P27824-3	65;65;53;24;19;16;15;15;13;9;3;3	65;65;53;24;19;16;15;15;13;9;3;3	42;42;42;13;0;5;0;5;0;0;0;0	Calnexin	CANX	>sp|P27824|CALX_HUMAN Calnexin OS=Homo sapiens GN=CANX PE=1 SV=2;>sp|P27824-2|CALX_HUMAN Isoform 2 of Calnexin OS=Homo sapiens GN=CANX;>sp|P27824-3|CALX_HUMAN Isoform 3 of Calnexin OS=Homo sapiens GN=CANX	17	17	19	17	24	29	23	22	15	16	15	17	25	24	20	20	67.567	592	0	32.8	32.8	33.3	33.1	51.5	54.4	42.9	41.7	31.2	34.5	31.8	33.8	45.6	45.6	40.7	39.4	13630000000	13400000000	11980000000	12415000000	24125000000	54285000000	16140000000
C9JFR7;P99999;CON__P62894	C9JFR7;P99999	18;18;4	18;18;4	18;18;4	Cytochrome c	CYCS	>tr|C9JFR7|C9JFR7_HUMAN Cytochrome c (Fragment) OS=Homo sapiens GN=CYCS PE=1 SV=1;>sp|P99999|CYC_HUMAN Cytochrome c OS=Homo sapiens GN=CYCS PE=1 SV=2	7	7	4	4	7	7	4	4	3	2	3	3	7	7	2	2	11.333	101	0	60.4	60.4	36.6	36.6	63.4	63.4	32.7	32.7	50.5	24.8	34.7	34.7	63.4	63.4	25.7	25.7	16930000000	12442000000	10218000000	8671900000	23970000000	17195000000	6452100000
P05388;F8VWS0;F8VU65;F8VZS0;F8VW21;P05388-2;Q8NHW5;G3V210;F8VQY6;F8VPE8;F8VRK7;F8VS58;F8VWV4;F8W1K8;F8VYN4	P05388;F8VWS0;F8VU65;F8VZS0;F8VW21;P05388-2;Q8NHW5;G3V210	33;28;27;25;24;24;22;17;15;15;15;13;9;7;1	33;28;27;25;24;24;22;17;15;15;15;13;9;7;1	33;28;27;25;24;24;22;17;15;15;15;13;9;7;1	60S acidic ribosomal protein P0;60S acidic ribosomal protein P0-like	RPLP0;RPLP0P6	>sp|P05388|RLA0_HUMAN 60S acidic ribosomal protein P0 OS=Homo sapiens GN=RPLP0 PE=1 SV=1;>tr|F8VWS0|F8VWS0_HUMAN 60S acidic ribosomal protein P0 OS=Homo sapiens GN=RPLP0 PE=1 SV=1;>tr|F8VU65|F8VU65_HUMAN 60S acidic ribosomal protein P0 (Fragment) OS=Homo s	7	6	16	15	14	13	15	13	7	7	13	14	12	12	13	14	34.273	317	0	20.8	18.9	61.2	61.2	56.2	56.2	51.1	48.9	20.8	20.8	53	55.5	53.9	55.8	46.4	48.6	4623900000	3659200000	22496000000	18766000000	23944000000	20037000000	19575000000
P13804;P13804-2;H0YNX6;H0YK49;H0YLU7;H0YL12;H0YKF0;H0YL83;H0YM12;H3BV91;J3KN60	P13804;P13804-2;H0YNX6;H0YK49;H0YLU7;H0YL12;H0YKF0	37;36;32;29;29;24;20;9;3;1;1	37;36;32;29;29;24;20;9;3;1;1	37;36;32;29;29;24;20;9;3;1;1	Electron transfer flavoprotein subunit alpha, mitochondrial	ETFA	>sp|P13804|ETFA_HUMAN Electron transfer flavoprotein subunit alpha, mitochondrial OS=Homo sapiens GN=ETFA PE=1 SV=1;>sp|P13804-2|ETFA_HUMAN Isoform 2 of Electron transfer flavoprotein subunit alpha, mitochondrial OS=Homo sapiens GN=ETFA;>tr|H0YNX6|H0YNX6_H	6	6	16	18	16	16	13	14	0	0	9	11	15	15	12	12	35.079	333	0	30.6	42	56.5	58.6	68.2	68.2	47.7	49.8	0	0	39.9	39.9	65.2	65.2	42.9	42.9	1678200000	1082500000	16597000000	13812000000	23929000000	25557000000	14475000000
Q06830	Q06830	38	38	30	Peroxiredoxin-1	PRDX1	>sp|Q06830|PRDX1_HUMAN Peroxiredoxin-1 OS=Homo sapiens GN=PRDX1 PE=1 SV=1	12	8	9	9	15	14	13	15	15	14	13	12	16	16	18	16	22.11	199	0	51.8	45.7	39.2	39.2	67.8	67.3	47.7	57.3	53.8	53.8	46.7	46.2	73.4	73.4	66.8	59.3	4813000000	3000300000	9206300000	10098000000	23049000000	18316000000	15569000000
Q13162;A6NG45;H7C3T4	Q13162;A6NG45;H7C3T4	37;20;19	30;17;15	15;7;5	Peroxiredoxin-4	PRDX4	>sp|Q13162|PRDX4_HUMAN Peroxiredoxin-4 OS=Homo sapiens GN=PRDX4 PE=1 SV=1;>tr|A6NG45|A6NG45_HUMAN Peroxiredoxin-4 OS=Homo sapiens GN=PRDX4 PE=1 SV=1;>tr|H7C3T4|H7C3T4_HUMAN Peroxiredoxin-4 (Fragment) OS=Homo sapiens GN=PRDX4 PE=1 SV=1	7	5	10	9	17	17	23	22	4	4	6	7	15	15	17	17	30.54	271	0	19.6	14.4	36.2	36.2	62.4	62.4	62.4	62.4	11.4	11.4	19.9	22.5	62.4	62.4	54.2	54.2	457120000	109270000	4028500000	2858400000	22493000000	21941000000	11578000000
Q02978;I3L1P8;Q02978-2	Q02978;I3L1P8;Q02978-2	50;45;39	50;45;39	50;45;39	Mitochondrial 2-oxoglutarate/malate carrier protein	SLC25A11	>sp|Q02978|M2OM_HUMAN Mitochondrial 2-oxoglutarate/malate carrier protein OS=Homo sapiens GN=SLC25A11 PE=1 SV=3;>tr|I3L1P8|I3L1P8_HUMAN Mitochondrial 2-oxoglutarate/malate carrier protein (Fragment) OS=Homo sapiens GN=SLC25A11 PE=1 SV=1;>sp|Q02978-2|M2OM_H	9	9	17	19	19	21	19	17	5	5	8	8	14	15	12	8	34.061	314	0	35.7	35.7	51.3	53.8	77.4	82.5	51.9	51.9	19.7	19.7	27.4	27.4	56.4	52.2	36	26.1	4233000000	3691900000	9707400000	8411600000	22412000000	24291000000	16287000000
P62241;Q5JR95	P62241;Q5JR95	26;22	26;22	26;22	40S ribosomal protein S8	RPS8	>sp|P62241|RS8_HUMAN 40S ribosomal protein S8 OS=Homo sapiens GN=RPS8 PE=1 SV=2;>tr|Q5JR95|Q5JR95_HUMAN 40S ribosomal protein S8 OS=Homo sapiens GN=RPS8 PE=1 SV=1	4	4	11	11	12	13	8	8	3	3	11	11	12	12	12	10	24.205	208	0	25.5	25.5	49	49	58.2	58.7	31.2	31.2	16.8	16.8	45.2	45.2	58.2	58.2	42.3	39.4	2670800000	2303200000	11403000000	10556000000	21981000000	24400000000	9979300000
P46781;B5MCT8;C9JM19;F2Z3C0;A8MXK4	P46781;B5MCT8;C9JM19	26;19;19;6;6	26;19;19;6;6	26;19;19;6;6	40S ribosomal protein S9	RPS9	>sp|P46781|RS9_HUMAN 40S ribosomal protein S9 OS=Homo sapiens GN=RPS9 PE=1 SV=3;>tr|B5MCT8|B5MCT8_HUMAN 40S ribosomal protein S9 OS=Homo sapiens GN=RPS9 PE=1 SV=1;>tr|C9JM19|C9JM19_HUMAN 40S ribosomal protein S9 OS=Homo sapiens GN=RPS9 PE=1 SV=1	4	4	8	8	15	16	10	11	4	4	6	6	15	15	10	8	22.591	194	0	28.4	28.4	37.6	37.6	49.5	57.2	42.3	42.8	28.4	28.4	29.9	29.9	56.7	56.7	39.2	38.1	7390200000	6525700000	8697100000	7765900000	21715000000	33297000000	15063000000
P09874;Q5VX84;Q5VX85	P09874	119;5;5	119;5;5	118;5;5	Poly [ADP-ribose] polymerase 1	PARP1	>sp|P09874|PARP1_HUMAN Poly [ADP-ribose] polymerase 1 OS=Homo sapiens GN=PARP1 PE=1 SV=4	18	20	34	40	43	54	33	37	23	21	43	43	51	49	48	49	113.08	1014	0	25.7	27.1	36.6	40.7	52.8	57.2	34	37.8	31.5	28.4	39.7	39.7	58.6	56.9	42.8	43.1	5320800000	7858700000	11560000000	18164000000	21648000000	85710000000	11439000000
P48047;H7C0C1;H7C086;H7C068	P48047	19;9;4;4	19;9;4;4	19;9;4;4	ATP synthase subunit O, mitochondrial	ATP5O	>sp|P48047|ATPO_HUMAN ATP synthase subunit O, mitochondrial OS=Homo sapiens GN=ATP5O PE=1 SV=1	1	1	9	9	10	10	10	10	1	1	5	5	8	9	5	5	23.277	213	0	12.7	12.7	46.9	46.5	58.7	58.7	46.5	46.5	12.7	12.7	33.3	33.3	54.5	57.7	30	30	279780000	222830000	6208800000	6472900000	21082000000	21294000000	9610100000
O95202;O95202-2;O95202-3	O95202	54;16;16	54;16;16	54;16;16	LETM1 and EF-hand domain-containing protein 1, mitochondrial	LETM1	>sp|O95202|LETM1_HUMAN LETM1 and EF-hand domain-containing protein 1, mitochondrial OS=Homo sapiens GN=LETM1 PE=1 SV=1	5	4	31	32	35	37	32	35	1	1	18	20	21	18	16	17	83.353	739	0	7.4	7.4	47.8	47.8	53.3	54.3	45.9	48.6	2.6	2.6	35.2	40.6	34.4	31.1	26.5	31.1	712410000	338160000	13027000000	11740000000	20872000000	25565000000	12378000000
P22695;H3BRG4;H3BSJ9;H3BP04;H3BUE4;H3BUI9;A0A087WVZ4	P22695;H3BRG4;H3BSJ9	50;44;39;24;10;10;3	50;44;39;24;10;10;3	50;44;39;24;10;10;3	Cytochrome b-c1 complex subunit 2, mitochondrial	UQCRC2	>sp|P22695|QCR2_HUMAN Cytochrome b-c1 complex subunit 2, mitochondrial OS=Homo sapiens GN=UQCRC2 PE=1 SV=3;>tr|H3BRG4|H3BRG4_HUMAN Cytochrome b-c1 complex subunit 2, mitochondrial OS=Homo sapiens GN=UQCRC2 PE=1 SV=1;>tr|H3BSJ9|H3BSJ9_HUMAN Cytochrome b-c1	12	14	22	21	18	19	23	23	8	8	15	14	17	16	15	16	48.442	453	0	38.9	42.4	54.7	51.4	57.6	59.2	50.6	50.6	26.3	26.3	42.2	40	56.1	53.9	40.4	43.9	6784600000	6426600000	20672000000	16200000000	20807000000	25102000000	17105000000
P39023;H7C422;H7C3M2;F8WCR1	P39023;H7C422	49;28;24;12	49;28;24;12	8;8;8;8	60S ribosomal protein L3	RPL3	>sp|P39023|RL3_HUMAN 60S ribosomal protein L3 OS=Homo sapiens GN=RPL3 PE=1 SV=2;>tr|H7C422|H7C422_HUMAN 60S ribosomal protein L3 (Fragment) OS=Homo sapiens GN=RPL3 PE=1 SV=1	12	12	17	17	18	21	18	17	11	10	19	18	20	20	19	18	46.108	403	0	29	29	46.4	45.4	50.1	54.3	44.7	39.2	26.6	26.6	45.2	48.1	54.1	54.1	44.4	44.4	6479400000	5871500000	10858000000	9981600000	20440000000	28760000000	13095000000
P31930	P31930	58	58	58	Cytochrome b-c1 complex subunit 1, mitochondrial	UQCRC1	>sp|P31930|QCR1_HUMAN Cytochrome b-c1 complex subunit 1, mitochondrial OS=Homo sapiens GN=UQCRC1 PE=1 SV=3	14	15	25	24	22	23	27	26	8	8	15	15	17	17	16	17	52.645	480	0	42.1	44.4	63.1	60.6	65.8	66	57.9	57.9	25.8	24.4	40.6	40.6	49.2	49.2	38.3	41.9	9526300000	7962100000	14881000000	11787000000	20197000000	23306000000	21504000000
K7ELL7;P14314-2;P14314;K7EPW7;K7EKX1;K7EJ70;K7EIP3;K7EL27	K7ELL7;P14314-2;P14314	51;50;50;17;11;11;4;3	51;50;50;17;11;11;4;3	51;50;50;17;11;11;4;3	Glucosidase 2 subunit beta	PRKCSH	>tr|K7ELL7|K7ELL7_HUMAN Glucosidase 2 subunit beta OS=Homo sapiens GN=PRKCSH PE=1 SV=1;>sp|P14314-2|GLU2B_HUMAN Isoform 2 of Glucosidase 2 subunit beta OS=Homo sapiens GN=PRKCSH;>sp|P14314|GLU2B_HUMAN Glucosidase 2 subunit beta OS=Homo sapiens GN=PRKCSH PE	6	5	20	21	20	22	27	28	4	5	19	21	19	19	21	18	60.192	535	0	15.5	10.7	45.8	48.8	46.2	47.7	53.3	52.9	10.3	15.1	43	48.6	42.1	42.1	44.3	37.4	2623000000	1989500000	21970000000	16231000000	20149000000	20974000000	17514000000
P08559;P08559-4;P08559-3;P08559-2;Q5JPU3;Q5JPU0;Q5JPU1;Q5JPT9;P29803;Q5JPU2	P08559;P08559-4;P08559-3;P08559-2	39;39;36;36;16;9;9;8;7;2	39;39;36;36;16;9;9;8;7;2	39;39;36;36;16;9;9;8;7;2	Pyruvate dehydrogenase E1 component subunit alpha, somatic form, mitochondrial	PDHA1	>sp|P08559|ODPA_HUMAN Pyruvate dehydrogenase E1 component subunit alpha, somatic form, mitochondrial OS=Homo sapiens GN=PDHA1 PE=1 SV=3;>sp|P08559-4|ODPA_HUMAN Isoform 4 of Pyruvate dehydrogenase E1 component subunit alpha, somatic form, mitochondrial OS=H	10	9	13	13	18	19	13	15	8	6	11	10	13	14	7	6	43.295	390	0	35.1	31.5	37.2	37.2	57.7	58.7	32.8	39.2	28.7	17.9	31.5	31.5	49	50.8	24.9	21.5	4540300000	2645600000	8708400000	6115000000	20085000000	19826000000	5856000000
P36542	P36542	24	24	2	ATP synthase subunit gamma, mitochondrial	ATP5C1	>sp|P36542|ATPG_HUMAN ATP synthase subunit gamma, mitochondrial OS=Homo sapiens GN=ATP5C1 PE=1 SV=1	4	4	9	7	10	11	11	10	3	3	5	5	9	9	5	4	32.996	298	0	18.5	18.5	28.5	24.5	41.9	45	33.9	33.9	14.8	14.8	16.1	16.1	31.5	31.5	17.4	13.8	6497300000	5824000000	5304300000	3228000000	19977000000	21650000000	4801800000
P51659;E7EWE5;P51659-3;P51659-2;G5E9S2;E7ET17;E7ER27;E7EPL9	P51659;E7EWE5;P51659-3;P51659-2;G5E9S2;E7ET17;E7ER27;E7EPL9	77;71;71;71;60;60;54;48	77;71;71;71;60;60;54;48	77;71;71;71;60;60;54;48	Peroxisomal multifunctional enzyme type 2;(3R)-hydroxyacyl-CoA dehydrogenase;Enoyl-CoA hydratase 2	HSD17B4	>sp|P51659|DHB4_HUMAN Peroxisomal multifunctional enzyme type 2 OS=Homo sapiens GN=HSD17B4 PE=1 SV=3;>tr|E7EWE5|E7EWE5_HUMAN Peroxisomal multifunctional enzyme type 2 OS=Homo sapiens GN=HSD17B4 PE=1 SV=1;>sp|P51659-3|DHB4_HUMAN Isoform 3 of Peroxisomal mul	19	15	20	17	35	30	32	30	9	8	11	12	23	24	15	19	79.685	736	0	36.4	32.5	35.6	30.8	65.2	56.1	48.1	46.5	21.7	19.6	22.4	23.9	41.3	42.3	24.3	32.6	4194800000	3355900000	8080200000	5519100000	19883000000	14385000000	15283000000
P15880;H0YEN5;E9PMM9;E9PQD7;E9PPT0;I3L404;E9PM36;H3BNG3;H0YE27	P15880;H0YEN5;E9PMM9;E9PQD7;E9PPT0;I3L404;E9PM36	35;26;24;24;22;21;18;6;2	35;26;24;24;22;21;18;6;2	35;26;24;24;22;21;18;6;2	40S ribosomal protein S2	RPS2	>sp|P15880|RS2_HUMAN 40S ribosomal protein S2 OS=Homo sapiens GN=RPS2 PE=1 SV=2;>tr|H0YEN5|H0YEN5_HUMAN 40S ribosomal protein S2 (Fragment) OS=Homo sapiens GN=RPS2 PE=1 SV=1;>tr|E9PMM9|E9PMM9_HUMAN 40S ribosomal protein S2 (Fragment) OS=Homo sapiens GN=RPS	5	5	16	16	14	17	15	13	5	5	12	12	13	13	16	15	31.324	293	0	11.6	11.6	41	41	47.1	53.9	36.5	34.1	11.6	11.6	34.5	34.5	42.3	42.3	35.8	35.8	3323500000	2720100000	11876000000	10464000000	19762000000	28234000000	11643000000
P30084	P30084	25	25	25	Enoyl-CoA hydratase, mitochondrial	ECHS1	>sp|P30084|ECHM_HUMAN Enoyl-CoA hydratase, mitochondrial OS=Homo sapiens GN=ECHS1 PE=1 SV=4	4	4	10	10	13	12	13	13	3	3	5	6	11	10	6	7	31.387	290	0	21	21	37.9	41.7	48.6	46.2	50	50	12.1	12.1	21.4	24.8	44.5	41.4	31	34.5	1400300000	1023900000	15462000000	12963000000	19424000000	19532000000	16113000000
P55084-2;P55084;F5GZQ3;B5MD38;C9JEY0;C9JE81;C9K0M0	P55084-2;P55084;F5GZQ3;B5MD38	50;50;46;36;13;13;4	50;50;46;36;13;13;4	50;50;46;36;13;13;4	Trifunctional enzyme subunit beta, mitochondrial;3-ketoacyl-CoA thiolase	HADHB	>sp|P55084-2|ECHB_HUMAN Isoform 2 of Trifunctional enzyme subunit beta, mitochondrial OS=Homo sapiens GN=HADHB;>sp|P55084|ECHB_HUMAN Trifunctional enzyme subunit beta, mitochondrial OS=Homo sapiens GN=HADHB PE=1 SV=3;>tr|F5GZQ3|F5GZQ3_HUMAN 3-ketoacyl-CoA	12	9	22	18	20	20	20	20	10	11	14	14	13	11	10	11	48.879	452	0	37.6	28.8	40.9	35	56	50.4	40.9	40.9	29.4	31.2	38.1	38.5	32.5	27.7	21.2	24.1	3765500000	2745400000	8698100000	7128300000	19296000000	20454000000	10008000000
P10515;E9PEJ4;H0YDD4	P10515;E9PEJ4;H0YDD4	37;34;28	37;34;28	37;34;28	Dihydrolipoyllysine-residue acetyltransferase component of pyruvate dehydrogenase complex, mitochondrial	DLAT	>sp|P10515|ODP2_HUMAN Dihydrolipoyllysine-residue acetyltransferase component of pyruvate dehydrogenase complex, mitochondrial OS=Homo sapiens GN=DLAT PE=1 SV=3;>tr|E9PEJ4|E9PEJ4_HUMAN Acetyltransferase component of pyruvate dehydrogenase complex OS=Homo s	1	4	14	13	19	20	18	18	0	0	5	7	15	14	9	9	68.996	647	0	1.2	11	26.4	26.3	45.6	46.8	34.6	34.6	0	0	11.7	16.4	34.6	33.2	20.2	19.5	310230000	608760000	8813300000	6183500000	19205000000	20960000000	15107000000
Q9H9B4;D6RFI0;S4R2X2;D6RDG7;D6RAE9	Q9H9B4;D6RFI0;S4R2X2;D6RDG7	35;23;22;19;11	35;23;22;19;11	34;23;22;19;11	Sideroflexin-1	SFXN1	>sp|Q9H9B4|SFXN1_HUMAN Sideroflexin-1 OS=Homo sapiens GN=SFXN1 PE=1 SV=4;>tr|D6RFI0|D6RFI0_HUMAN Sideroflexin-1 (Fragment) OS=Homo sapiens GN=SFXN1 PE=1 SV=3;>tr|S4R2X2|S4R2X2_HUMAN Sideroflexin-1 OS=Homo sapiens GN=SFXN1 PE=1 SV=1;>tr|D6RDG7|D6RDG7_HUMAN	7	8	14	13	15	15	13	12	5	5	10	9	13	11	6	7	35.619	322	0	30.7	32.9	48.1	47.8	59.9	59.9	41	36.3	26.7	25.8	39.1	39.1	59.3	52.5	22	21.4	3422600000	3624000000	8579700000	8875100000	19091000000	17000000000	8430100000
P28331;P28331-2;P28331-5;B4DJ81;P28331-3;C9JPQ5;F8WDL5	P28331;P28331-2;P28331-5;B4DJ81;P28331-3	71;71;65;63;63;8;5	71;71;65;63;63;8;5	3;3;0;0;0;3;3	NADH-ubiquinone oxidoreductase 75 kDa subunit, mitochondrial	NDUFS1	>sp|P28331|NDUS1_HUMAN NADH-ubiquinone oxidoreductase 75 kDa subunit, mitochondrial OS=Homo sapiens GN=NDUFS1 PE=1 SV=3;>sp|P28331-2|NDUS1_HUMAN Isoform 2 of NADH-ubiquinone oxidoreductase 75 kDa subunit, mitochondrial OS=Homo sapiens GN=NDUFS1;>sp|P28331-	14	13	21	20	37	38	24	24	6	5	8	10	19	20	11	10	79.467	727	0	30.4	29.3	39.3	36.5	63.4	65.9	39.9	41.4	13.8	13.8	18.2	23.8	37.4	38.5	22	20.4	3508200000	3007000000	7269300000	5909000000	19089000000	20637000000	9006800000
Q96AG4;I3L223	Q96AG4	24;2	24;2	24;2	Leucine-rich repeat-containing protein 59	LRRC59	>sp|Q96AG4|LRC59_HUMAN Leucine-rich repeat-containing protein 59 OS=Homo sapiens GN=LRRC59 PE=1 SV=1	0	0	10	11	14	14	11	12	0	0	7	7	13	13	7	7	34.93	307	0	0	0	27.7	33.9	51.5	50.8	35.8	35.8	0	0	25.4	25.4	50.8	50.8	23.1	23.1	0	0	6306100000	6015100000	19045000000	43187000000	8408800000
K7EKE6;P36776-2;P36776;K7EJE8;P36776-3;K7ER27;K7ERR6;K7EQF8;K7ER56	K7EKE6;P36776-2;P36776;K7EJE8;P36776-3	81;80;80;79;74;21;19;6;4	81;80;80;79;74;21;19;6;4	80;79;79;78;73;20;19;6;4	Lon protease homolog, mitochondrial	LONP1	>tr|K7EKE6|K7EKE6_HUMAN Lon protease homolog, mitochondrial OS=Homo sapiens GN=LONP1 PE=1 SV=1;>sp|P36776-2|LONM_HUMAN Isoform 2 of Lon protease homolog, mitochondrial OS=Homo sapiens GN=LONP1;>sp|P36776|LONM_HUMAN Lon protease homolog, mitochondrial OS=Ho	13	14	25	26	36	34	25	24	8	9	16	14	31	31	18	16	95.179	845	0	28	23.6	35.5	34.3	60.8	57.6	36.9	33.5	14	14.3	28.4	25	50.8	54.6	27.9	26.2	1252000000	1074800000	7610500000	6202400000	18990000000	19298000000	10203000000
P00403	P00403	25	25	25	Cytochrome c oxidase subunit 2	MT-CO2	>sp|P00403|COX2_HUMAN Cytochrome c oxidase subunit 2 OS=Homo sapiens GN=MT-CO2 PE=1 SV=1	6	7	9	10	9	8	16	15	2	1	7	8	6	6	9	10	25.565	227	0	31.7	33.9	33.9	37.4	48	48	54.6	53.3	15.4	6.2	25.6	33.9	37.9	37.9	35.7	39.2	3290500000	3058300000	8521900000	6792000000	18968000000	22895000000	24700000000
A0A087WVM4;Q6UB35;B7ZM99;H0Y327;Q4VXV2;Q6UB35-2;Q4VXM0;Q5JYA8;Q5JYA3;Q4VXM1	A0A087WVM4;Q6UB35;B7ZM99	76;76;76;15;11;9;8;6;6;4	72;72;72;15;11;9;8;6;6;4	72;72;72;15;11;9;8;6;6;4	Monofunctional C1-tetrahydrofolate synthase, mitochondrial	MTHFD1L	>tr|A0A087WVM4|A0A087WVM4_HUMAN Monofunctional C1-tetrahydrofolate synthase, mitochondrial OS=Homo sapiens GN=MTHFD1L PE=4 SV=1;>sp|Q6UB35|C1TM_HUMAN Monofunctional C1-tetrahydrofolate synthase, mitochondrial OS=Homo sapiens GN=MTHFD1L PE=1 SV=1;>tr|B7ZM99	11	10	25	25	34	34	29	30	3	4	7	8	17	19	8	8	99.31	913	0	14.3	15.6	32.5	33.3	59.9	54.8	37.8	36	4.7	6	10.6	11.7	26.7	28.9	11	11	3545100000	2400300000	8651700000	6631700000	18950000000	19516000000	8674800000
P60842;J3KT12;P60842-2;J3QS69;J3KTB5;J3KSZ0;J3QL43;J3QLN6;J3KS25;J3QKZ9;J3QL52;J3KS93;J3QQP0	P60842;J3KT12;P60842-2;J3QS69;J3KTB5;J3KSZ0;J3QL43	62;51;51;45;42;39;36;21;19;15;8;8;5	62;51;51;45;42;39;36;21;19;15;8;8;5	11;4;4;1;0;3;1;0;0;0;3;0;1	Eukaryotic initiation factor 4A-I	EIF4A1	>sp|P60842|IF4A1_HUMAN Eukaryotic initiation factor 4A-I OS=Homo sapiens GN=EIF4A1 PE=1 SV=1;>tr|J3KT12|J3KT12_HUMAN Eukaryotic initiation factor 4A-I OS=Homo sapiens GN=EIF4A1 PE=1 SV=1;>sp|P60842-2|IF4A1_HUMAN Isoform 2 of Eukaryotic initiation factor 4A	10	10	24	26	23	23	18	16	11	10	24	25	28	28	22	20	46.153	406	0	24.9	24.9	44.1	44.1	66.3	64.5	44.8	42.6	27.3	24.9	42.9	42.9	79.6	79.6	47.5	47.3	5418700000	5415400000	11699000000	12415000000	18922000000	14955000000	11724000000
P26373;P26373-2;J3QSB4;J3KS98;H3BTH3;H3BUK8	P26373;P26373-2;J3QSB4	21;17;12;5;4;3	21;17;12;5;4;3	21;17;12;5;4;3	60S ribosomal protein L13	RPL13	>sp|P26373|RL13_HUMAN 60S ribosomal protein L13 OS=Homo sapiens GN=RPL13 PE=1 SV=4;>sp|P26373-2|RL13_HUMAN Isoform 2 of 60S ribosomal protein L13 OS=Homo sapiens GN=RPL13;>tr|J3QSB4|J3QSB4_HUMAN 60S ribosomal protein L13 (Fragment) OS=Homo sapiens GN=RPL13	3	2	9	9	10	11	9	9	2	2	7	7	10	10	9	9	24.261	211	0	20.9	11.8	46	46	39.3	44.1	38.9	38.9	11.8	11.8	36.5	36.5	43.6	43.6	38.9	38.9	2704900000	2587700000	12388000000	6960800000	18842000000	22761000000	15694000000
P00367;P00367-3;P00367-2;P49448	P00367;P00367-3;P00367-2;P49448	72;61;58;42	72;61;58;42	72;61;58;42	Glutamate dehydrogenase 1, mitochondrial;Glutamate dehydrogenase 2, mitochondrial	GLUD1;GLUD2	>sp|P00367|DHE3_HUMAN Glutamate dehydrogenase 1, mitochondrial OS=Homo sapiens GN=GLUD1 PE=1 SV=2;>sp|P00367-3|DHE3_HUMAN Isoform 3 of Glutamate dehydrogenase 1, mitochondrial OS=Homo sapiens GN=GLUD1;>sp|P00367-2|DHE3_HUMAN Isoform 2 of Glutamate dehydrog	17	18	22	21	25	25	28	28	9	9	13	14	19	19	18	20	61.397	558	0	38.5	44.3	50	42.8	60.4	57	43.4	41.9	19.2	19.2	31.9	33.5	45.7	44.8	36.9	38.4	11072000000	9163700000	12986000000	9671900000	18812000000	17363000000	11951000000
P61247;D6RG13;D6RAT0;D6RB09;E9PFI5;H0Y8L7;D6RAS7;H0Y9Y4;D6RED7;D6RI02;D6RGE0	P61247;D6RG13;D6RAT0;D6RB09;E9PFI5;H0Y8L7;D6RAS7;H0Y9Y4;D6RED7	28;26;25;23;23;21;17;17;15;11;10	28;26;25;23;23;21;17;17;15;11;10	17;16;14;14;17;17;14;6;14;11;10	40S ribosomal protein S3a	RPS3A	>sp|P61247|RS3A_HUMAN 40S ribosomal protein S3a OS=Homo sapiens GN=RPS3A PE=1 SV=2;>tr|D6RG13|D6RG13_HUMAN 40S ribosomal protein S3a (Fragment) OS=Homo sapiens GN=RPS3A PE=1 SV=1;>tr|D6RAT0|D6RAT0_HUMAN 40S ribosomal protein S3a OS=Homo sapiens GN=RPS3A PE	3	3	9	9	12	14	11	13	3	3	8	8	12	12	8	9	29.945	264	0	16.7	16.7	36.7	36.7	43.6	51.5	35.2	36	16.7	16.7	36	36	43.9	43.9	27.3	27.3	1940100000	1652700000	13911000000	13102000000	18731000000	27194000000	9770800000
P13073;H3BN72;H3BNV9;Q86WV2;H3BNI5	P13073;H3BN72;H3BNV9	20;11;11;7;2	20;11;11;7;2	6;3;3;3;2	Cytochrome c oxidase subunit 4 isoform 1, mitochondrial	COX4I1	>sp|P13073|COX41_HUMAN Cytochrome c oxidase subunit 4 isoform 1, mitochondrial OS=Homo sapiens GN=COX4I1 PE=1 SV=1;>tr|H3BN72|H3BN72_HUMAN Cytochrome c oxidase subunit 4 isoform 1, mitochondrial OS=Homo sapiens GN=COX4I1 PE=1 SV=1;>tr|H3BNV9|H3BNV9_HUMAN C	6	4	8	7	8	8	5	5	1	2	1	1	6	5	4	4	19.576	169	0	27.2	18.9	35.5	34.3	39.1	39.1	29.6	29.6	6.5	7.7	6.5	6.5	38.5	30.8	24.3	24.3	1450700000	1441400000	6413300000	4047000000	18441000000	18997000000	11167000000
O95831;O95831-3;O95831-2;E9PMA0;O95831-5;O95831-4;O95831-6	O95831;O95831-3;O95831-2;E9PMA0;O95831-5	53;52;33;32;30;19;18	53;52;33;32;30;19;18	53;52;33;32;30;19;18	Apoptosis-inducing factor 1, mitochondrial	AIFM1	>sp|O95831|AIFM1_HUMAN Apoptosis-inducing factor 1, mitochondrial OS=Homo sapiens GN=AIFM1 PE=1 SV=1;>sp|O95831-3|AIFM1_HUMAN Isoform 3 of Apoptosis-inducing factor 1, mitochondrial OS=Homo sapiens GN=AIFM1;>sp|O95831-2|AIFM1_HUMAN Isoform 2 of Apoptosis-i	10	8	17	16	27	28	24	25	4	4	11	11	25	24	19	18	66.9	613	0	17.9	17.8	35.4	33.9	62.5	56.8	38.3	40	8	8	24.6	24.6	59.7	53.8	34.9	33.1	1873000000	1554500000	9790200000	8354700000	18381000000	16765000000	12791000000
P07602;B1AVU8;P07602-2;P07602-3;C9JIZ6;Q5BJH1	P07602;B1AVU8;P07602-2;P07602-3;C9JIZ6	24;24;23;23;23;9	24;24;23;23;23;9	24;24;23;23;23;9	Proactivator polypeptide;Saposin-A;Saposin-B-Val;Saposin-B;Saposin-C;Saposin-D	PSAP	>sp|P07602|SAP_HUMAN Prosaposin OS=Homo sapiens GN=PSAP PE=1 SV=2;>tr|B1AVU8|B1AVU8_HUMAN Saposin-D OS=Homo sapiens GN=PSAP PE=1 SV=1;>sp|P07602-2|SAP_HUMAN Isoform Sap-mu-6 of Prosaposin OS=Homo sapiens GN=PSAP;>sp|P07602-3|SAP_HUMAN Isoform Sap-mu-9 of P	0	1	14	14	15	13	16	15	0	0	9	8	11	12	9	8	58.112	524	0	0	5	27.7	27.7	32.8	27.9	29.6	27.1	0	0	17	17	23.9	25.6	16.4	16.8	0	133830000	21425000000	19301000000	18338000000	15470000000	19458000000
P54819;P54819-2;F8W1A4;P54819-5;P54819-6;F8VY04;P54819-3;P54819-4;F8VZG5;G3V213;F8VPP1	P54819;P54819-2;F8W1A4;P54819-5;P54819-6;F8VY04;P54819-3;P54819-4;F8VZG5	31;30;30;27;26;25;23;18;18;10;2	31;30;30;27;26;25;23;18;18;10;2	30;29;29;26;25;24;22;17;17;9;2	Adenylate kinase 2, mitochondrial;Adenylate kinase 2, mitochondrial, N-terminally processed	AK2	>sp|P54819|KAD2_HUMAN Adenylate kinase 2, mitochondrial OS=Homo sapiens GN=AK2 PE=1 SV=2;>sp|P54819-2|KAD2_HUMAN Isoform 2 of Adenylate kinase 2, mitochondrial OS=Homo sapiens GN=AK2;>tr|F8W1A4|F8W1A4_HUMAN Adenylate kinase 2, mitochondrial OS=Homo sapiens	4	4	9	9	15	14	16	17	3	3	10	10	15	15	13	15	26.477	239	0	23	23	46	46	73.6	72	64.9	64.9	18	18	45.2	45.2	74.5	74.5	52.3	61.9	939730000	721030000	8359700000	6585900000	17704000000	13349000000	13081000000
P78527;P78527-2;F5GX40;H0YG84	P78527;P78527-2	372;365;8;7	372;365;8;7	371;364;8;7	DNA-dependent protein kinase catalytic subunit	PRKDC	>sp|P78527|PRKDC_HUMAN DNA-dependent protein kinase catalytic subunit OS=Homo sapiens GN=PRKDC PE=1 SV=3;>sp|P78527-2|PRKDC_HUMAN Isoform 2 of DNA-dependent protein kinase catalytic subunit OS=Homo sapiens GN=PRKDC	29	35	57	58	132	160	76	76	55	54	102	102	178	180	125	122	469.08	4128	0	10.7	13.2	19.5	20.1	40.4	48.4	22.8	23.2	18	17.5	30	30.3	53.4	53.9	34.2	33.3	2328000000	3206800000	5371200000	7352000000	17353000000	54286000000	8245700000
P38117;P38117-2;M0QY67	P38117;P38117-2;M0QY67	25;22;16	25;22;16	25;22;16	Electron transfer flavoprotein subunit beta	ETFB	>sp|P38117|ETFB_HUMAN Electron transfer flavoprotein subunit beta OS=Homo sapiens GN=ETFB PE=1 SV=3;>sp|P38117-2|ETFB_HUMAN Isoform 2 of Electron transfer flavoprotein subunit beta OS=Homo sapiens GN=ETFB;>tr|M0QY67|M0QY67_HUMAN Electron transfer flavoprot	0	0	11	11	17	16	18	18	0	0	7	7	13	12	13	13	27.843	255	0	0	0	49.8	49.8	61.2	57.6	71	71	0	0	31.4	36.5	51	51	57.6	57.6	0	0	10729000000	9035300000	17085000000	19124000000	16383000000
P62249;M0R210;M0R3H0;A0A087WZ27;M0R1M5;Q6IPX4;M0QX76	P62249;M0R210;M0R3H0;A0A087WZ27;M0R1M5;Q6IPX4	21;19;14;13;11;11;8	21;19;14;13;11;11;8	21;19;14;13;11;11;8	40S ribosomal protein S16	RPS16	>sp|P62249|RS16_HUMAN 40S ribosomal protein S16 OS=Homo sapiens GN=RPS16 PE=1 SV=2;>tr|M0R210|M0R210_HUMAN 40S ribosomal protein S16 OS=Homo sapiens GN=RPS16 PE=1 SV=1;>tr|M0R3H0|M0R3H0_HUMAN 40S ribosomal protein S16 OS=Homo sapiens GN=RPS16 PE=1 SV=1;>tr	2	2	5	6	8	10	8	8	2	2	7	7	11	11	11	10	16.445	146	0	21.2	19.2	32.9	38.4	52.1	63	41.8	41.8	19.2	19.2	44.5	44.5	67.8	67.8	54.1	54.1	1078700000	959610000	1129500000	2000900000	16996000000	21845000000	6150400000
P54709;P54709-2;C9JA36;C9JXZ1;F8WBY4;H7C547;C9J6S2;H7C4L9	P54709	28;13;12;10;8;6;3;1	28;13;12;10;8;6;3;1	28;13;12;10;8;6;3;1	Sodium/potassium-transporting ATPase subunit beta-3	ATP1B3	>sp|P54709|AT1B3_HUMAN Sodium/potassium-transporting ATPase subunit beta-3 OS=Homo sapiens GN=ATP1B3 PE=1 SV=1	5	5	10	10	11	13	9	8	1	1	3	3	11	11	6	6	31.512	279	0	16.1	16.1	33.3	33.3	44.8	50.5	29	25.4	3.6	3.6	14	14	44.8	44.8	21.9	21.9	4415800000	4163900000	6556900000	6904200000	16858000000	21582000000	11415000000
P24539;Q5QNZ2	P24539;Q5QNZ2	28;19	28;19	28;19	ATP synthase subunit b, mitochondrial	ATP5F1	>sp|P24539|AT5F1_HUMAN ATP synthase F(0) complex subunit B1, mitochondrial OS=Homo sapiens GN=ATP5F1 PE=1 SV=2;>tr|Q5QNZ2|Q5QNZ2_HUMAN ATP synthase F(0) complex subunit B1, mitochondrial OS=Homo sapiens GN=ATP5F1 PE=1 SV=1	7	6	9	9	12	12	14	13	5	5	8	7	12	12	8	5	28.908	256	0	25.4	22.7	33.6	30.1	45.3	49.2	43	43	15.2	15.2	28.5	25.8	49.2	49.2	26.6	14.8	4833400000	3359600000	11837000000	10826000000	16687000000	19548000000	11893000000
P50990;P50990-2;P50990-3;H7C2U0	P50990;P50990-2;P50990-3	64;62;52;12	64;62;52;12	31;29;29;12	T-complex protein 1 subunit theta	CCT8	>sp|P50990|TCPQ_HUMAN T-complex protein 1 subunit theta OS=Homo sapiens GN=CCT8 PE=1 SV=4;>sp|P50990-2|TCPQ_HUMAN Isoform 2 of T-complex protein 1 subunit theta OS=Homo sapiens GN=CCT8;>sp|P50990-3|TCPQ_HUMAN Isoform 3 of T-complex protein 1 subunit theta	4	5	19	19	31	34	30	30	7	7	21	21	32	33	30	32	59.62	548	0	11.9	14.1	44	44.9	70.6	74.5	60.9	60	25	25	44	44	72.4	72.6	60.4	60.4	644420000	723790000	8135000000	7910100000	16594000000	14294000000	10094000000
P09622;E9PEX6;P09622-3;P09622-2;F8WDM5;F2Z2E3	P09622;E9PEX6;P09622-3;P09622-2	49;48;45;40;9;9	49;48;45;40;9;9	49;48;45;40;9;9	Dihydrolipoyl dehydrogenase, mitochondrial	DLD	>sp|P09622|DLDH_HUMAN Dihydrolipoyl dehydrogenase, mitochondrial OS=Homo sapiens GN=DLD PE=1 SV=2;>tr|E9PEX6|E9PEX6_HUMAN Dihydrolipoyl dehydrogenase, mitochondrial OS=Homo sapiens GN=DLD PE=1 SV=1;>sp|P09622-3|DLDH_HUMAN Isoform 3 of Dihydrolipoyl dehydro	12	11	19	20	19	20	19	21	8	8	11	12	17	17	13	12	54.177	509	0	32.4	30.3	50.1	50.1	53	56	38.1	39.7	23.2	23.2	33.4	36.7	49.7	49.7	30.5	28.7	10589000000	7068800000	13459000000	10205000000	16555000000	21112000000	12917000000
Q9GZT3-2;Q9GZT3;A0A087WUN7;H0YJ40;G3V4X6;G3V2S9;H0YJW7;H0YJU7;H0YJ07;H0YJI1	Q9GZT3-2;Q9GZT3;A0A087WUN7;H0YJ40;G3V4X6;G3V2S9;H0YJW7	19;19;17;17;17;17;15;7;6;2	19;19;17;17;17;17;15;7;6;2	19;19;17;17;17;17;15;7;6;2	SRA stem-loop-interacting RNA-binding protein, mitochondrial	SLIRP	>sp|Q9GZT3-2|SLIRP_HUMAN Isoform 2 of SRA stem-loop-interacting RNA-binding protein, mitochondrial OS=Homo sapiens GN=SLIRP;>sp|Q9GZT3|SLIRP_HUMAN SRA stem-loop-interacting RNA-binding protein, mitochondrial OS=Homo sapiens GN=SLIRP PE=1 SV=1;>tr|A0A087WUN	4	3	4	3	9	10	7	7	1	1	1	1	7	8	2	2	12.122	107	0	28	28	38.3	29	72	72.9	44.9	53.3	13.1	13.1	19.6	19.6	62.6	72	19.6	19.6	4148500000	3301200000	3294600000	2227400000	16522000000	15501000000	5004600000
P62269;J3JS69	P62269	18;7	18;7	18;7	40S ribosomal protein S18	RPS18	>sp|P62269|RS18_HUMAN 40S ribosomal protein S18 OS=Homo sapiens GN=RPS18 PE=1 SV=3	3	3	5	5	12	12	8	8	3	3	3	4	10	10	8	7	17.718	152	0	21.1	21.1	29.6	29.6	57.9	57.9	40.8	40.8	21.1	21.1	22.4	27	52.6	52.6	40.8	34.9	5159700000	5514500000	6275500000	4399400000	16493000000	27854000000	13816000000
P63010;P63010-2;A0A087X253;A0A087WU93;A0A087WZQ6;A0A087WYD1;K7EJ01;K7ERB2;K7EN71;K7EJX1;A0A087WXS3;K7EKZ5;K7EMN7	P63010;P63010-2;A0A087X253;A0A087WU93;A0A087WZQ6;A0A087WYD1	78;78;74;45;45;41;14;10;9;4;2;2;1	78;78;74;45;45;41;14;10;9;4;2;2;1	3;3;3;3;3;3;0;3;3;3;1;1;0	AP-2 complex subunit beta	AP2B1	>sp|P63010|AP2B1_HUMAN AP-2 complex subunit beta OS=Homo sapiens GN=AP2B1 PE=1 SV=1;>sp|P63010-2|AP2B1_HUMAN Isoform 2 of AP-2 complex subunit beta OS=Homo sapiens GN=AP2B1;>tr|A0A087X253|A0A087X253_HUMAN AP-2 complex subunit beta OS=Homo sapiens GN=AP2B1	11	11	25	25	41	40	38	37	7	5	14	15	27	26	22	19	104.55	937	0	13.3	13.3	30.8	29.5	58.5	58.4	46.3	47	9.6	8.3	17.8	20.4	38.2	37.1	29.2	24.4	1067100000	1107100000	6900100000	7029100000	16444000000	16206000000	11043000000
Q9NSE4	Q9NSE4	91	91	91	Isoleucine--tRNA ligase, mitochondrial	IARS2	>sp|Q9NSE4|SYIM_HUMAN Isoleucine--tRNA ligase, mitochondrial OS=Homo sapiens GN=IARS2 PE=1 SV=2	22	23	30	32	34	35	30	33	10	10	13	13	25	26	16	18	113.79	1012	0	28	29.4	38.1	39.5	46.3	49	34.5	39.2	11.6	9.3	17.7	17.7	33.6	34.8	21	24.8	4869100000	4029700000	7356300000	5993000000	16385000000	17095000000	10423000000
Q96RP9;Q96RP9-2;C9IZ01;F8WAU4	Q96RP9;Q96RP9-2;C9IZ01;F8WAU4	60;57;46;33	60;57;46;33	56;53;42;29	Elongation factor G, mitochondrial	GFM1	>sp|Q96RP9|EFGM_HUMAN Elongation factor G, mitochondrial OS=Homo sapiens GN=GFM1 PE=1 SV=2;>sp|Q96RP9-2|EFGM_HUMAN Isoform 2 of Elongation factor G, mitochondrial OS=Homo sapiens GN=GFM1;>tr|C9IZ01|C9IZ01_HUMAN Elongation factor G, mitochondrial OS=Homo sa	14	13	18	16	28	26	21	22	2	1	5	4	10	10	6	3	83.471	751	0	20.8	20.9	30	26	49.3	42.1	33	36.6	3.9	1.7	7.9	6.1	19.3	19.3	11.5	6.4	2940300000	2059100000	5298500000	4053500000	16324000000	13267000000	6662300000
P11940;P11940-2;A0A087WTT1;E7EQV3;E7ERJ7;Q9H361;H0YBN4;E5RGH3;E5RJB9;E5RH24;H0YAP2;Q4VXU2;E5RHG7;H0YB86;H0YAW6;Q4VXU2-2;H0YAS6;H0YB75;E5RFD8;H0YAS7;H0YC10	P11940;P11940-2;A0A087WTT1;E7EQV3;E7ERJ7	59;58;55;55;53;29;24;18;18;16;14;9;8;8;7;6;5;5;4;4;2	59;58;55;55;53;29;24;18;18;16;14;9;8;8;7;6;5;5;4;4;2	9;8;8;9;8;8;2;3;3;3;1;0;0;0;1;0;4;4;0;3;2	Polyadenylate-binding protein 1	PABPC1	>sp|P11940|PABP1_HUMAN Polyadenylate-binding protein 1 OS=Homo sapiens GN=PABPC1 PE=1 SV=2;>sp|P11940-2|PABP1_HUMAN Isoform 2 of Polyadenylate-binding protein 1 OS=Homo sapiens GN=PABPC1;>tr|A0A087WTT1|A0A087WTT1_HUMAN Polyadenylate-binding protein 1 OS=Ho	11	11	12	13	22	20	19	16	8	8	12	12	23	24	16	14	70.67	636	0	20.1	20.1	19	20.9	44.3	41.5	27	27	15.1	17.5	20.4	20.4	44.3	43.9	24.7	24.1	5183600000	3824800000	4608000000	4674200000	16289000000	13756000000	5683400000
P22626;A0A087WUI2	P22626;A0A087WUI2	61;41	61;41	2;2	Heterogeneous nuclear ribonucleoproteins A2/B1	HNRNPA2B1	>sp|P22626|ROA2_HUMAN Heterogeneous nuclear ribonucleoproteins A2/B1 OS=Homo sapiens GN=HNRNPA2B1 PE=1 SV=2;>tr|A0A087WUI2|A0A087WUI2_HUMAN Heterogeneous nuclear ribonucleoproteins A2/B1 OS=Homo sapiens GN=HNRNPA2B1 PE=4 SV=1	9	12	20	22	16	21	19	21	16	16	21	21	21	21	23	23	37.429	353	0	33.4	41.6	56.9	56.9	54.7	70	45.9	50.7	44.5	44.5	55.5	55.5	62.3	62.3	55.2	55.5	5582000000	9823400000	9645800000	16404000000	16066000000	32751000000	14615000000
Q9UQ80;F8VR77;F8W0A3;H0YIN7;F8VZ69	Q9UQ80;F8VR77	49;31;19;17;4	49;31;19;17;4	49;31;19;17;4	Proliferation-associated protein 2G4	PA2G4	>sp|Q9UQ80|PA2G4_HUMAN Proliferation-associated protein 2G4 OS=Homo sapiens GN=PA2G4 PE=1 SV=3;>tr|F8VR77|F8VR77_HUMAN Proliferation-associated protein 2G4 OS=Homo sapiens GN=PA2G4 PE=1 SV=1	5	7	19	19	18	18	18	19	9	8	19	19	24	24	18	23	43.786	394	0	25.4	27.4	53.6	51.3	61.9	59.1	56.6	58.6	27.4	26.4	51	51	78.7	78.7	45.2	56.1	2175000000	2941500000	14344000000	11518000000	16051000000	14718000000	9922700000
P62081;B5MCP9	P62081;B5MCP9	17;14	17;14	17;14	40S ribosomal protein S7	RPS7	>sp|P62081|RS7_HUMAN 40S ribosomal protein S7 OS=Homo sapiens GN=RPS7 PE=1 SV=1;>tr|B5MCP9|B5MCP9_HUMAN 40S ribosomal protein S7 OS=Homo sapiens GN=RPS7 PE=1 SV=1	1	1	7	6	9	10	6	6	1	1	3	3	11	11	4	4	22.127	194	0	4.6	4.6	42.3	36.6	55.7	60.3	43.8	43.8	4.6	4.6	26.3	26.3	60.3	60.3	36.1	36.1	1329300000	871360000	3819800000	2806400000	16049000000	18729000000	8461400000
P18124;A8MUD9;C9JIJ5;C9JZ88	P18124;A8MUD9	23;20;5;4	23;20;5;4	23;20;5;4	60S ribosomal protein L7	RPL7	>sp|P18124|RL7_HUMAN 60S ribosomal protein L7 OS=Homo sapiens GN=RPL7 PE=1 SV=1;>tr|A8MUD9|A8MUD9_HUMAN 60S ribosomal protein L7 OS=Homo sapiens GN=RPL7 PE=1 SV=1	4	4	7	7	11	11	6	8	3	3	7	7	9	10	7	8	29.225	248	0	18.5	18.5	26.2	26.2	43.5	43.5	28.2	32.7	14.5	14.5	29	29	39.9	43.5	25.8	28.6	4895100000	4006400000	7221000000	5608200000	16014000000	17461000000	6223400000
P62280;M0QZC5;M0R1H6;M0R1H5	P62280;M0QZC5	19;18;5;3	19;18;5;3	19;18;5;3	40S ribosomal protein S11	RPS11	>sp|P62280|RS11_HUMAN 40S ribosomal protein S11 OS=Homo sapiens GN=RPS11 PE=1 SV=3;>tr|M0QZC5|M0QZC5_HUMAN 40S ribosomal protein S11 OS=Homo sapiens GN=RPS11 PE=1 SV=1	4	4	3	3	12	13	6	6	2	4	4	3	11	12	5	5	18.431	158	0	21.5	21.5	17.7	17.7	60.8	60.8	24.1	24.1	11.4	21.5	17.7	12	56.3	56.3	21.5	21.5	4878400000	3550800000	3831900000	2409400000	15854000000	28101000000	7091200000
Q9Y277;Q9Y277-2;E5RHZ6;E5RJN6;E5RFP6;E5RHE1;E5RK27;E5RFL1	Q9Y277;Q9Y277-2;E5RHZ6	40;39;20;19;17;15;12;6	39;38;20;19;17;15;12;6	39;38;20;19;17;15;12;6	Voltage-dependent anion-selective channel protein 3	VDAC3	>sp|Q9Y277|VDAC3_HUMAN Voltage-dependent anion-selective channel protein 3 OS=Homo sapiens GN=VDAC3 PE=1 SV=1;>sp|Q9Y277-2|VDAC3_HUMAN Isoform 2 of Voltage-dependent anion-selective channel protein 3 OS=Homo sapiens GN=VDAC3;>tr|E5RHZ6|E5RHZ6_HUMAN Voltage	14	15	17	15	11	13	16	13	4	5	5	6	12	11	8	7	30.658	283	0	45.2	50.9	55.8	52.7	49.1	59	47.7	38.5	16.3	21.9	20.8	24.7	55.8	53	30.4	30	7640000000	6872000000	6787400000	5556600000	15849000000	21983000000	4923700000
Q96HS1;Q96HS1-2	Q96HS1;Q96HS1-2	34;31	34;31	17;17	Serine/threonine-protein phosphatase PGAM5, mitochondrial	PGAM5	>sp|Q96HS1|PGAM5_HUMAN Serine/threonine-protein phosphatase PGAM5, mitochondrial OS=Homo sapiens GN=PGAM5 PE=1 SV=2;>sp|Q96HS1-2|PGAM5_HUMAN Isoform 2 of Serine/threonine-protein phosphatase PGAM5, mitochondrial OS=Homo sapiens GN=PGAM5	4	4	8	7	19	20	19	19	1	1	4	4	13	15	10	10	32.004	289	0	20.8	20.8	29.4	29.4	68.9	71.6	56.1	58.5	3.1	3.1	18.7	20.4	48.4	52.6	36.3	37.4	3176900000	2162700000	4976900000	4837100000	15787000000	15304000000	12512000000
O00571;O00571-2;O15523-2;O15523;A0A087WVZ1;O15523-3;B4DLA0;C9J081;A0A087WX09;C9J8G5;H0Y960	O00571;O00571-2;O15523-2;O15523	68;64;45;45;11;10;8;8;7;5;1	68;64;45;45;11;10;8;8;7;5;1	64;60;41;41;11;9;8;7;7;5;0	ATP-dependent RNA helicase DDX3X;ATP-dependent RNA helicase DDX3Y	DDX3X;DDX3Y	>sp|O00571|DDX3X_HUMAN ATP-dependent RNA helicase DDX3X OS=Homo sapiens GN=DDX3X PE=1 SV=3;>sp|O00571-2|DDX3X_HUMAN Isoform 2 of ATP-dependent RNA helicase DDX3X OS=Homo sapiens GN=DDX3X;>sp|O15523-2|DDX3Y_HUMAN Isoform 2 of ATP-dependent RNA helicase DDX3	8	8	22	22	29	26	23	25	6	6	17	16	27	29	22	22	73.243	662	0	19.5	20.4	38.2	38.7	50.9	46.7	36.7	38.1	16.6	16.8	34.9	31.9	45.6	49.4	30.4	32	1397700000	1319600000	7259700000	6624300000	15711000000	13442000000	10537000000
P55072;C9IZA5;C9JUP7	P55072	91;20;15	91;20;15	91;20;15	Transitional endoplasmic reticulum ATPase	VCP	>sp|P55072|TERA_HUMAN Transitional endoplasmic reticulum ATPase OS=Homo sapiens GN=VCP PE=1 SV=4	8	7	21	23	40	36	33	30	7	6	22	21	44	44	42	42	89.321	806	0	11.4	9.9	40.2	41.1	62.8	55.5	41.1	38.7	16	14.5	39.3	38.6	66.1	67.7	47.6	50.6	2485200000	2786400000	7274500000	6640700000	15633000000	11377000000	9877400000
P61353;K7ELC7;K7EQQ9;K7ERY7	P61353;K7ELC7;K7EQQ9	15;13;8;1	15;13;8;1	15;13;8;1	60S ribosomal protein L27	RPL27	>sp|P61353|RL27_HUMAN 60S ribosomal protein L27 OS=Homo sapiens GN=RPL27 PE=1 SV=2;>tr|K7ELC7|K7ELC7_HUMAN 60S ribosomal protein L27 (Fragment) OS=Homo sapiens GN=RPL27 PE=1 SV=1;>tr|K7EQQ9|K7EQQ9_HUMAN 60S ribosomal protein L27 OS=Homo sapiens GN=RPL27 PE	3	3	5	5	6	6	7	8	3	3	5	5	6	6	7	6	15.798	136	0	33.8	33.8	27.9	27.9	44.9	44.9	37.5	37.5	33.8	33.8	27.9	27.9	44.9	44.9	37.5	35.3	6668100000	6013000000	5563200000	5933800000	15533000000	16542000000	7858000000
P11177-2;P11177;P11177-3;C9J634;F8WF02	P11177-2;P11177;P11177-3;C9J634;F8WF02	46;46;41;38;32	46;46;41;38;32	46;46;41;38;32	Pyruvate dehydrogenase E1 component subunit beta, mitochondrial	PDHB	>sp|P11177-2|ODPB_HUMAN Isoform 2 of Pyruvate dehydrogenase E1 component subunit beta, mitochondrial OS=Homo sapiens GN=PDHB;>sp|P11177|ODPB_HUMAN Pyruvate dehydrogenase E1 component subunit beta, mitochondrial OS=Homo sapiens GN=PDHB PE=1 SV=3;>sp|P11177-	12	11	13	12	17	17	19	21	8	9	10	11	15	15	13	15	37.2	341	0	39.9	39.3	38.1	37.5	70.7	70.7	60.4	61.3	27.6	27.6	29.9	30.2	67.4	67.4	45.2	48.1	4700900000	4084000000	4985800000	3915500000	15452000000	15164000000	7219800000
G3V203;Q07020;J3QQ67;F8VYV2;A0A075B7A0;Q07020-2;H0YHA7;F8VUA6;F8VXR6	G3V203;Q07020;J3QQ67;F8VYV2;A0A075B7A0;Q07020-2;H0YHA7;F8VUA6	11;11;10;8;8;8;8;6;2	11;11;10;8;8;8;8;6;2	11;11;10;8;8;8;8;6;2	60S ribosomal protein L18	RPL18	>tr|G3V203|G3V203_HUMAN 60S ribosomal protein L18 OS=Homo sapiens GN=RPL18 PE=1 SV=1;>sp|Q07020|RL18_HUMAN 60S ribosomal protein L18 OS=Homo sapiens GN=RPL18 PE=1 SV=2;>tr|J3QQ67|J3QQ67_HUMAN 60S ribosomal protein L18 (Fragment) OS=Homo sapiens GN=RPL18 PE	1	1	3	3	7	7	4	4	0	1	4	3	7	7	5	5	18.756	164	0	4.9	4.9	24.4	24.4	40.2	40.2	26.2	26.2	0	4.9	24.4	24.4	40.2	40.2	26.2	26.2	0	33952000	4504900000	3523300000	15383000000	21056000000	6965200000
O43491;O43491-3;Q6R5J7;E9PQN0;E9PRG1;E9PIG0;E9PQD2;E9PMV8;Q6ZSX4;E9PJP4;E9PN54;E9PPC9	O43491;O43491-3	80;64;18;15;15;15;15;14;11;10;6;4	80;64;18;15;15;15;15;14;11;10;6;4	1;0;1;0;0;0;0;1;0;0;0;0	Band 4.1-like protein 2	EPB41L2	>sp|O43491|E41L2_HUMAN Band 4.1-like protein 2 OS=Homo sapiens GN=EPB41L2 PE=1 SV=1;>sp|O43491-3|E41L2_HUMAN Isoform 3 of Band 4.1-like protein 2 OS=Homo sapiens GN=EPB41L2	9	9	32	28	36	39	35	37	3	1	13	10	17	18	16	14	112.59	1005	0	10.4	10.4	37.3	34.5	45	47.9	40.4	40.6	5.8	1.7	16.7	13.7	21.4	21.9	21.6	20.1	2325300000	2067900000	10381000000	10737000000	15071000000	14480000000	10434000000
Q00839	Q00839	71	71	3	Heterogeneous nuclear ribonucleoprotein U	HNRNPU	>sp|Q00839|HNRPU_HUMAN Heterogeneous nuclear ribonucleoprotein U OS=Homo sapiens GN=HNRNPU PE=1 SV=6	11	15	23	24	22	26	21	22	16	15	18	20	27	27	21	21	90.583	825	0	17.8	22.3	28.2	28.2	33.3	38.4	26.5	26.5	22.3	22.3	22.4	24.2	40.6	39.9	25.7	25.7	4886400000	7118500000	12570000000	19732000000	15033000000	29638000000	14270000000
Q9UJZ1;A0A087WYB4;Q9UJZ1-2;F2Z2I8	Q9UJZ1;A0A087WYB4;Q9UJZ1-2	36;32;27;8	36;32;27;8	36;32;27;8	Stomatin-like protein 2, mitochondrial	STOML2	>sp|Q9UJZ1|STML2_HUMAN Stomatin-like protein 2, mitochondrial OS=Homo sapiens GN=STOML2 PE=1 SV=1;>tr|A0A087WYB4|A0A087WYB4_HUMAN Stomatin-like protein 2, mitochondrial OS=Homo sapiens GN=STOML2 PE=4 SV=1;>sp|Q9UJZ1-2|STML2_HUMAN Isoform 2 of Stomatin-like	5	6	11	12	16	17	14	15	1	1	3	4	11	12	8	9	38.534	356	0	29.8	38.5	47.2	47.5	69.1	71.9	49.4	57	5.9	5.9	21.6	18.8	51.4	57.6	23.9	23.9	4448100000	3281300000	8617200000	6434100000	14943000000	17606000000	9739200000
P26599-2;P26599-3;P26599;A6NLN1;K7EKJ7;K7EK45;A0A087WU68;K7ES59;K7ELW5;K7EKX4;A0A087WUW5;A0A087WTS6	P26599-2;P26599-3;P26599;A6NLN1	49;49;48;42;24;16;13;12;8;4;4;4	49;49;48;42;24;16;13;12;8;4;4;4	43;43;42;36;22;14;11;11;7;4;3;4	Polypyrimidine tract-binding protein 1	PTBP1	>sp|P26599-2|PTBP1_HUMAN Isoform 2 of Polypyrimidine tract-binding protein 1 OS=Homo sapiens GN=PTBP1;>sp|P26599-3|PTBP1_HUMAN Isoform 3 of Polypyrimidine tract-binding protein 1 OS=Homo sapiens GN=PTBP1;>sp|P26599|PTBP1_HUMAN Polypyrimidine tract-binding	6	8	11	11	17	19	15	12	6	7	11	11	19	18	22	21	59.037	550	0	17.5	20.5	30.5	30.5	50.9	58.5	33.1	30	17.8	19.5	29.3	29.3	61.5	56.4	40.9	40.9	2062500000	2407200000	2250200000	2813200000	14785000000	17362000000	4546900000
P39019;A0A075B6E2	P39019	17;8	17;8	10;8	40S ribosomal protein S19	RPS19	>sp|P39019|RS19_HUMAN 40S ribosomal protein S19 OS=Homo sapiens GN=RPS19 PE=1 SV=2	4	4	5	5	8	9	8	7	3	2	4	4	9	10	6	6	16.06	145	0	35.2	35.2	45.5	45.5	46.9	46.9	41.4	36.6	27.6	17.9	37.9	37.9	51.7	51.7	35.9	35.9	3231800000	2785700000	8708300000	6772900000	14719000000	20277000000	7792500000
P25398	P25398	11	11	11	40S ribosomal protein S12	RPS12	>sp|P25398|RS12_HUMAN 40S ribosomal protein S12 OS=Homo sapiens GN=RPS12 PE=1 SV=3	2	2	5	5	8	8	6	6	2	2	6	6	8	8	5	5	14.515	132	0	10.6	10.6	54.5	54.5	70.5	70.5	56.1	56.1	10.6	10.6	61.4	61.4	70.5	70.5	49.2	49.2	765940000	648620000	11965000000	11282000000	14675000000	14100000000	14423000000
P17987;E7ERF2;F5GZ03;F5GZI8;F5H7Y1;F5GYL4	P17987;E7ERF2	49;34;14;7;6;4	49;34;14;7;6;4	3;3;2;3;0;3	T-complex protein 1 subunit alpha	TCP1	>sp|P17987|TCPA_HUMAN T-complex protein 1 subunit alpha OS=Homo sapiens GN=TCP1 PE=1 SV=1;>tr|E7ERF2|E7ERF2_HUMAN T-complex protein 1 subunit alpha OS=Homo sapiens GN=TCP1 PE=1 SV=1	0	0	15	17	28	28	28	29	3	3	18	18	27	29	29	29	60.343	556	0	0	0	37.8	42.6	67.1	70.5	57.9	58.3	6.7	6.7	45.7	44.4	66	70.9	53.1	53.1	0	0	6083700000	7393700000	14592000000	13340000000	8957500000
P07900;P07900-2;Q14568;G3V2J8;Q58FG0	P07900;P07900-2	104;103;28;19;11	104;103;28;19;11	69;68;11;13;8	Heat shock protein HSP 90-alpha	HSP90AA1	>sp|P07900|HS90A_HUMAN Heat shock protein HSP 90-alpha OS=Homo sapiens GN=HSP90AA1 PE=1 SV=5;>sp|P07900-2|HS90A_HUMAN Isoform 2 of Heat shock protein HSP 90-alpha OS=Homo sapiens GN=HSP90AA1	12	13	20	19	26	26	19	19	26	24	41	41	41	41	38	40	84.659	732	0	19.7	20.8	33.3	31	43.2	39.1	30.1	28.3	32.1	32.8	60.2	60.2	64.1	64.1	51.1	52.3	3036400000	3416100000	7713000000	6520200000	14567000000	14609000000	8381000000
O75489;O75489-2;E9PS48;E9PKL8;G3V194	O75489	42;12;12;6;4	42;12;12;6;4	42;12;12;6;4	NADH dehydrogenase [ubiquinone] iron-sulfur protein 3, mitochondrial	NDUFS3	>sp|O75489|NDUS3_HUMAN NADH dehydrogenase [ubiquinone] iron-sulfur protein 3, mitochondrial OS=Homo sapiens GN=NDUFS3 PE=1 SV=1	8	9	16	16	14	14	16	14	2	2	7	7	10	10	6	7	30.241	264	0	45.5	50	57.2	57.2	54.2	57.2	55.7	54.9	13.3	13.3	37.1	37.1	47.7	47.7	28.8	31.4	2385600000	2112900000	5434600000	4873800000	14537000000	14137000000	9760800000
P19367;P19367-4;P19367-2;P19367-3;B1AR63;B1AR61;B1AR62;Q2TB90;Q2TB90-2;Q2TB90-3	P19367;P19367-4;P19367-2;P19367-3	80;76;76;76;22;10;8;5;3;2	80;76;76;76;22;10;8;5;3;2	71;67;67;67;21;9;7;2;0;0	Hexokinase-1	HK1	>sp|P19367|HXK1_HUMAN Hexokinase-1 OS=Homo sapiens GN=HK1 PE=1 SV=3;>sp|P19367-4|HXK1_HUMAN Isoform 4 of Hexokinase-1 OS=Homo sapiens GN=HK1;>sp|P19367-2|HXK1_HUMAN Isoform 2 of Hexokinase-1 OS=Homo sapiens GN=HK1;>sp|P19367-3|HXK1_HUMAN Isoform 3 of Hexok	12	13	22	22	37	32	28	29	3	5	4	6	25	26	4	6	102.48	917	0	15.9	20.1	34.9	33.8	50.4	43.4	31.8	31.7	3.8	5.6	7.9	7.9	31.2	35.8	5.8	7.7	1117700000	1086200000	3991200000	3305800000	14504000000	16839000000	8441000000
Q99798;A2A274	Q99798;A2A274	75;74	75;74	75;74	Aconitate hydratase, mitochondrial	ACO2	>sp|Q99798|ACON_HUMAN Aconitate hydratase, mitochondrial OS=Homo sapiens GN=ACO2 PE=1 SV=2;>tr|A2A274|A2A274_HUMAN Aconitate hydratase, mitochondrial OS=Homo sapiens GN=ACO2 PE=1 SV=1	10	10	26	23	33	37	33	37	4	4	12	10	20	21	14	15	85.424	780	0	20.5	20.5	44.9	41.2	62.6	67.9	46.2	48.2	9	9	24.1	20.5	36.3	37.2	20.1	17.3	3477200000	2568200000	9358600000	7394100000	14503000000	15387000000	11308000000
Q00059;Q00059-2;H7BYN3	Q00059;Q00059-2;H7BYN3	23;18;17	23;18;17	23;18;17	Transcription factor A, mitochondrial	TFAM	>sp|Q00059|TFAM_HUMAN Transcription factor A, mitochondrial OS=Homo sapiens GN=TFAM PE=1 SV=1;>sp|Q00059-2|TFAM_HUMAN Isoform 2 of Transcription factor A, mitochondrial OS=Homo sapiens GN=TFAM;>tr|H7BYN3|H7BYN3_HUMAN Transcription factor A, mitochondrial (	9	8	4	4	11	11	5	5	2	2	2	2	8	8	2	2	29.096	246	0	32.1	32.1	14.2	14.2	36.2	36.2	13.8	13.8	8.9	8.9	8.5	8.5	28.9	28.9	7.3	7.3	10754000000	6981600000	3426100000	2457800000	14459000000	19355000000	4444200000
P62913-2;P62913;Q5VVC8;Q5VVC9	P62913-2;P62913;Q5VVC8;Q5VVC9	18;18;17;11	18;18;17;11	18;18;17;11	60S ribosomal protein L11	RPL11	>sp|P62913-2|RL11_HUMAN Isoform 2 of 60S ribosomal protein L11 OS=Homo sapiens GN=RPL11;>sp|P62913|RL11_HUMAN 60S ribosomal protein L11 OS=Homo sapiens GN=RPL11 PE=1 SV=2;>tr|Q5VVC8|Q5VVC8_HUMAN 60S ribosomal protein L11 (Fragment) OS=Homo sapiens GN=RPL11	3	3	6	8	11	9	9	8	2	3	6	6	9	8	6	6	20.124	177	0	23.7	23.7	31.6	36.2	60.5	52.5	43.5	43.5	19.2	23.7	32.2	32.2	52	52	32.2	32.2	3502400000	3109900000	9830600000	8872800000	14295000000	17658000000	8322600000
Q10713;Q10713-2;Q5SXN9	Q10713;Q10713-2	42;24;9	42;24;9	42;24;9	Mitochondrial-processing peptidase subunit alpha	PMPCA	>sp|Q10713|MPPA_HUMAN Mitochondrial-processing peptidase subunit alpha OS=Homo sapiens GN=PMPCA PE=1 SV=2;>sp|Q10713-2|MPPA_HUMAN Isoform 2 of Mitochondrial-processing peptidase subunit alpha OS=Homo sapiens GN=PMPCA	3	2	12	10	24	25	19	16	2	2	2	2	15	14	10	10	58.252	525	0	10.7	9	24.8	23	56	57.7	40	33.3	9	9	9.1	9.1	35.6	35.6	23.8	24.8	1038200000	568920000	2651300000	1950400000	14294000000	15795000000	6740400000
P46777;R4GNJ2	P46777	32;1	32;1	19;1	60S ribosomal protein L5	RPL5	>sp|P46777|RL5_HUMAN 60S ribosomal protein L5 OS=Homo sapiens GN=RPL5 PE=1 SV=3	6	8	11	10	12	13	11	11	7	6	11	10	13	13	9	10	34.362	297	0	20.5	29.6	36.7	32.3	43.1	43.4	28.3	28.3	23.9	22.9	37	34.7	42.4	42.4	27.3	27.6	5988400000	4908400000	12234000000	11557000000	14250000000	15831000000	8193400000
Q9Y4L1;A0A087X054;E9PJ21;A0A087WWI4;K7EQK2;Q9Y4L1-2;J3KTF1;Q9BST8;J3QQH7;A0A087X214;A0A087WW13;Q9BXT5;D3DSV6	Q9Y4L1;A0A087X054;E9PJ21;A0A087WWI4;K7EQK2;Q9Y4L1-2	58;56;40;40;40;36;17;9;9;2;2;1;1	58;56;40;40;40;36;17;9;9;2;2;1;1	43;41;25;25;25;23;2;0;0;0;0;1;1	Hypoxia up-regulated protein 1	HYOU1	>sp|Q9Y4L1|HYOU1_HUMAN Hypoxia up-regulated protein 1 OS=Homo sapiens GN=HYOU1 PE=1 SV=1;>tr|A0A087X054|A0A087X054_HUMAN Hypoxia up-regulated protein 1 OS=Homo sapiens GN=HYOU1 PE=4 SV=1;>tr|E9PJ21|E9PJ21_HUMAN Hypoxia up-regulated protein 1 (Fragment) OS=	7	5	19	18	33	29	26	22	4	5	11	11	25	25	11	13	111.33	999	0	9.8	8.8	26.9	28.1	44.1	41.3	30.5	27.5	7.2	8.1	17	16.8	36.5	37.6	14	16.7	1844900000	1168000000	5567500000	4090600000	14161000000	11847000000	7579300000
P16403	P16403	12	12	4	Histone H1.2	HIST1H1C	>sp|P16403|H12_HUMAN Histone H1.2 OS=Homo sapiens GN=HIST1H1C PE=1 SV=2	0	0	5	5	6	8	6	6	0	0	6	6	8	8	8	7	21.364	213	0	0	0	25.8	25.8	26.3	34.7	29.6	29.6	0	0	29.6	29.6	34.7	31.5	30.5	30	0	0	9744100000	17251000000	14137000000	77407000000	9961300000
F1T0J2;Q14789;E7EU81;H0Y867;H7C5I7	F1T0J2;Q14789;E7EU81	133;133;67;46;4	133;133;67;46;4	1;1;0;0;0	Golgin subfamily B member 1	GOLGB1	>tr|F1T0J2|F1T0J2_HUMAN Golgin subfamily B member 1 OS=Homo sapiens GN=GOLGB1 PE=2 SV=1;>sp|Q14789|GOGB1_HUMAN Golgin subfamily B member 1 OS=Homo sapiens GN=GOLGB1 PE=1 SV=2;>tr|E7EU81|E7EU81_HUMAN Golgin subfamily B member 1 (Fragment) OS=Homo sapiens GN	0	0	45	39	76	64	58	55	0	0	1	3	5	6	1	5	367.42	3184	0	0	0	20	16.4	31.6	26.2	22.7	22	0	0	0.3	1.2	2.1	3.1	0.3	1.9	0	0	4848700000	3154400000	14121000000	5444300000	5612000000
P61978-3;Q5T6W5;Q5T6W2;S4R359;S4R457	P61978-3;Q5T6W5;Q5T6W2	42;40;33;9;6	42;40;33;9;6	3;3;3;0;0	Heterogeneous nuclear ribonucleoprotein K	HNRNPK	>sp|P61978-3|HNRPK_HUMAN Isoform 3 of Heterogeneous nuclear ribonucleoprotein K OS=Homo sapiens GN=HNRNPK;>tr|Q5T6W5|Q5T6W5_HUMAN Heterogeneous nuclear ribonucleoprotein K OS=Homo sapiens GN=HNRNPK PE=1 SV=1;>tr|Q5T6W2|Q5T6W2_HUMAN Heterogeneous nuclear ri	6	6	13	16	17	19	20	23	7	7	18	19	22	21	24	23	48.562	440	0	14.3	14.3	33	39.1	47.3	50.9	48.2	55.2	14.3	17.3	48.2	48.2	57.7	54.8	55.2	54.5	2765400000	3203300000	5888000000	7734400000	14083000000	18983000000	9085400000
O75947;O75947-2;F5H608	O75947;O75947-2	19;15;8	19;15;8	19;15;8	ATP synthase subunit d, mitochondrial	ATP5H	>sp|O75947|ATP5H_HUMAN ATP synthase subunit d, mitochondrial OS=Homo sapiens GN=ATP5H PE=1 SV=3;>sp|O75947-2|ATP5H_HUMAN Isoform 2 of ATP synthase subunit d, mitochondrial OS=Homo sapiens GN=ATP5H	4	4	6	6	10	11	7	7	3	3	5	5	11	11	4	4	18.491	161	0	24.8	24.8	39.8	39.8	69.6	73.9	44.7	44.7	23.6	23.6	35.4	35.4	73.9	73.9	32.9	32.9	4974700000	3990900000	8727400000	7648400000	14075000000	14739000000	8943100000
P50213;H0YL72;P50213-2;H0YMU3;H0YNF5;H0YM46;H0YNF8;H0YL05;Q68D72;H0YLF8	P50213;H0YL72;P50213-2;H0YMU3	36;32;27;21;8;6;2;1;1;1	36;32;27;21;8;6;2;1;1;1	17;17;15;5;8;6;2;1;1;1	Isocitrate dehydrogenase [NAD] subunit alpha, mitochondrial	IDH3A	>sp|P50213|IDH3A_HUMAN Isocitrate dehydrogenase [NAD] subunit alpha, mitochondrial OS=Homo sapiens GN=IDH3A PE=1 SV=1;>tr|H0YL72|H0YL72_HUMAN Isocitrate dehydrogenase [NAD] subunit alpha, mitochondrial OS=Homo sapiens GN=IDH3A PE=1 SV=1;>sp|P50213-2|IDH3A_	4	5	14	14	15	15	12	11	1	2	7	7	13	14	9	8	39.591	366	0	19.7	22.1	40.2	40.2	44.8	43.4	33.6	33.3	3.3	7.4	25.4	25.4	35	41.3	28.4	21.6	2602300000	1967600000	8958700000	6992800000	14074000000	14868000000	8755700000
Q8TCS8;H7C3C5;H7BXF6;F8WBI3	Q8TCS8	68;14;10;2	68;14;10;2	68;14;10;2	Polyribonucleotide nucleotidyltransferase 1, mitochondrial	PNPT1	>sp|Q8TCS8|PNPT1_HUMAN Polyribonucleotide nucleotidyltransferase 1, mitochondrial OS=Homo sapiens GN=PNPT1 PE=1 SV=2	5	6	24	24	33	29	28	31	0	0	10	9	16	15	8	7	85.95	783	0	9.7	11.5	33.6	34.9	50.6	43.9	37.2	39.6	0	0	15.2	13.5	22.1	22.5	11.7	10.6	630780000	675920000	8189400000	5471200000	13982000000	12752000000	10106000000
P62277;J3KMX5;E9PS50	P62277;J3KMX5;E9PS50	10;8;5	10;8;5	10;8;5	40S ribosomal protein S13	RPS13	>sp|P62277|RS13_HUMAN 40S ribosomal protein S13 OS=Homo sapiens GN=RPS13 PE=1 SV=2;>tr|J3KMX5|J3KMX5_HUMAN 40S ribosomal protein S13 OS=Homo sapiens GN=RPS13 PE=1 SV=1;>tr|E9PS50|E9PS50_HUMAN 40S ribosomal protein S13 (Fragment) OS=Homo sapiens GN=RPS13 PE	0	0	3	3	6	6	5	5	0	0	2	2	8	8	4	4	17.222	151	0	0	0	18.5	18.5	39.1	39.1	31.1	31.1	0	0	12.6	12.6	49.7	49.7	25.2	25.2	0	0	665640000	1129500000	13981000000	19562000000	4594000000
Q8NBS9;Q86UY0;Q8NBS9-2	Q8NBS9;Q86UY0;Q8NBS9-2	49;45;42	49;45;42	49;45;42	Thioredoxin domain-containing protein 5	TXNDC5	>sp|Q8NBS9|TXND5_HUMAN Thioredoxin domain-containing protein 5 OS=Homo sapiens GN=TXNDC5 PE=1 SV=2;>tr|Q86UY0|Q86UY0_HUMAN Protein BLOC1S5-TXNDC5 OS=Homo sapiens GN=TXNDC5 PE=2 SV=1;>sp|Q8NBS9-2|TXND5_HUMAN Isoform 2 of Thioredoxin domain-containing protei	13	13	18	13	17	19	13	15	5	4	10	9	15	16	10	10	47.628	432	0	29.2	29.2	51.4	40	58.8	61.3	29.6	33.1	16.2	9.5	32.9	27.8	44.2	46.1	26.6	26.6	6168700000	4408600000	8328000000	7363200000	13957000000	11158000000	11637000000
P32969;H0Y9V9;D6RAN4;E7ESE0;H0Y9R4	P32969;H0Y9V9;D6RAN4;E7ESE0	13;12;11;10;4	13;12;11;10;4	13;12;11;10;4	60S ribosomal protein L9	RPL9	>sp|P32969|RL9_HUMAN 60S ribosomal protein L9 OS=Homo sapiens GN=RPL9 PE=1 SV=1;>tr|H0Y9V9|H0Y9V9_HUMAN 60S ribosomal protein L9 (Fragment) OS=Homo sapiens GN=RPL9 PE=1 SV=1;>tr|D6RAN4|D6RAN4_HUMAN 60S ribosomal protein L9 (Fragment) OS=Homo sapiens GN=RPL	2	2	4	4	9	8	5	4	2	2	2	2	7	8	5	4	21.863	192	0	17.2	17.2	32.3	32.3	65.1	57.8	38	32.8	17.2	17.2	20.8	20.8	60.9	64.6	38	32.8	2566200000	2194600000	3299100000	2709000000	13793000000	12205000000	4395900000
Q9UJS0;Q9UJS0-2;R4GN64	Q9UJS0;Q9UJS0-2	67;66;9	67;66;9	56;55;9	Calcium-binding mitochondrial carrier protein Aralar2	SLC25A13	>sp|Q9UJS0|CMC2_HUMAN Calcium-binding mitochondrial carrier protein Aralar2 OS=Homo sapiens GN=SLC25A13 PE=1 SV=2;>sp|Q9UJS0-2|CMC2_HUMAN Isoform 2 of Calcium-binding mitochondrial carrier protein Aralar2 OS=Homo sapiens GN=SLC25A13	13	14	18	20	32	33	24	24	4	5	13	12	25	26	11	11	74.175	675	0	23.1	23.1	31.4	36.9	63	63	39.7	42.5	6.1	7.7	27.9	20.4	49.8	54.1	21.3	20.9	1658800000	1815700000	4555400000	3934700000	13756000000	16789000000	6037500000
Q9HAV7	Q9HAV7	18	18	18	GrpE protein homolog 1, mitochondrial	GRPEL1	>sp|Q9HAV7|GRPE1_HUMAN GrpE protein homolog 1, mitochondrial OS=Homo sapiens GN=GRPEL1 PE=1 SV=2	3	2	7	7	9	11	11	12	0	0	3	2	4	5	4	3	24.279	217	0	31.3	24.9	40.6	40.6	50.7	54.4	42.4	47	0	0	17.1	9.7	22.1	29.5	22.6	15.2	1171000000	644990000	5283200000	4519500000	13535000000	14075000000	9766700000
M0R117;Q02543;M0R1A7;M0R3D6;M0R0P7	M0R117;Q02543;M0R1A7;M0R3D6;M0R0P7	19;19;15;14;11	19;19;15;14;11	19;19;15;14;11	60S ribosomal protein L18a	RPL18A	>tr|M0R117|M0R117_HUMAN 60S ribosomal protein L18a OS=Homo sapiens GN=RPL18A PE=1 SV=1;>sp|Q02543|RL18A_HUMAN 60S ribosomal protein L18a OS=Homo sapiens GN=RPL18A PE=1 SV=2;>tr|M0R1A7|M0R1A7_HUMAN 60S ribosomal protein L18a OS=Homo sapiens GN=RPL18A PE=1 S	5	5	4	5	8	7	5	7	4	5	5	6	9	9	7	6	18.079	154	0	30.5	30.5	21.4	26.6	50	41.6	30.5	31.2	24.7	30.5	29.9	31.8	55.2	55.2	31.2	30.5	4368600000	3994800000	4678400000	4687500000	13526000000	14945000000	6748200000
P51149;C9J592;C9J8S3;C9IZZ0;C9J4V0;C9J4S4;C9J7D1	P51149;C9J592;C9J8S3;C9IZZ0	32;24;23;16;13;9;5	32;24;23;16;13;9;5	31;23;22;15;13;9;5	Ras-related protein Rab-7a	RAB7A	>sp|P51149|RAB7A_HUMAN Ras-related protein Rab-7a OS=Homo sapiens GN=RAB7A PE=1 SV=1;>tr|C9J592|C9J592_HUMAN Ras-related protein Rab-7a (Fragment) OS=Homo sapiens GN=RAB7A PE=1 SV=1;>tr|C9J8S3|C9J8S3_HUMAN Ras-related protein Rab-7a OS=Homo sapiens GN=RAB7	4	5	13	13	12	13	13	14	1	2	9	7	10	10	6	5	23.489	207	0	34.3	33.3	58.5	58.5	69.1	72.9	52.2	52.2	6.8	10.1	38.6	33.3	57.5	57.5	30.9	26.6	364430000	442280000	9544400000	8436900000	13435000000	18397000000	7173200000
P22392-2;Q32Q12;J3KPD9;O60361;E7ERL0;E5RHP0;C9K028	P22392-2;Q32Q12;J3KPD9	39;38;27;19;19;12;4	39;38;27;19;19;12;4	0;0;0;0;0;0;0	Nucleoside diphosphate kinase B;Nucleoside diphosphate kinase	NME2;NME1-NME2	>sp|P22392-2|NDKB_HUMAN Isoform 3 of Nucleoside diphosphate kinase B OS=Homo sapiens GN=NME2;>tr|Q32Q12|Q32Q12_HUMAN Nucleoside diphosphate kinase OS=Homo sapiens GN=NME1-NME2 PE=1 SV=1;>tr|J3KPD9|J3KPD9_HUMAN Nucleoside diphosphate kinase B OS=Homo sapien	10	11	12	12	15	15	10	10	13	13	15	15	15	16	14	15	30.137	267	0	40.8	44.9	54.7	54.7	77.9	77.9	51.3	51.3	44.9	44.9	71.9	71.9	77.9	77.9	63.3	63.3	5792600000	4984100000	6502300000	7231700000	13429000000	12649000000	8510400000
F5H5I6;Q12849;H0Y8R1;H0YAK1;Q12849-5;H0YAM1	F5H5I6;Q12849;H0Y8R1;H0YAK1;Q12849-5	44;44;42;42;35;5	44;44;42;42;35;5	43;43;41;41;34;5	G-rich sequence factor 1	GRSF1	>tr|F5H5I6|F5H5I6_HUMAN G-rich sequence factor 1 OS=Homo sapiens GN=GRSF1 PE=1 SV=2;>sp|Q12849|GRSF1_HUMAN G-rich sequence factor 1 OS=Homo sapiens GN=GRSF1 PE=1 SV=3;>tr|H0Y8R1|H0Y8R1_HUMAN G-rich sequence factor 1 (Fragment) OS=Homo sapiens GN=GRSF1 PE=1	12	13	14	14	19	19	18	18	2	3	3	5	10	11	5	6	47.971	424	0	35.1	35.1	38	38.2	62.7	60.4	42.7	40.8	5	7.1	10.8	15.3	30.9	38.2	14.4	17	4032900000	3349000000	6126000000	4798500000	13414000000	15023000000	9569900000
O94925-3;H7BZD1;B8ZZC5;O94925-2	O94925-3	45;12;9;8	45;12;9;8	0;0;0;0	Glutaminase kidney isoform, mitochondrial	GLS	>sp|O94925-3|GLSK_HUMAN Isoform 3 of Glutaminase kidney isoform, mitochondrial OS=Homo sapiens GN=GLS	11	8	10	11	23	21	19	18	1	2	6	6	8	6	5	4	65.459	598	0	26.3	17.2	21.1	23.7	58	49.2	37.5	37.5	2.3	3.7	12.9	12.9	22.1	16.1	9.2	6.9	2790000000	2117400000	3043700000	2285300000	13333000000	11906000000	4049400000
P05387;H0YDD8	P05387	7;2	7;2	7;2	60S acidic ribosomal protein P2	RPLP2	>sp|P05387|RLA2_HUMAN 60S acidic ribosomal protein P2 OS=Homo sapiens GN=RPLP2 PE=1 SV=1	0	0	5	5	5	4	4	4	0	0	5	5	5	6	5	5	11.665	115	0	0	0	72.2	72.2	69.6	69.6	65.2	65.2	0	0	72.2	72.2	76.5	76.5	65.2	65.2	0	0	18704000000	15805000000	13295000000	11807000000	15613000000
O75306;O75306-2	O75306;O75306-2	46;45	46;45	46;45	NADH dehydrogenase [ubiquinone] iron-sulfur protein 2, mitochondrial	NDUFS2	>sp|O75306|NDUS2_HUMAN NADH dehydrogenase [ubiquinone] iron-sulfur protein 2, mitochondrial OS=Homo sapiens GN=NDUFS2 PE=1 SV=2;>sp|O75306-2|NDUS2_HUMAN Isoform 2 of NADH dehydrogenase [ubiquinone] iron-sulfur protein 2, mitochondrial OS=Homo sapiens GN=ND	12	12	14	15	21	21	19	19	5	5	2	2	7	8	5	4	52.545	463	0	33.7	33.7	36.7	37.1	60	65.9	45.1	45.8	15.8	15.8	7.8	7.8	19.2	23.3	11.7	9.9	5793500000	3770600000	5666800000	6264600000	13259000000	14537000000	6079200000
O43707;O43707-2;O43707-3;F5GXS2;H7C144;F6THM6;K7EP19;D6RH00	O43707;O43707-2;O43707-3;F5GXS2	100;77;57;57;41;7;4;1	100;77;57;57;41;7;4;1	62;51;48;48;35;0;2;0	Alpha-actinin-4	ACTN4	>sp|O43707|ACTN4_HUMAN Alpha-actinin-4 OS=Homo sapiens GN=ACTN4 PE=1 SV=2;>sp|O43707-2|ACTN4_HUMAN Isoform ACTN4ISO of Alpha-actinin-4 OS=Homo sapiens GN=ACTN4;>sp|O43707-3|ACTN4_HUMAN Isoform 3 of Alpha-actinin-4 OS=Homo sapiens GN=ACTN4;>tr|F5GXS2|F5GXS2	12	13	26	26	45	44	36	36	16	15	35	38	55	56	43	43	104.85	911	0	22.8	23.9	41.5	40.7	64.1	62.3	47.9	48.8	27.6	25.2	49.4	53.2	73.1	73.1	53.6	53.5	3300600000	2280200000	6088900000	5929600000	13240000000	11607000000	7481900000
P09651-2;P09651;F8W6I7;P09651-3;F8VZ49;Q32P51;F8VTQ5;H0YH80;F8W646	P09651-2;P09651;F8W6I7;P09651-3;F8VZ49;Q32P51;F8VTQ5;H0YH80	51;51;49;45;34;34;30;26;20	46;46;44;40;29;29;25;26;19	32;32;30;26;16;18;17;22;12	Heterogeneous nuclear ribonucleoprotein A1;Heterogeneous nuclear ribonucleoprotein A1-like 2	HNRNPA1;HNRNPA1L2	>sp|P09651-2|ROA1_HUMAN Isoform A1-A of Heterogeneous nuclear ribonucleoprotein A1 OS=Homo sapiens GN=HNRNPA1;>sp|P09651|ROA1_HUMAN Heterogeneous nuclear ribonucleoprotein A1 OS=Homo sapiens GN=HNRNPA1 PE=1 SV=5;>tr|F8W6I7|F8W6I7_HUMAN Heterogeneous nuclea	11	12	15	18	14	17	14	15	11	10	16	16	19	19	13	12	34.196	320	0	37.8	35.6	40.9	46.9	53.1	57.5	38.8	42.2	35.9	33.1	44.4	44.4	55.9	55.9	30.6	26.6	7126100000	8058700000	8678400000	14267000000	13205000000	23078000000	9644700000
Q15758;M0QXM4;Q15758-2;Q15758-3;M0QX44;M0R144	Q15758;M0QXM4;Q15758-2;Q15758-3	38;27;24;23;17;2	38;27;24;23;17;2	38;27;24;23;17;2	Neutral amino acid transporter B(0)	SLC1A5	>sp|Q15758|AAAT_HUMAN Neutral amino acid transporter B(0) OS=Homo sapiens GN=SLC1A5 PE=1 SV=2;>tr|M0QXM4|M0QXM4_HUMAN Amino acid transporter OS=Homo sapiens GN=SLC1A5 PE=1 SV=1;>sp|Q15758-2|AAAT_HUMAN Isoform 2 of Neutral amino acid transporter B(0) OS=Hom	6	6	16	16	14	16	19	22	4	4	9	9	12	11	12	14	56.598	541	0	18.7	18.7	35.5	35.5	36.6	37.9	42.1	44.5	11.1	11.1	22.4	22.4	29.4	29.2	27.2	28.3	1570800000	1565000000	5973700000	5857300000	13063000000	15633000000	9160000000
Q16795;H3BRM9;F5GY40;F5H0J3	Q16795	40;12;8;7	40;12;8;7	40;12;8;7	NADH dehydrogenase [ubiquinone] 1 alpha subcomplex subunit 9, mitochondrial	NDUFA9	>sp|Q16795|NDUA9_HUMAN NADH dehydrogenase [ubiquinone] 1 alpha subcomplex subunit 9, mitochondrial OS=Homo sapiens GN=NDUFA9 PE=1 SV=2	7	6	11	10	21	23	15	16	4	4	3	2	13	14	1	2	42.509	377	0	20.7	18.6	34.5	30.8	64.2	66	36.1	36.3	17	17	10.6	6.9	45.9	48	2.7	5.6	1280600000	1421900000	2177100000	1779800000	13044000000	13705000000	2553600000
P13797;P13797-2;P13797-3;F8W8D8;H7C4N2;U3KQI3;F2Z2Z9	P13797;P13797-2;P13797-3;F8W8D8	78;72;69;68;22;18;3	78;72;69;68;22;18;3	63;57;54;53;15;15;3	Plastin-3	PLS3	>sp|P13797|PLST_HUMAN Plastin-3 OS=Homo sapiens GN=PLS3 PE=1 SV=4;>sp|P13797-2|PLST_HUMAN Isoform 2 of Plastin-3 OS=Homo sapiens GN=PLS3;>sp|P13797-3|PLST_HUMAN Isoform 3 of Plastin-3 OS=Homo sapiens GN=PLS3;>tr|F8W8D8|F8W8D8_HUMAN Plastin-3 OS=Homo sapien	17	21	25	23	28	30	24	27	18	19	21	20	33	32	24	24	70.81	630	0	38.9	44.3	52.2	50	64.9	64.6	46.8	51	40.8	44.1	47.6	44.4	69.2	69.2	47.9	47.6	5652600000	6040000000	5510200000	6050800000	12787000000	12390000000	6902400000
Q6YN16;Q6YN16-2	Q6YN16;Q6YN16-2	37;32	37;32	37;32	Hydroxysteroid dehydrogenase-like protein 2	HSDL2	>sp|Q6YN16|HSDL2_HUMAN Hydroxysteroid dehydrogenase-like protein 2 OS=Homo sapiens GN=HSDL2 PE=1 SV=1;>sp|Q6YN16-2|HSDL2_HUMAN Isoform 2 of Hydroxysteroid dehydrogenase-like protein 2 OS=Homo sapiens GN=HSDL2	5	4	10	10	23	21	16	15	1	0	1	1	8	4	0	1	45.394	418	0	24.9	22	31.3	31.3	64.1	54.1	39.2	39	4.5	0	2.9	2.9	25.4	14.1	0	5	3239800000	1975600000	6817600000	5234400000	12752000000	11014000000	8743200000
O43615;M0QXU7;M0QXM9;M0R301;M0R124	O43615;M0QXU7	37;22;9;6;3	37;22;9;6;3	37;22;9;6;3	Mitochondrial import inner membrane translocase subunit TIM44	TIMM44	>sp|O43615|TIM44_HUMAN Mitochondrial import inner membrane translocase subunit TIM44 OS=Homo sapiens GN=TIMM44 PE=1 SV=2;>tr|M0QXU7|M0QXU7_HUMAN Mitochondrial import inner membrane translocase subunit TIM44 (Fragment) OS=Homo sapiens GN=TIMM44 PE=1 SV=1	5	6	12	13	22	22	12	15	3	3	8	7	14	13	8	8	51.355	452	0	21.5	24.1	31.9	34.7	51.3	50.2	26.1	33.2	8	8	25.7	22.6	35	33.2	16.8	17.5	1593700000	1425600000	5077000000	4420600000	12672000000	14323000000	5697500000
P62917;E9PKZ0;G3V1A1;E9PKU4;E9PP36	P62917;E9PKZ0;G3V1A1;E9PKU4	21;19;17;17;7	21;19;17;17;7	21;19;17;17;7	60S ribosomal protein L8	RPL8	>sp|P62917|RL8_HUMAN 60S ribosomal protein L8 OS=Homo sapiens GN=RPL8 PE=1 SV=2;>tr|E9PKZ0|E9PKZ0_HUMAN 60S ribosomal protein L8 (Fragment) OS=Homo sapiens GN=RPL8 PE=1 SV=1;>tr|G3V1A1|G3V1A1_HUMAN 60S ribosomal protein L8 OS=Homo sapiens GN=RPL8 PE=1 SV=1	2	2	6	6	10	11	12	13	2	2	6	6	10	10	13	13	28.024	257	0	5.1	5.1	18.3	18.3	42	44.7	39.7	44	5.1	5.1	17.9	17.9	44.7	44.7	44	44	2857300000	2419100000	6052300000	4774700000	12581000000	18122000000	16594000000
O75439;G3V0E4;F8WAZ6;F8WEA6;F8WBE1	O75439;G3V0E4	43;38;16;7;7	43;38;16;7;7	43;38;16;7;7	Mitochondrial-processing peptidase subunit beta	PMPCB	>sp|O75439|MPPB_HUMAN Mitochondrial-processing peptidase subunit beta OS=Homo sapiens GN=PMPCB PE=1 SV=2;>tr|G3V0E4|G3V0E4_HUMAN Mitochondrial-processing peptidase subunit beta OS=Homo sapiens GN=PMPCB PE=1 SV=1	6	5	9	13	22	21	19	17	2	2	5	5	12	12	10	12	54.366	489	0	27.6	21.1	25.6	37	54.6	55.4	50.1	45.2	9.6	9.6	14.1	14.1	38.9	38.9	23.5	29	621780000	675590000	5257300000	5597700000	12469000000	11814000000	10484000000
P17844;J3KTA4;P17844-2;J3QRQ7;J3KRZ1;J3QSF1;J3KRX8;J3QR02;X6RLV5;J3QRN5;J3QLG9;J3QR62	P17844;J3KTA4;P17844-2	55;55;48;22;17;15;14;11;5;4;1;1	53;53;46;22;15;13;14;11;5;4;1;1	44;44;37;20;9;9;14;11;5;4;1;1	Probable ATP-dependent RNA helicase DDX5	DDX5	>sp|P17844|DDX5_HUMAN Probable ATP-dependent RNA helicase DDX5 OS=Homo sapiens GN=DDX5 PE=1 SV=1;>tr|J3KTA4|J3KTA4_HUMAN Probable ATP-dependent RNA helicase DDX5 OS=Homo sapiens GN=DDX5 PE=1 SV=1;>sp|P17844-2|DDX5_HUMAN Isoform 2 of Probable ATP-dependent	6	8	12	11	25	26	20	23	8	8	11	11	28	28	22	21	69.147	614	0	13.7	17.9	32.9	30.8	50.3	51.6	31.3	35.8	19.5	19.5	28	28	55	55	35.7	34.4	1618500000	1632800000	4697200000	5801100000	12427000000	17420000000	6544700000
P49821;P49821-2;G3V0I5;B4DE93;H0YE81;E9PLC6;E9PMX3;E9PQP1;E9PJL9;E9PPR0;H0YD04;E9PPS5;E9PPD6	P49821;P49821-2;G3V0I5;B4DE93	49;48;48;42;15;15;14;12;11;8;6;5;2	49;48;48;42;15;15;14;12;11;8;6;5;2	49;48;48;42;15;15;14;12;11;8;6;5;2	NADH dehydrogenase [ubiquinone] flavoprotein 1, mitochondrial	NDUFV1	>sp|P49821|NDUV1_HUMAN NADH dehydrogenase [ubiquinone] flavoprotein 1, mitochondrial OS=Homo sapiens GN=NDUFV1 PE=1 SV=4;>sp|P49821-2|NDUV1_HUMAN Isoform 2 of NADH dehydrogenase [ubiquinone] flavoprotein 1, mitochondrial OS=Homo sapiens GN=NDUFV1;>tr|G3V0I	7	9	14	18	23	24	20	20	1	0	5	6	13	11	8	9	50.817	464	0	24.8	34.1	39.7	41.4	62.7	64.4	53.2	53.2	4.1	0	16.2	20.7	37.9	31.2	26.3	28.4	2767900000	2487400000	4769000000	4232900000	12274000000	11579000000	8177200000
P62937;C9J5S7;F8WE65;E5RIZ5;Q9Y536;F5H284;A0A075B759;A2BFH1	P62937;C9J5S7;F8WE65	41;31;29;11;7;7;7;7	41;31;29;11;7;7;7;7	22;22;22;11;5;5;5;4	Peptidyl-prolyl cis-trans isomerase A;Peptidyl-prolyl cis-trans isomerase A, N-terminally processed;Peptidyl-prolyl cis-trans isomerase	PPIA	>sp|P62937|PPIA_HUMAN Peptidyl-prolyl cis-trans isomerase A OS=Homo sapiens GN=PPIA PE=1 SV=2;>tr|C9J5S7|C9J5S7_HUMAN Peptidyl-prolyl cis-trans isomerase OS=Homo sapiens GN=PPIA PE=1 SV=1;>tr|F8WE65|F8WE65_HUMAN Peptidyl-prolyl cis-trans isomerase OS=Homo	15	14	9	10	10	10	12	12	20	21	13	13	10	10	16	16	18.012	165	0	49.1	49.1	49.7	53.9	64.8	64.8	61.8	61.8	78.2	78.2	47.9	56.4	69.1	69.1	66.7	62.4	14095000000	13572000000	4620100000	6970300000	12222000000	12028000000	7336600000
P52272;A0A087X0X3;M0R2T0	P52272;A0A087X0X3	81;79;37	81;79;37	1;1;1	Heterogeneous nuclear ribonucleoprotein M	HNRNPM	>sp|P52272|HNRPM_HUMAN Heterogeneous nuclear ribonucleoprotein M OS=Homo sapiens GN=HNRNPM PE=1 SV=3;>tr|A0A087X0X3|A0A087X0X3_HUMAN Heterogeneous nuclear ribonucleoprotein M OS=Homo sapiens GN=HNRNPM PE=4 SV=1	9	11	15	19	30	32	29	29	11	10	19	24	41	41	29	28	77.515	730	0	15.5	19.6	24.5	33.8	54.9	58.9	41.4	43.8	22.2	21.6	28.8	37	71.4	72.5	43.4	41.2	1667700000	3001500000	5261700000	7371400000	12203000000	17266000000	9663900000
Q53H12;E9PC15;E9PG39;Q53H12-2;F8WDD1	Q53H12;E9PC15;E9PG39	35;33;18;2;1	35;33;18;2;1	35;33;18;2;1	Acylglycerol kinase, mitochondrial	AGK	>sp|Q53H12|AGK_HUMAN Acylglycerol kinase, mitochondrial OS=Homo sapiens GN=AGK PE=1 SV=2;>tr|E9PC15|E9PC15_HUMAN Acylglycerol kinase, mitochondrial OS=Homo sapiens GN=AGK PE=1 SV=1;>tr|E9PG39|E9PG39_HUMAN Acylglycerol kinase, mitochondrial OS=Homo sapiens	8	7	11	11	16	18	14	13	1	1	8	7	13	14	7	7	47.137	422	0	28.2	24.4	36	38.4	57.8	62.1	42.9	39.6	5.2	5.2	30.8	28	44.3	46.2	26.5	26.5	2025400000	1917900000	4691900000	4354200000	12183000000	14013000000	4186400000
P35613-2;P35613;A0A087X2B5;P35613-4;A0A087WUV8;A0A087X215	P35613-2;P35613;A0A087X2B5;P35613-4;A0A087WUV8	22;22;19;17;12;1	22;22;19;17;12;1	1;1;1;0;0;1	Basigin	BSG	>sp|P35613-2|BASI_HUMAN Isoform 2 of Basigin OS=Homo sapiens GN=BSG;>sp|P35613|BASI_HUMAN Basigin OS=Homo sapiens GN=BSG PE=1 SV=2;>tr|A0A087X2B5|A0A087X2B5_HUMAN Basigin (Fragment) OS=Homo sapiens GN=BSG PE=4 SV=1;>sp|P35613-4|BASI_HUMAN Isoform 4 of Basi	3	3	7	7	9	8	10	10	1	0	1	1	6	6	7	7	29.221	269	0	20.1	20.1	32.7	32.7	49.8	41.3	36.4	43.1	8.9	0	3.3	3.3	36.4	36.4	29.4	28.3	807780000	527850000	4749300000	5233000000	12177000000	14771000000	9306300000
O60313-2;E5KLJ5;O60313;E5KLK1;E5KLJ9;E5KLJ6;H7C141;H7C321;C9JMB8;C9JY58;A8MXB6;H7C3G2	O60313-2;E5KLJ5;O60313;E5KLK1;E5KLJ9;E5KLJ6	79;77;75;75;75;73;12;6;5;4;3;1	79;77;75;75;75;73;12;6;5;4;3;1	79;77;75;75;75;73;12;6;5;4;3;1	Dynamin-like 120 kDa protein, mitochondrial;Dynamin-like 120 kDa protein, form S1	OPA1	>sp|O60313-2|OPA1_HUMAN Isoform 2 of Dynamin-like 120 kDa protein, mitochondrial OS=Homo sapiens GN=OPA1;>tr|E5KLJ5|E5KLJ5_HUMAN Dynamin-like 120 kDa protein, mitochondrial OS=Homo sapiens GN=OPA1 PE=1 SV=1;>sp|O60313|OPA1_HUMAN Dynamin-like 120 kDa protei	4	5	23	27	44	43	30	31	0	0	5	5	19	21	10	11	115.88	997	0	6.6	8	28.1	35.4	51.6	50.5	33.8	35.2	0	0	8.1	8.1	23.9	26.7	14.6	16.1	423410000	356270000	4383700000	4076200000	12094000000	10081000000	6492300000
O60506;O60506-2;F6UXX1	O60506;O60506-2	49;47;21	49;47;21	2;2;0	Heterogeneous nuclear ribonucleoprotein Q	SYNCRIP	>sp|O60506|HNRPQ_HUMAN Heterogeneous nuclear ribonucleoprotein Q OS=Homo sapiens GN=SYNCRIP PE=1 SV=2;>sp|O60506-2|HNRPQ_HUMAN Isoform 2 of Heterogeneous nuclear ribonucleoprotein Q OS=Homo sapiens GN=SYNCRIP	9	14	13	14	17	19	18	17	11	11	14	14	21	22	17	17	69.602	623	0	24.9	35.3	25.7	25.7	35.5	39.6	31.1	28.3	30.8	28.9	25.7	25.7	45.4	45.9	27.6	27.6	3683700000	4054800000	6228600000	5451900000	12019000000	15456000000	7225200000
P30050;P30050-2	P30050;P30050-2	10;7	10;7	10;7	60S ribosomal protein L12	RPL12	>sp|P30050|RL12_HUMAN 60S ribosomal protein L12 OS=Homo sapiens GN=RPL12 PE=1 SV=1;>sp|P30050-2|RL12_HUMAN Isoform 2 of 60S ribosomal protein L12 OS=Homo sapiens GN=RPL12	0	0	3	3	6	6	7	7	0	0	4	4	8	8	5	5	17.818	165	0	0	0	37	37	54.5	54.5	59.4	59.4	0	0	41.8	41.8	63.6	63.6	44.8	44.8	0	0	5388300000	5002300000	12018000000	11266000000	10438000000
X1WI28;P27635;B8A6G2;A6QRI9;Q96L21	X1WI28;P27635;B8A6G2;A6QRI9	18;18;10;10;7	18;18;10;10;7	5;5;5;5;2	60S ribosomal protein L10	RPL10	>tr|X1WI28|X1WI28_HUMAN 60S ribosomal protein L10 (Fragment) OS=Homo sapiens GN=RPL10 PE=1 SV=2;>sp|P27635|RL10_HUMAN 60S ribosomal protein L10 OS=Homo sapiens GN=RPL10 PE=1 SV=4;>tr|B8A6G2|B8A6G2_HUMAN 60S ribosomal protein L10 (Fragment) OS=Homo sapiens	3	3	6	6	11	11	7	7	3	3	4	4	10	11	5	6	23.072	201	0	21.9	21.9	40.8	40.8	50.2	50.2	33.8	33.8	21.9	21.9	30.8	30.8	49.3	50.2	34.8	38.8	4913300000	3695300000	5608100000	5119200000	11993000000	15662000000	6291000000
P46776;E9PJD9;E9PLL6;E9PLX7	P46776;E9PJD9;E9PLL6	16;14;12;5	16;14;12;5	16;14;12;5	60S ribosomal protein L27a	RPL27A	>sp|P46776|RL27A_HUMAN 60S ribosomal protein L27a OS=Homo sapiens GN=RPL27A PE=1 SV=2;>tr|E9PJD9|E9PJD9_HUMAN 60S ribosomal protein L27a OS=Homo sapiens GN=RPL27A PE=1 SV=1;>tr|E9PLL6|E9PLL6_HUMAN 60S ribosomal protein L27a OS=Homo sapiens GN=RPL27A PE=1 S	3	2	6	6	6	6	5	5	3	2	5	5	6	6	5	4	16.561	148	0	12.2	12.2	28.4	28.4	35.1	35.1	21.6	21.6	17.6	12.2	27.7	27.7	35.1	35.1	21.6	20.9	1155700000	1874600000	8127900000	6605800000	11971000000	12886000000	8453200000
P21912;A0A087WWT1;A0A087WXX8	P21912;A0A087WWT1;A0A087WXX8	34;24;18	34;24;18	34;24;18	Succinate dehydrogenase [ubiquinone] iron-sulfur subunit, mitochondrial	SDHB	>sp|P21912|SDHB_HUMAN Succinate dehydrogenase [ubiquinone] iron-sulfur subunit, mitochondrial OS=Homo sapiens GN=SDHB PE=1 SV=3;>tr|A0A087WWT1|A0A087WWT1_HUMAN Succinate dehydrogenase [ubiquinone] iron-sulfur subunit, mitochondrial (Fragment) OS=Homo sapie	8	8	8	8	16	16	8	8	3	3	3	3	11	10	4	2	31.629	280	0	29.3	29.3	24.6	24.6	61.8	65.7	19.6	19.6	16.8	16.8	8.9	8.9	45.4	41.1	10.4	3.6	4120600000	3175200000	2615400000	1733800000	11734000000	11906000000	3072400000
P69849;J3KN36;A0A087WTD5;H3BPS9	P69849;J3KN36	94;94;26;9	94;94;26;9	0;0;0;0	Nodal modulator 3	NOMO3	>sp|P69849|NOMO3_HUMAN Nodal modulator 3 OS=Homo sapiens GN=NOMO3 PE=2 SV=2;>tr|J3KN36|J3KN36_HUMAN Nodal modulator 3 OS=Homo sapiens GN=NOMO3 PE=4 SV=1	21	23	27	27	41	45	35	37	2	5	7	7	17	14	9	9	134.13	1222	0	23.3	24.1	29	29.1	59.7	62.7	34.7	37.7	1.9	4.7	8.8	8.8	24.1	20.4	9.4	10.8	2974200000	2503800000	4492100000	3739400000	11668000000	14237000000	5830200000
P49368;B4DUR8;P49368-2;Q5SZX6;E9PRC8;Q5SZW8;E9PQ35;Q5SZX9;E9PM09	P49368;B4DUR8;P49368-2	55;51;51;22;19;11;10;10;8	55;51;51;22;19;11;10;10;8	55;51;51;22;19;11;10;10;8	T-complex protein 1 subunit gamma	CCT3	>sp|P49368|TCPG_HUMAN T-complex protein 1 subunit gamma OS=Homo sapiens GN=CCT3 PE=1 SV=4;>tr|B4DUR8|B4DUR8_HUMAN T-complex protein 1 subunit gamma OS=Homo sapiens GN=CCT3 PE=1 SV=1;>sp|P49368-2|TCPG_HUMAN Isoform 2 of T-complex protein 1 subunit gamma OS=	2	2	14	13	24	23	22	23	4	5	15	17	28	29	22	25	60.533	545	0	8.3	8.3	29.7	25.3	61.7	58.5	52.3	52.3	16.1	16.1	32.1	40.2	64	66.1	53	54.1	604330000	624510000	3662700000	2852300000	11648000000	9764800000	7627700000
P04844;P04844-2;Q5JYR7;H0Y5M1;Q5JYR3;Q5JYR4;F2Z3K5	P04844;P04844-2	66;60;23;13;12;11;8	66;60;23;13;12;11;8	66;60;23;13;12;11;8	Dolichyl-diphosphooligosaccharide--protein glycosyltransferase subunit 2	RPN2	>sp|P04844|RPN2_HUMAN Dolichyl-diphosphooligosaccharide--protein glycosyltransferase subunit 2 OS=Homo sapiens GN=RPN2 PE=1 SV=3;>sp|P04844-2|RPN2_HUMAN Isoform 2 of Dolichyl-diphosphooligosaccharide--protein glycosyltransferase subunit 2 OS=Homo sapiens G	16	19	21	19	19	21	24	26	8	8	10	10	18	17	13	12	69.283	631	0	25.8	32.3	34.5	31.4	54.2	62.8	39.1	44.7	15.8	15.8	17.7	17.7	50.2	44.8	25.7	23.1	5204100000	5663700000	7494400000	7356200000	11477000000	27350000000	11083000000
Q3ZCQ8;Q3ZCQ8-2;Q3ZCQ8-3;M0R2F8;M0R0C3;M0R003;M0R1Y4;M0R047;M0R2Q2;M0QXC3;M0R2Z3;M0R303;M0R2D2	Q3ZCQ8;Q3ZCQ8-2;Q3ZCQ8-3;M0R2F8;M0R0C3;M0R003	39;39;32;21;20;20;19;16;13;3;3;3;3	39;39;32;21;20;20;19;16;13;3;3;3;3	39;39;32;21;20;20;19;16;13;3;3;3;3	Mitochondrial import inner membrane translocase subunit TIM50	TIMM50	>sp|Q3ZCQ8|TIM50_HUMAN Mitochondrial import inner membrane translocase subunit TIM50 OS=Homo sapiens GN=TIMM50 PE=1 SV=2;>sp|Q3ZCQ8-2|TIM50_HUMAN Isoform 2 of Mitochondrial import inner membrane translocase subunit TIM50 OS=Homo sapiens GN=TIMM50;>sp|Q3ZCQ	11	11	19	14	10	11	19	20	7	7	13	14	11	11	16	15	39.646	353	0	39.4	39.4	56.1	41.4	37.1	39.7	54.1	56.9	28.3	28.3	45	45	39.7	39.7	53.5	51.3	4549800000	3564200000	8238500000	4984500000	11316000000	10515000000	7490600000
P62851	P62851	8	8	8	40S ribosomal protein S25	RPS25	>sp|P62851|RS25_HUMAN 40S ribosomal protein S25 OS=Homo sapiens GN=RPS25 PE=1 SV=1	2	2	2	2	4	4	3	2	2	2	1	1	3	3	3	3	13.742	125	0	20.8	20.8	16.8	16.8	28	28	22.4	14.4	20.8	20.8	9.6	9.6	22.4	22.4	14.4	22.4	852400000	812370000	5939300000	4172200000	11282000000	13588000000	7396500000
P07339;C9JH19;F8WD96;H7C469;F8W787;H7C1V0;F5H7H3;F5H842;P0DJD9;P0DJD8;P0DJD7	P07339;C9JH19;F8WD96;H7C469	36;27;25;22;16;10;1;1;1;1;1	36;27;25;22;16;10;1;1;1;1;1	36;27;25;22;16;10;1;1;1;1;1	Cathepsin D;Cathepsin D light chain;Cathepsin D heavy chain	CTSD	>sp|P07339|CATD_HUMAN Cathepsin D OS=Homo sapiens GN=CTSD PE=1 SV=1;>tr|C9JH19|C9JH19_HUMAN Cathepsin D light chain (Fragment) OS=Homo sapiens GN=CTSD PE=3 SV=1;>tr|F8WD96|F8WD96_HUMAN Cathepsin D light chain OS=Homo sapiens GN=CTSD PE=3 SV=1;>tr|H7C469|H7	10	7	12	12	16	15	14	11	0	0	2	3	9	9	3	3	44.552	412	0	23.8	20.6	32.3	31.8	50.5	45.1	34.5	28.6	0	0	5.3	10.4	24.3	25.2	9.5	9.5	3337200000	2013600000	4725600000	3604400000	11275000000	9176100000	4775700000
P62899;C9JU56;B7Z4E3;P62899-3;P62899-2;B7Z4C8;H7C2W9;B8ZZK4	P62899;C9JU56;B7Z4E3;P62899-3;P62899-2;B7Z4C8;H7C2W9;B8ZZK4	12;10;10;10;10;10;9;7	12;10;10;10;10;10;9;7	12;10;10;10;10;10;9;7	60S ribosomal protein L31	RPL31	>sp|P62899|RL31_HUMAN 60S ribosomal protein L31 OS=Homo sapiens GN=RPL31 PE=1 SV=1;>tr|C9JU56|C9JU56_HUMAN 60S ribosomal protein L31 (Fragment) OS=Homo sapiens GN=RPL31 PE=1 SV=1;>tr|B7Z4E3|B7Z4E3_HUMAN 60S ribosomal protein L31 OS=Homo sapiens GN=RPL31 PE	2	2	4	4	7	7	3	4	2	2	4	4	6	6	3	2	14.463	125	0	17.6	17.6	39.2	39.2	45.6	45.6	22.4	30.4	17.6	17.6	36.8	36.8	39.2	39.2	21.6	13.6	2612500000	2474100000	3354400000	2617800000	11235000000	16771000000	5980700000
P61313;E7EQV9;E7ENU7;E7EX53;P61313-2;E7ERA2	P61313;E7EQV9;E7ENU7	25;20;19;11;8;4	25;20;19;11;8;4	25;20;19;11;8;4	60S ribosomal protein L15;Ribosomal protein L15	RPL15	>sp|P61313|RL15_HUMAN 60S ribosomal protein L15 OS=Homo sapiens GN=RPL15 PE=1 SV=2;>tr|E7EQV9|E7EQV9_HUMAN Ribosomal protein L15 (Fragment) OS=Homo sapiens GN=RPL15 PE=1 SV=1;>tr|E7ENU7|E7ENU7_HUMAN Ribosomal protein L15 (Fragment) OS=Homo sapiens GN=RPL15	7	6	5	6	9	11	9	8	5	6	4	4	11	11	6	7	24.146	204	0	24	24	26.5	29.9	37.7	46.6	34.3	31.9	20.6	20.6	16.2	16.2	43.1	43.1	27.5	30.9	7697700000	6586100000	3964400000	3065900000	11225000000	21823000000	6760100000
P16615;P16615-4;P16615-5;P16615-2;P16615-3;H7C5W9;Q93084-4;Q93084-2;Q93084-3;Q93084-7;Q93084;Q93084-6;Q93084-5;J3QSY6;H3BVB2;H3BTW4	P16615;P16615-4;P16615-5;P16615-2;P16615-3;H7C5W9	79;76;74;74;74;70;10;10;10;10;10;10;10;4;2;2	79;76;74;74;74;70;10;10;10;10;10;10;10;4;2;2	60;58;55;55;55;52;4;4;4;4;4;4;4;4;0;0	Sarcoplasmic/endoplasmic reticulum calcium ATPase 2	ATP2A2	>sp|P16615|AT2A2_HUMAN Sarcoplasmic/endoplasmic reticulum calcium ATPase 2 OS=Homo sapiens GN=ATP2A2 PE=1 SV=1;>sp|P16615-4|AT2A2_HUMAN Isoform 4 of Sarcoplasmic/endoplasmic reticulum calcium ATPase 2 OS=Homo sapiens GN=ATP2A2;>sp|P16615-5|AT2A2_HUMAN Isof	12	13	22	23	34	42	37	37	8	9	16	14	31	32	24	22	114.76	1042	0	14.3	16	27.7	29.5	42.8	49.5	38.2	39.2	11.5	12.6	22	19.5	37.5	42.1	27.6	25.4	2184200000	2576200000	3352000000	4792900000	11218000000	30521000000	9046800000
P68363;P68363-2;F8VVB9;F8VS66;F8W0F6;Q9H853	P68363;P68363-2;F8VVB9	91;69;51;30;15;11	91;69;51;30;15;11	0;0;0;0;0;0	Tubulin alpha-1B chain	TUBA1B	>sp|P68363|TBA1B_HUMAN Tubulin alpha-1B chain OS=Homo sapiens GN=TUBA1B PE=1 SV=1;>sp|P68363-2|TBA1B_HUMAN Isoform 2 of Tubulin alpha-1B chain OS=Homo sapiens GN=TUBA1B;>tr|F8VVB9|F8VVB9_HUMAN Kallikrein-9 (Fragment) OS=Homo sapiens GN=KLK9 PE=4 SV=3	14	15	13	15	21	22	22	23	29	28	33	33	27	27	40	39	50.151	451	0	43.9	44.3	38.1	42.4	72.1	74.1	53.9	58.1	68.1	68.1	65.9	68.3	76.9	77.8	74.9	74.7	5136600000	4484200000	6161900000	5677100000	11204000000	11307000000	7960100000
P05141	P05141	60	35	29	ADP/ATP translocase 2;ADP/ATP translocase 2, N-terminally processed	SLC25A5	>sp|P05141|ADT2_HUMAN ADP/ATP translocase 2 OS=Homo sapiens GN=SLC25A5 PE=1 SV=7	19	22	20	21	22	21	25	24	14	13	14	16	18	19	19	19	32.852	298	0	52.3	55	57	59.7	60.7	51	58.4	55	41.3	41.3	49	51.3	48.3	48.3	51.7	53.7	41932000000	39962000000	12358000000	11233000000	10967000000	17119000000	12266000000
B4DLN1;F6QW41	B4DLN1	31;5	31;5	0;0		SLC25A10	>tr|B4DLN1|B4DLN1_HUMAN Mitochondrial dicarboxylate carrier OS=Homo sapiens GN=SLC25A10 PE=1 SV=1	4	5	9	10	15	14	15	14	2	3	10	10	14	14	7	8	48.099	442	0	11.5	13.3	22.6	24.7	47.5	46.4	37.1	34.2	5.7	7.7	20.6	20.6	45	45	12.7	14.7	496330000	504250000	8427400000	7106200000	10879000000	11601000000	8622500000
P08238;Q58FF7;Q5T9W8;H0YJF5	P08238	97;39;25;1	64;22;15;0	53;17;12;0	Heat shock protein HSP 90-beta	HSP90AB1	>sp|P08238|HS90B_HUMAN Heat shock protein HSP 90-beta OS=Homo sapiens GN=HSP90AB1 PE=1 SV=4	10	11	16	15	26	26	21	23	23	25	31	31	42	42	41	42	83.263	724	0	17.1	18.2	24.4	22.1	47.4	42.1	31.9	39.5	31.6	35.6	43.4	43.4	65.6	65.6	59.8	60.2	1235200000	872240000	5694600000	4002300000	10862000000	11170000000	8980600000
O75718;C9JP16	O75718;C9JP16	29;25	29;25	29;25	Cartilage-associated protein	CRTAP	>sp|O75718|CRTAP_HUMAN Cartilage-associated protein OS=Homo sapiens GN=CRTAP PE=1 SV=1;>tr|C9JP16|C9JP16_HUMAN Cartilage-associated protein OS=Homo sapiens GN=CRTAP PE=1 SV=1	9	6	8	8	14	14	9	8	0	0	0	0	5	4	0	1	46.561	401	0	28.9	20.4	25.4	25.4	39.9	39.9	24.7	22.7	0	0	0	0	14.5	12.5	0	3.7	1428700000	893590000	1644900000	1537000000	10759000000	11073000000	1498400000
P62750;H7BY10;K7ERT8;A8MUS3;K7EJV9;REV__Q969S3	P62750;H7BY10;K7ERT8;A8MUS3;K7EJV9	12;11;11;11;10;1	12;11;11;11;10;1	4;3;3;3;3;1	60S ribosomal protein L23a	RPL23A	>sp|P62750|RL23A_HUMAN 60S ribosomal protein L23a OS=Homo sapiens GN=RPL23A PE=1 SV=1;>tr|H7BY10|H7BY10_HUMAN 60S ribosomal protein L23a (Fragment) OS=Homo sapiens GN=RPL23A PE=1 SV=1;>tr|K7ERT8|K7ERT8_HUMAN 60S ribosomal protein L23a (Fragment) OS=Homo sa	2	2	6	6	6	6	5	5	1	1	5	5	7	7	5	5	17.695	156	0	27.6	27.6	35.9	35.9	41.7	41.7	33.3	33.3	12.2	12.2	29.5	29.5	46.2	46.2	33.3	33.3	3811800000	3573200000	10337000000	10853000000	10601000000	13660000000	9495700000
P09669	P09669	10	10	10	Cytochrome c oxidase subunit 6C	COX6C	>sp|P09669|COX6C_HUMAN Cytochrome c oxidase subunit 6C OS=Homo sapiens GN=COX6C PE=1 SV=2	3	4	2	2	5	5	3	3	1	1	1	1	5	3	1	1	8.7813	75	0	37.3	50.7	22.7	22.7	40	40	32	32	13.3	13.3	13.3	13.3	40	28	13.3	13.3	595500000	582330000	1356500000	1415300000	10562000000	12213000000	1857400000
P06748;P06748-2;P06748-3;E5RGW4	P06748;P06748-2;P06748-3	23;22;18;5	23;22;18;5	17;16;12;5	Nucleophosmin	NPM1	>sp|P06748|NPM_HUMAN Nucleophosmin OS=Homo sapiens GN=NPM1 PE=1 SV=2;>sp|P06748-2|NPM_HUMAN Isoform 2 of Nucleophosmin OS=Homo sapiens GN=NPM1;>sp|P06748-3|NPM_HUMAN Isoform 3 of Nucleophosmin OS=Homo sapiens GN=NPM1	1	1	7	8	9	10	11	10	3	2	10	10	9	10	13	13	32.575	294	0	4.1	4.1	19.7	22.1	41.8	41.8	31.3	28.9	10.5	4.8	28.2	28.2	41.2	41.8	34	34	693620000	779810000	6650700000	11396000000	10482000000	17006000000	13150000000
P63241;I3L397;I3L504;Q6IS14	P63241;I3L397;I3L504;Q6IS14	23;22;22;12	23;22;22;12	2;2;2;2	Eukaryotic translation initiation factor 5A-1;Eukaryotic translation initiation factor 5A-1-like	EIF5A;EIF5AL1	>sp|P63241|IF5A1_HUMAN Eukaryotic translation initiation factor 5A-1 OS=Homo sapiens GN=EIF5A PE=1 SV=2;>tr|I3L397|I3L397_HUMAN Eukaryotic translation initiation factor 5A-1 (Fragment) OS=Homo sapiens GN=EIF5A PE=1 SV=3;>tr|I3L504|I3L504_HUMAN Eukaryotic t	1	1	5	6	10	7	6	6	4	4	8	8	11	11	12	10	16.832	154	0	24.7	24.7	40.9	40.9	84.4	79.2	40.9	40.9	40.9	35.7	61.7	61.7	84.4	84.4	74.7	61.7	391210000	293670000	4821700000	4771700000	10304000000	8978100000	5653900000
Q86UP2;Q86UP2-4;Q86UP2-3;Q86UP2-2;G3V4Y7;B7Z6P3;H0YJZ8;G3V5P0;G3V5G2;H0YJP2;H0YJV5	Q86UP2;Q86UP2-4;Q86UP2-3;Q86UP2-2	85;81;80;79;32;17;9;9;7;5;4	85;81;80;79;32;17;9;9;7;5;4	85;81;80;79;32;17;9;9;7;5;4	Kinectin	KTN1	>sp|Q86UP2|KTN1_HUMAN Kinectin OS=Homo sapiens GN=KTN1 PE=1 SV=1;>sp|Q86UP2-4|KTN1_HUMAN Isoform 4 of Kinectin OS=Homo sapiens GN=KTN1;>sp|Q86UP2-3|KTN1_HUMAN Isoform 3 of Kinectin OS=Homo sapiens GN=KTN1;>sp|Q86UP2-2|KTN1_HUMAN Isoform 2 of Kinectin OS=Ho	3	3	33	35	49	62	41	40	1	0	14	12	16	17	10	10	156.27	1357	0	3.5	3.5	31.5	34.2	45.2	54.5	34.5	35.9	1.8	0	13.6	12.7	13.4	14	9.8	9.9	385560000	275850000	5787400000	6071400000	10281000000	28519000000	7302000000
P48643;E7ENZ3;B7ZAR1;E9PCA1;P48643-2;D6RIZ7;H0Y914	P48643;E7ENZ3;B7ZAR1;E9PCA1;P48643-2	45;41;40;40;36;5;2	45;41;40;40;36;5;2	45;41;40;40;36;5;2	T-complex protein 1 subunit epsilon	CCT5	>sp|P48643|TCPE_HUMAN T-complex protein 1 subunit epsilon OS=Homo sapiens GN=CCT5 PE=1 SV=1;>tr|E7ENZ3|E7ENZ3_HUMAN T-complex protein 1 subunit epsilon OS=Homo sapiens GN=CCT5 PE=1 SV=1;>tr|B7ZAR1|B7ZAR1_HUMAN T-complex protein 1 subunit epsilon OS=Homo sa	2	2	19	17	27	25	15	16	4	4	19	18	29	30	23	25	59.67	541	0	6.5	6.5	35.3	31.8	62.3	60.4	31.2	33.1	8.1	8.1	32	30.3	68.8	71	43.1	44	224600000	256780000	3737900000	4354400000	10233000000	10083000000	4983500000
Q8NC51;Q8NC51-2	Q8NC51;Q8NC51-2	48;44	48;44	6;6	Plasminogen activator inhibitor 1 RNA-binding protein	SERBP1	>sp|Q8NC51|PAIRB_HUMAN Plasminogen activator inhibitor 1 RNA-binding protein OS=Homo sapiens GN=SERBP1 PE=1 SV=2;>sp|Q8NC51-2|PAIRB_HUMAN Isoform 2 of Plasminogen activator inhibitor 1 RNA-binding protein OS=Homo sapiens GN=SERBP1	6	7	16	18	22	24	17	19	7	7	13	15	21	20	21	17	44.965	408	0	22.3	24.3	46.1	53.7	55.6	58.3	45.1	46.3	22.3	22.3	46.6	52.5	48.5	56.6	49	37.7	5815600000	4917000000	8985000000	7795300000	10199000000	19655000000	6693300000
O94973;E9PR62;H0YEG0;H0YDE9;E9PNC4;E9PQP4;E9PPY8	O94973	65;15;9;7;6;5;4	65;15;9;7;6;5;4	1;1;0;0;1;0;0	AP-2 complex subunit alpha-2	AP2A2	>sp|O94973|AP2A2_HUMAN AP-2 complex subunit alpha-2 OS=Homo sapiens GN=AP2A2 PE=1 SV=2	5	5	18	19	36	35	23	22	1	1	4	5	25	21	10	9	103.96	939	0	9.5	9.5	26	28.1	51	50.9	31	28.8	2.2	2.2	6.3	8.3	39.9	32.4	14.4	12.9	740280000	721800000	2658400000	2692200000	10175000000	11490000000	4555200000
Q00341;Q00341-2;H0Y394;H7C0A4;H7BZC3;H7C2D1;H7C3D0	Q00341;Q00341-2;H0Y394	74;67;53;25;13;13;1	74;67;53;25;13;13;1	57;52;49;18;13;13;1	Vigilin	HDLBP	>sp|Q00341|VIGLN_HUMAN Vigilin OS=Homo sapiens GN=HDLBP PE=1 SV=2;>sp|Q00341-2|VIGLN_HUMAN Isoform 2 of Vigilin OS=Homo sapiens GN=HDLBP;>tr|H0Y394|H0Y394_HUMAN Vigilin (Fragment) OS=Homo sapiens GN=HDLBP PE=1 SV=1	8	6	30	28	39	34	31	36	2	2	8	8	19	21	9	11	141.45	1268	0	9.2	7.3	32.4	28.4	37.1	34.4	28.4	34.6	1.8	1.8	11.5	11	21	22.3	12	13.3	2424100000	1741900000	5575000000	4768100000	10170000000	8822100000	6946700000
P62879;E7EP32;C9JXA5;P62879-2;C9JIS1;C9JZN1;F5H8J8;F5H100	P62879;E7EP32;C9JXA5;P62879-2;C9JIS1	42;37;31;30;26;17;2;2	42;37;31;30;26;17;2;2	24;22;18;21;13;4;0;0	Guanine nucleotide-binding protein G(I)/G(S)/G(T) subunit beta-2	GNB2	>sp|P62879|GBB2_HUMAN Guanine nucleotide-binding protein G(I)/G(S)/G(T) subunit beta-2 OS=Homo sapiens GN=GNB2 PE=1 SV=3;>tr|E7EP32|E7EP32_HUMAN Guanine nucleotide-binding protein G(I)/G(S)/G(T) subunit beta-2 OS=Homo sapiens GN=GNB2 PE=1 SV=1;>tr|C9JXA5|C	11	11	14	13	14	12	19	21	4	3	7	7	8	9	13	11	37.331	340	0	35.6	35.6	45	44.1	60	52.6	60	65.3	15.3	11.8	22.1	22.1	32.1	39.1	46.8	38.2	4271900000	3323600000	4554300000	3992700000	10139000000	10956000000	10813000000
Q92616	Q92616	152	152	152	Translational activator GCN1	GCN1L1	>sp|Q92616|GCN1L_HUMAN Translational activator GCN1 OS=Homo sapiens GN=GCN1L1 PE=1 SV=6	5	7	24	23	78	77	48	45	7	9	24	29	97	93	49	52	292.75	2671	0	2.8	3.9	12.2	11.9	41.1	39.2	20.9	19.7	3.6	5	11.8	14.5	50	48.3	21.8	23.2	198790000	332980000	2798500000	2527600000	10128000000	9438100000	4314300000
Q9BZE1;S4R369;A6NHR2;H0Y4J2	Q9BZE1;S4R369	47;39;22;14	47;39;22;14	47;39;22;14	39S ribosomal protein L37, mitochondrial	MRPL37	>sp|Q9BZE1|RM37_HUMAN 39S ribosomal protein L37, mitochondrial OS=Homo sapiens GN=MRPL37 PE=1 SV=2;>tr|S4R369|S4R369_HUMAN 39S ribosomal protein L37, mitochondrial OS=Homo sapiens GN=MRPL37 PE=1 SV=1	5	5	13	13	26	24	20	17	0	0	5	5	9	7	3	2	48.117	423	0	17.7	17.7	42.6	42.6	71.2	64.1	41.8	33.1	0	0	18.4	18.4	32.2	24.6	11.1	8.3	977570000	829570000	4040900000	3083300000	10073000000	9819000000	4667400000
P30837;H0YKF9	P30837	64;1	64;1	60;0	Aldehyde dehydrogenase X, mitochondrial	ALDH1B1	>sp|P30837|AL1B1_HUMAN Aldehyde dehydrogenase X, mitochondrial OS=Homo sapiens GN=ALDH1B1 PE=1 SV=3	17	19	26	23	22	21	24	22	6	10	17	19	16	14	16	17	57.206	517	0	44.5	45.3	56.5	54.9	54.7	53.6	45.1	43.3	18.8	25.5	43.9	50.3	40.8	39.3	38.7	39.7	3627100000	2923000000	8816300000	6589400000	10012000000	9674700000	8075700000
P61224;P61224-3;A6NIZ1;P61224-2;E7ESV4;F5H7Y6;F5GX62;P61224-4;F5H823;B7ZB78;F5GZG1;F5H004;F5H6R7;F5GYB5;F5H491	P61224;P61224-3;A6NIZ1;P61224-2;E7ESV4;F5H7Y6;F5GX62;P61224-4;F5H823;B7ZB78;F5GZG1;F5H004;F5H6R7;F5GYB5	27;26;24;21;21;21;19;18;17;17;17;16;15;15;11	27;26;24;21;21;21;19;18;17;17;17;16;15;15;11	4;4;4;3;3;3;1;4;4;4;4;1;1;0;0	Ras-related protein Rap-1b;Ras-related protein Rap-1b-like protein	RAP1B	>sp|P61224|RAP1B_HUMAN Ras-related protein Rap-1b OS=Homo sapiens GN=RAP1B PE=1 SV=1;>sp|P61224-3|RAP1B_HUMAN Isoform 3 of Ras-related protein Rap-1b OS=Homo sapiens GN=RAP1B;>sp|A6NIZ1|RP1BL_HUMAN Ras-related protein Rap-1b-like protein OS=Homo sapiens PE	6	4	9	8	11	10	11	14	4	3	4	4	6	7	9	8	20.825	184	0	38	20.7	46.7	42.9	62.5	49.5	42.4	51.6	22.3	13.6	27.2	27.2	32.6	40.8	37.5	33.7	1372100000	662350000	8783300000	8721400000	10006000000	10260000000	8903400000
P50991;P50991-2	P50991;P50991-2	50;48	50;48	50;48	T-complex protein 1 subunit delta	CCT4	>sp|P50991|TCPD_HUMAN T-complex protein 1 subunit delta OS=Homo sapiens GN=CCT4 PE=1 SV=4;>sp|P50991-2|TCPD_HUMAN Isoform 2 of T-complex protein 1 subunit delta OS=Homo sapiens GN=CCT4	3	1	13	13	20	22	15	15	3	3	14	15	27	29	18	16	57.924	539	0	8.3	2	39	39	45.3	47.3	42.3	42.3	8.3	8.3	37.7	39.3	52.9	55.7	36.7	39.5	833630000	728830000	6044800000	6001400000	9966000000	9567400000	5740000000
P49792;C9J6W1;Q7Z3J3-2;H0YBN8;C9J1W9;C9JF75;F8WBP7;C9J1P2;H7BZ48	P49792	161;9;9;8;4;4;2;1;1	161;9;9;8;4;4;2;1;1	104;0;0;0;0;0;2;0;0	E3 SUMO-protein ligase RanBP2;Putative peptidyl-prolyl cis-trans isomerase	RANBP2	>sp|P49792|RBP2_HUMAN E3 SUMO-protein ligase RanBP2 OS=Homo sapiens GN=RANBP2 PE=1 SV=2	19	21	43	40	82	75	53	55	6	4	15	14	47	48	24	23	358.2	3224	0	8.4	9.2	18.5	17.2	36.2	32.9	22.2	22.4	3.1	2	6.6	5.9	20.9	20.9	10.8	10.4	1705300000	1582300000	4244600000	3757400000	9862400000	9716600000	4586300000
Q16836;Q16836-3;Q16836-2;E9PF18	Q16836;Q16836-3;Q16836-2;E9PF18	23;23;23;22	23;23;23;22	23;23;23;22	Hydroxyacyl-coenzyme A dehydrogenase, mitochondrial	HADH	>sp|Q16836|HCDH_HUMAN Hydroxyacyl-coenzyme A dehydrogenase, mitochondrial OS=Homo sapiens GN=HADH PE=1 SV=3;>sp|Q16836-3|HCDH_HUMAN Isoform 3 of Hydroxyacyl-coenzyme A dehydrogenase, mitochondrial OS=Homo sapiens GN=HADH;>sp|Q16836-2|HCDH_HUMAN Isoform 2 o	3	2	11	10	13	13	13	14	2	2	7	7	5	6	6	7	34.293	314	0	13.7	6.7	55.7	48.7	68.2	68.2	58	59.9	6.7	6.7	31.8	39.8	27.4	39.2	38.5	41.4	1267400000	792090000	13271000000	11430000000	9861900000	11582000000	10519000000
Q92552;Q92552-2;G5EA06;D6RH20;D6RJC7;E5RJ73	Q92552;Q92552-2;G5EA06;D6RH20;D6RJC7	38;38;35;28;19;7	38;38;35;28;19;7	38;38;35;28;19;7	28S ribosomal protein S27, mitochondrial	MRPS27	>sp|Q92552|RT27_HUMAN 28S ribosomal protein S27, mitochondrial OS=Homo sapiens GN=MRPS27 PE=1 SV=3;>sp|Q92552-2|RT27_HUMAN Isoform 2 of 28S ribosomal protein S27, mitochondrial OS=Homo sapiens GN=MRPS27;>tr|G5EA06|G5EA06_HUMAN 28S ribosomal protein S27, mi	6	5	11	8	20	20	15	14	1	1	4	4	10	10	6	6	47.611	414	0	18.4	14.3	26.3	22.5	54.1	54.1	32.1	29.2	2.2	2.2	10.4	10.4	25.4	25.4	13.8	14.7	861100000	695050000	3854600000	2499400000	9855700000	11203000000	5499600000
P29692;P29692-2;E9PRY8;P29692-3;P29692-4;E9PQZ1;E9PK01;H0YE72;A0A087X1X7;H0YE58;E9PI39;E9PL71;E9PQ49;E9PPR1;E9PL12;E9PMW7;E9PIZ1;H0YCK7;E9PN91;E9PK06;E9PK72;E9PKK3;E9PNW6;E9PQC9;E9PJD0	P29692;P29692-2;E9PRY8;P29692-3;P29692-4;E9PQZ1;E9PK01;H0YE72;A0A087X1X7	30;29;29;28;27;26;22;20;19;14;13;12;12;10;10;9;8;8;7;7;6;5;4;4;4	30;29;29;28;27;26;22;20;19;14;13;12;12;10;10;9;8;8;7;7;6;5;4;4;4	25;24;24;23;22;21;17;15;16;9;11;9;11;10;10;9;8;8;7;7;6;5;4;4;4	Elongation factor 1-delta	EEF1D	>sp|P29692|EF1D_HUMAN Elongation factor 1-delta OS=Homo sapiens GN=EEF1D PE=1 SV=5;>sp|P29692-2|EF1D_HUMAN Isoform 2 of Elongation factor 1-delta OS=Homo sapiens GN=EEF1D;>tr|E9PRY8|E9PRY8_HUMAN Elongation factor 1-delta OS=Homo sapiens GN=EEF1D PE=1 SV=1;	2	3	10	10	16	18	15	16	2	2	7	7	15	14	12	13	31.121	281	0	7.5	11	30.6	30.6	59.4	65.1	55.9	55.9	7.5	7.5	18.9	18.9	66.2	66.2	44.5	53	1015900000	2623200000	3255000000	5663500000	9842500000	14375000000	7059400000
P13995;P13995-2;B8ZZU9;B9A062;Q9H903-3;F8W7P9;Q9H903-1;Q9H903-5;Q9H903	P13995;P13995-2;B8ZZU9	25;20;16;11;1;1;1;1;1	25;20;16;11;1;1;1;1;1	25;20;16;11;1;1;1;1;1	Bifunctional methylenetetrahydrofolate dehydrogenase/cyclohydrolase, mitochondrial;NAD-dependent methylenetetrahydrofolate dehydrogenase;Methenyltetrahydrofolate cyclohydrolase	MTHFD2	>sp|P13995|MTDC_HUMAN Bifunctional methylenetetrahydrofolate dehydrogenase/cyclohydrolase, mitochondrial OS=Homo sapiens GN=MTHFD2 PE=1 SV=2;>sp|P13995-2|MTDC_HUMAN Isoform 2 of Bifunctional methylenetetrahydrofolate dehydrogenase/cyclohydrolase, mitochond	0	0	9	8	16	16	11	11	0	0	2	1	5	4	3	1	37.895	350	0	0	0	34.9	32.9	65.7	66.3	39.4	40.3	0	0	10.6	6.9	22.9	16.9	14	3.1	0	0	5688500000	3523400000	9823500000	8870000000	7017300000
P30042;H7C1F6;P30042-2;H7C2G3;F2Z2Q0;H7BYH1	P30042;H7C1F6;P30042-2;H7C2G3	23;21;18;17;9;9	23;21;18;17;9;9	23;21;18;17;9;9	ES1 protein homolog, mitochondrial	C21orf33	>sp|P30042|ES1_HUMAN ES1 protein homolog, mitochondrial OS=Homo sapiens GN=C21orf33 PE=1 SV=3;>tr|H7C1F6|H7C1F6_HUMAN ES1 protein homolog, mitochondrial (Fragment) OS=Homo sapiens GN=C21orf33 PE=1 SV=1;>sp|P30042-2|ES1_HUMAN Isoform Short of ES1 protein ho	1	1	8	7	12	12	10	11	1	0	6	6	11	12	10	9	28.17	268	0	7.5	7.5	34.3	29.1	67.9	65.3	42.2	45.9	3.4	0	26.5	26.5	65.3	65.3	43.3	40.3	137630000	72698000	5779900000	4857600000	9823000000	10656000000	6661000000
J3QR09;J3KTE4;P84098;J3QL15	J3QR09;J3KTE4;P84098	12;12;12;5	12;12;12;5	12;12;12;5	Ribosomal protein L19;60S ribosomal protein L19	RPL19	>tr|J3QR09|J3QR09_HUMAN Ribosomal protein L19 OS=Homo sapiens GN=RPL19 PE=1 SV=1;>tr|J3KTE4|J3KTE4_HUMAN Ribosomal protein L19 OS=Homo sapiens GN=RPL19 PE=1 SV=1;>sp|P84098|RL19_HUMAN 60S ribosomal protein L19 OS=Homo sapiens GN=RPL19 PE=1 SV=1	1	1	4	4	7	7	4	4	2	2	3	4	4	5	3	3	23.134	193	0	5.7	5.7	27.5	27.5	26.9	26.9	18.1	18.1	9.8	9.8	22.3	27.5	18.1	21.8	17.6	17.6	1487200000	827320000	14779000000	10998000000	9723300000	11700000000	6933400000
P60866;P60866-2;E5RJX2;G3XAN0;E5RIP1	P60866;P60866-2;E5RJX2;G3XAN0	6;5;3;3;1	6;5;3;3;1	6;5;3;3;1	40S ribosomal protein S20	RPS20	>sp|P60866|RS20_HUMAN 40S ribosomal protein S20 OS=Homo sapiens GN=RPS20 PE=1 SV=1;>sp|P60866-2|RS20_HUMAN Isoform 2 of 40S ribosomal protein S20 OS=Homo sapiens GN=RPS20;>tr|E5RJX2|E5RJX2_HUMAN 40S ribosomal protein S20 OS=Homo sapiens GN=RPS20 PE=1 SV=1;	0	0	2	2	4	4	4	4	0	0	3	3	4	4	4	5	13.373	119	0	0	0	19.3	19.3	26.1	26.1	26.1	26.1	0	0	36.1	36.1	26.1	26.1	26.1	42.9	0	0	8838000000	8191900000	9720000000	15378000000	12544000000
P78371;F5GWF6;P78371-2;F8VQ14	P78371;F5GWF6;P78371-2;F8VQ14	51;46;45;43	51;46;45;43	51;46;45;43	T-complex protein 1 subunit beta	CCT2	>sp|P78371|TCPB_HUMAN T-complex protein 1 subunit beta OS=Homo sapiens GN=CCT2 PE=1 SV=4;>tr|F5GWF6|F5GWF6_HUMAN T-complex protein 1 subunit beta OS=Homo sapiens GN=CCT2 PE=1 SV=2;>sp|P78371-2|TCPB_HUMAN Isoform 2 of T-complex protein 1 subunit beta OS=Hom	5	3	12	11	26	26	15	14	3	4	12	13	33	33	23	22	57.488	535	0	16.1	10.5	31.2	26.5	66.4	65	35.1	31.6	10.5	11.8	25.4	29.5	78.1	78.1	46.9	46.9	208590000	283480000	3423700000	3949700000	9719100000	9650100000	4702700000
Q96C36;A0A087WTV6;A0A087WZR9;J3KR12	Q96C36;A0A087WTV6;A0A087WZR9;J3KR12	31;26;21;21	31;26;21;21	17;17;12;12	Pyrroline-5-carboxylate reductase 2	PYCR2	>sp|Q96C36|P5CR2_HUMAN Pyrroline-5-carboxylate reductase 2 OS=Homo sapiens GN=PYCR2 PE=1 SV=1;>tr|A0A087WTV6|A0A087WTV6_HUMAN Pyrroline-5-carboxylate reductase 2 OS=Homo sapiens GN=PYCR2 PE=4 SV=1;>tr|A0A087WZR9|A0A087WZR9_HUMAN Pyrroline-5-carboxylate red	4	4	11	11	17	18	16	14	1	1	5	5	8	6	7	6	33.637	320	0	21.6	21.6	50.9	50.9	58.8	60.9	65.3	60.9	3.1	3.1	23.4	26.9	38.8	30.9	30.3	26.9	3483300000	1180700000	4228000000	3048500000	9671600000	9202000000	5228500000
P62906	P62906	21	21	21	60S ribosomal protein L10a	RPL10A	>sp|P62906|RL10A_HUMAN 60S ribosomal protein L10a OS=Homo sapiens GN=RPL10A PE=1 SV=2	2	2	12	12	10	12	7	9	2	2	10	11	12	12	9	10	24.831	217	0	8.3	8.3	53.5	53.5	44.7	58.1	31.3	42.4	7.8	7.8	46.1	46.1	51.6	51.6	40.6	46.1	2359800000	2275400000	5413400000	4451600000	9591000000	15786000000	6943100000
P14618;P14618-3	P14618;P14618-3	78;66	78;66	10;10	Pyruvate kinase PKM	PKM	>sp|P14618|KPYM_HUMAN Pyruvate kinase PKM OS=Homo sapiens GN=PKM PE=1 SV=4;>sp|P14618-3|KPYM_HUMAN Isoform 3 of Pyruvate kinase PKM OS=Homo sapiens GN=PKM	8	8	11	12	26	25	25	24	14	14	24	23	39	40	36	34	57.936	531	0	15.8	15.8	26.9	28.6	63.8	62.9	55.9	55.7	26.7	29.2	53.3	53.7	77.2	78.5	65	64.4	2348400000	2076800000	3163800000	3704000000	9577000000	7476100000	7424900000
P13010;C9JZ81;H7C0H9;REV__Q08945	P13010	72;14;1;1	72;14;1;1	72;14;1;1	X-ray repair cross-complementing protein 5	XRCC5	>sp|P13010|XRCC5_HUMAN X-ray repair cross-complementing protein 5 OS=Homo sapiens GN=XRCC5 PE=1 SV=3	10	12	20	22	30	29	23	26	12	11	24	23	35	36	31	31	82.704	732	0	20.4	25	37.6	41.5	53.6	53.4	44.4	50.8	23	21.3	47.4	44.8	60.9	61.1	54.4	54.8	1627100000	1943000000	4631400000	7183200000	9570500000	11437000000	6398000000
Q5JRX3;Q5JRX3-2;Q5JRX3-3;B1APQ0;H0Y7L7;H0Y4F7;B1APQ1	Q5JRX3;Q5JRX3-2;Q5JRX3-3	93;92;79;21;21;9;2	93;92;79;21;21;9;2	93;92;79;21;21;9;2	Presequence protease, mitochondrial	PITRM1	>sp|Q5JRX3|PREP_HUMAN Presequence protease, mitochondrial OS=Homo sapiens GN=PITRM1 PE=1 SV=3;>sp|Q5JRX3-2|PREP_HUMAN Isoform 2 of Presequence protease, mitochondrial OS=Homo sapiens GN=PITRM1;>sp|Q5JRX3-3|PREP_HUMAN Isoform 3 of Presequence protease, mito	22	20	26	25	40	37	34	36	9	9	11	13	24	24	13	15	117.41	1037	0	30.9	27.6	31.2	30.6	54	49	37.3	37.2	10.7	10.7	14.1	16.4	34.5	35.2	14.3	14.9	3455600000	2432400000	4032700000	3286000000	9527600000	8834500000	4608000000
P62753;A2A3R5;A2A3R7	P62753;A2A3R5	21;12;9	21;12;9	21;12;9	40S ribosomal protein S6	RPS6	>sp|P62753|RS6_HUMAN 40S ribosomal protein S6 OS=Homo sapiens GN=RPS6 PE=1 SV=1;>tr|A2A3R5|A2A3R5_HUMAN 40S ribosomal protein S6 OS=Homo sapiens GN=RPS6 PE=1 SV=1	6	6	6	6	5	9	5	5	3	4	5	5	10	10	6	7	28.68	249	0	23.3	23.3	26.5	26.5	26.1	33.3	19.3	19.3	12.4	12.9	26.5	26.5	36.9	36.9	19.7	19.7	2885800000	2571400000	7990200000	10807000000	9512800000	13451000000	9214300000
P68371	P68371	69	69	3	Tubulin beta-4B chain	TUBB4B	>sp|P68371|TBB4B_HUMAN Tubulin beta-4B chain OS=Homo sapiens GN=TUBB4B PE=1 SV=1	10	10	15	14	21	19	16	16	21	20	27	28	24	25	29	28	49.83	445	0	32.4	32.4	40.4	37.5	63.4	57.8	38.9	39.6	52.4	47	62.2	66.1	74.2	74.2	61.3	59.3	2311300000	2382200000	5182000000	4925500000	9378400000	7766700000	5073600000
P62263;E5RH77;H0YB22	P62263;E5RH77	16;14;4	16;14;4	16;14;4	40S ribosomal protein S14	RPS14	>sp|P62263|RS14_HUMAN 40S ribosomal protein S14 OS=Homo sapiens GN=RPS14 PE=1 SV=3;>tr|E5RH77|E5RH77_HUMAN 40S ribosomal protein S14 OS=Homo sapiens GN=RPS14 PE=1 SV=1	1	1	8	8	6	6	10	10	0	0	6	6	6	6	8	8	16.273	151	0	17.9	17.9	53	53	63.6	63.6	57.6	57.6	0	0	42.4	42.4	63.6	63.6	51	51	359080000	322810000	9177300000	6658600000	9361900000	14817000000	7127900000
P46779;P46779-2;P46779-3;H0YKD8;P46779-4;P46779-5;H0YMF4;H0YLP6	P46779;P46779-2;P46779-3;H0YKD8;P46779-4;P46779-5;H0YMF4;H0YLP6	11;11;11;11;8;8;8;7	11;11;11;11;8;8;8;7	11;11;11;11;8;8;8;7	60S ribosomal protein L28	RPL28	>sp|P46779|RL28_HUMAN 60S ribosomal protein L28 OS=Homo sapiens GN=RPL28 PE=1 SV=3;>sp|P46779-2|RL28_HUMAN Isoform 2 of 60S ribosomal protein L28 OS=Homo sapiens GN=RPL28;>sp|P46779-3|RL28_HUMAN Isoform 3 of 60S ribosomal protein L28 OS=Homo sapiens GN=RPL	1	1	3	3	8	7	2	2	1	1	2	2	6	6	1	1	15.747	137	0	6.6	6.6	19.7	19.7	50.4	44.5	13.9	13.9	6.6	6.6	14.6	14.6	39.4	39.4	8	8	1739900000	1273600000	3209100000	2714200000	9349400000	14405000000	2095000000
Q9BSJ8;Q9BSJ8-2;F8VZB1	Q9BSJ8;Q9BSJ8-2	64;63;7	64;63;7	64;63;7	Extended synaptotagmin-1	ESYT1	>sp|Q9BSJ8|ESYT1_HUMAN Extended synaptotagmin-1 OS=Homo sapiens GN=ESYT1 PE=1 SV=1;>sp|Q9BSJ8-2|ESYT1_HUMAN Isoform 2 of Extended synaptotagmin-1 OS=Homo sapiens GN=ESYT1	6	4	11	12	34	38	23	26	3	2	6	5	22	22	13	14	122.85	1104	0	7.3	4.4	12	13.5	43.7	48.7	27.9	31.6	3.5	2.5	6.6	5.6	28.9	27.6	15.2	16.3	721300000	668400000	1884200000	1919700000	9349200000	15760000000	3961100000
P51398-2;P51398;P51398-3;V9GZ03;V9GYL9;V9GYJ9;V9GYA7;V9GYJ3;V9GYW1;V9GY11;V9GZ61;V9GYC9;V9GYF7;V9GYR8;V9GYL4	P51398-2;P51398;P51398-3;V9GZ03;V9GYL9	43;43;39;31;30;19;15;13;13;13;11;8;5;2;2	43;43;39;31;30;19;15;13;13;13;11;8;5;2;2	43;43;39;31;30;19;15;13;13;13;11;8;5;2;2	28S ribosomal protein S29, mitochondrial	DAP3	>sp|P51398-2|RT29_HUMAN Isoform 2 of 28S ribosomal protein S29, mitochondrial OS=Homo sapiens GN=DAP3;>sp|P51398|RT29_HUMAN 28S ribosomal protein S29, mitochondrial OS=Homo sapiens GN=DAP3 PE=1 SV=1;>sp|P51398-3|RT29_HUMAN Isoform 3 of 28S ribosomal protei	10	9	12	12	18	18	15	14	4	5	2	2	11	11	6	5	41.044	357	0	43.1	35.9	38.4	38.4	63.9	63.9	47.3	47.3	16.8	20.4	7.6	7.6	45.7	43.1	21.6	18.5	3343100000	2305400000	3394000000	2362400000	9328100000	9511300000	4120100000
P62829;J3KT29;J3KTJ3;C9JD32;B9ZVP7;J3QQT9	P62829;J3KT29;J3KTJ3	15;11;9;7;6;2	15;11;9;7;6;2	15;11;9;7;6;2	60S ribosomal protein L23	RPL23	>sp|P62829|RL23_HUMAN 60S ribosomal protein L23 OS=Homo sapiens GN=RPL23 PE=1 SV=1;>tr|J3KT29|J3KT29_HUMAN 60S ribosomal protein L23 OS=Homo sapiens GN=RPL23 PE=1 SV=1;>tr|J3KTJ3|J3KTJ3_HUMAN 60S ribosomal protein L23 OS=Homo sapiens GN=RPL23 PE=1 SV=1	1	1	6	4	6	7	5	5	1	1	3	3	6	5	5	5	14.865	140	0	17.1	17.1	52.1	25	48.6	61.4	40.7	40.7	9.3	17.1	22.1	22.1	55	42.1	35.7	35.7	785160000	707390000	1686800000	714470000	9311500000	15169000000	2618400000
O96008;O96008-2;K7EKG4;K7EJ57	O96008;O96008-2;K7EKG4	37;30;20;14	37;30;20;14	37;30;20;14	Mitochondrial import receptor subunit TOM40 homolog	TOMM40	>sp|O96008|TOM40_HUMAN Mitochondrial import receptor subunit TOM40 homolog OS=Homo sapiens GN=TOMM40 PE=1 SV=1;>sp|O96008-2|TOM40_HUMAN Isoform 2 of Mitochondrial import receptor subunit TOM40 homolog OS=Homo sapiens GN=TOMM40;>tr|K7EKG4|K7EKG4_HUMAN Mitoc	10	11	12	11	15	14	17	16	4	5	7	7	11	11	8	8	37.893	361	0	33	33	52.4	49	75.1	72.6	62.9	59.8	12.5	16.6	31.9	31.9	59	59	36.8	36.8	1911000000	1842400000	3409100000	3882000000	9302600000	12869000000	6751600000
O94826	O94826	51	51	51	Mitochondrial import receptor subunit TOM70	TOMM70A	>sp|O94826|TOM70_HUMAN Mitochondrial import receptor subunit TOM70 OS=Homo sapiens GN=TOMM70A PE=1 SV=1	10	7	20	20	20	21	20	21	3	2	7	5	10	11	8	8	67.454	608	0	21.2	13.7	31.2	32.2	44.7	44.7	33.1	37.2	5.8	5.6	17.6	13.2	20.7	23	17.1	17.4	2959200000	2219100000	8999200000	8757400000	9289500000	13356000000	9781400000
Q969Z0;Q969Z0-2;H7C4R5;C9J7P5;C9IZN7;C9J347;C9J5A2;C9J618	Q969Z0;Q969Z0-2	46;34;21;18;16;4;3;1	46;34;21;18;16;4;3;1	46;34;21;18;16;4;3;1	Protein TBRG4	TBRG4	>sp|Q969Z0|TBRG4_HUMAN Protein TBRG4 OS=Homo sapiens GN=TBRG4 PE=1 SV=1;>sp|Q969Z0-2|TBRG4_HUMAN Isoform 2 of Protein TBRG4 OS=Homo sapiens GN=TBRG4	9	10	10	10	20	20	13	13	3	1	5	5	15	15	8	7	70.737	631	0	24.6	23.5	22.7	22.7	56.9	55	26.5	26.5	8.9	3.2	12	10.8	46.4	46.4	14.7	13.2	1065500000	1904900000	1425100000	1364300000	9286700000	9981500000	2876300000
Q9NZI8;Q9NZI8-2;REV__M0QZ54;REV__M0R118;REV__M0R0M7;Q15517;G8JLG2;REV__A0A087WWS7	Q9NZI8;Q9NZI8-2	51;39;1;1;1;1;1;1	51;39;1;1;1;1;1;1	42;32;0;0;0;0;0;0	Insulin-like growth factor 2 mRNA-binding protein 1	IGF2BP1	>sp|Q9NZI8|IF2B1_HUMAN Insulin-like growth factor 2 mRNA-binding protein 1 OS=Homo sapiens GN=IGF2BP1 PE=1 SV=2;>sp|Q9NZI8-2|IF2B1_HUMAN Isoform 2 of Insulin-like growth factor 2 mRNA-binding protein 1 OS=Homo sapiens GN=IGF2BP1	5	5	21	20	24	24	22	22	5	5	19	22	22	21	18	19	63.48	577	0	14.2	14.2	45.1	45.1	45.2	44.5	42.6	43.2	14.2	14.2	34.5	41.4	44.2	43.8	34.3	34.5	816660000	802440000	7794500000	5957900000	9231500000	9963200000	7980200000
Q99832;Q99832-3;Q99832-4;Q99832-2;F8WAM2;F8WBP8	Q99832;Q99832-3;Q99832-4;Q99832-2	52;49;44;33;9;3	52;49;44;33;9;3	52;49;44;33;9;3	T-complex protein 1 subunit eta	CCT7	>sp|Q99832|TCPH_HUMAN T-complex protein 1 subunit eta OS=Homo sapiens GN=CCT7 PE=1 SV=2;>sp|Q99832-3|TCPH_HUMAN Isoform 3 of T-complex protein 1 subunit eta OS=Homo sapiens GN=CCT7;>sp|Q99832-4|TCPH_HUMAN Isoform 4 of T-complex protein 1 subunit eta OS=Hom	1	3	14	17	21	22	19	21	2	3	14	17	28	29	21	20	59.366	543	0	2.6	5.7	33	39.2	55.6	57.3	44.4	47.1	5.5	7.4	38.5	40	67.8	69.2	43.1	45.7	738850000	702280000	4790000000	4488500000	9157300000	8337200000	5519100000
Q13283;E5RIZ6;E5RIF8;E5RH42;Q13283-2;E5RJU8;E5RI46;E5RH00	Q13283	36;13;11;11;11;11;10;3	36;13;11;11;11;11;10;3	32;12;10;10;10;10;9;2	Ras GTPase-activating protein-binding protein 1	G3BP1	>sp|Q13283|G3BP1_HUMAN Ras GTPase-activating protein-binding protein 1 OS=Homo sapiens GN=G3BP1 PE=1 SV=1	7	7	12	11	16	16	11	12	7	7	11	10	17	17	8	10	52.164	466	0	13.5	13.5	27.9	27	47.6	47.6	27	29	13.5	13.5	28.5	24.2	50.2	50.2	21	27.3	3598400000	3214800000	9043900000	7650400000	9152000000	7524400000	6166300000
F8W1R7;P60660-2;P60660;G3V1V0;J3KND3;G8JLA2;B7Z6Z4;G3V1Y7;F8VPF3;F8VZU9;F8W180;H0YI43	F8W1R7;P60660-2;P60660;G3V1V0;J3KND3;G8JLA2;B7Z6Z4;G3V1Y7;F8VPF3;F8VZU9;F8W180	14;14;14;14;13;13;13;10;9;7;7;5	14;14;14;14;13;13;13;10;9;7;7;5	11;11;11;11;10;10;10;9;6;6;6;4	Myosin light polypeptide 6	MYL6	>tr|F8W1R7|F8W1R7_HUMAN Retinal cone rhodopsin-sensitive cGMP 3,5-cyclic phosphodiesterase subunit gamma OS=Homo sapiens GN=PDE6H PE=4 SV=1;>sp|P60660-2|MYL6_HUMAN Isoform Smooth muscle of Myosin light polypeptide 6 OS=Homo sapiens GN=MYL6;>sp|P60660|MYL	3	3	4	5	7	7	7	7	0	0	4	4	7	7	6	6	16.29	145	0	11.7	18.6	29.7	44.1	56.6	56.6	49	49	0	0	29.7	29.7	56.6	56.6	43.4	43.4	1419100000	1331700000	759130000	819200000	9104500000	7761500000	5160100000
P51970	P51970	25	25	25	NADH dehydrogenase [ubiquinone] 1 alpha subcomplex subunit 8	NDUFA8	>sp|P51970|NDUA8_HUMAN NADH dehydrogenase [ubiquinone] 1 alpha subcomplex subunit 8 OS=Homo sapiens GN=NDUFA8 PE=1 SV=3	4	5	11	12	9	8	11	10	1	1	3	5	4	5	4	4	20.105	172	0	27.3	43.6	50	50	65.7	65.1	55.2	43	5.8	5.8	19.8	25.6	32	40.7	22.1	22.1	1305200000	1254400000	7343800000	5754700000	9099100000	7321300000	6282200000
O00116;B8ZZ81	O00116	61;10	61;10	61;10	Alkyldihydroxyacetonephosphate synthase, peroxisomal	AGPS	>sp|O00116|ADAS_HUMAN Alkyldihydroxyacetonephosphate synthase, peroxisomal OS=Homo sapiens GN=AGPS PE=1 SV=1	12	13	21	20	27	28	22	22	1	1	3	4	11	15	5	7	72.911	658	0	27.2	27.2	40.4	42.9	54.9	55	39.7	40	1.5	1.5	7.3	9.6	26.4	32.2	11.7	14.7	2689400000	2208100000	6085400000	4912900000	9010500000	8485200000	4884800000
Q08211;Q08211-2;REV__H0YA90;REV__Q7Z6J0-3	Q08211	115;10;1;1	115;10;1;1	115;10;1;1	ATP-dependent RNA helicase A	DHX9	>sp|Q08211|DHX9_HUMAN ATP-dependent RNA helicase A OS=Homo sapiens GN=DHX9 PE=1 SV=4	17	22	22	23	37	40	33	38	27	27	34	31	48	49	42	41	140.96	1270	0	19.1	22.3	21.7	21.9	36.3	40.5	29.6	34.2	26.5	27.2	32	29.8	50.7	51.7	38.2	36.1	1959600000	3997400000	4988000000	6784300000	8978600000	17658000000	5383300000
P40429;M0QYS1;Q6NVV1;M0QZU1	P40429;M0QYS1	21;20;5;2	21;20;5;2	8;7;0;2	60S ribosomal protein L13a	RPL13A	>sp|P40429|RL13A_HUMAN 60S ribosomal protein L13a OS=Homo sapiens GN=RPL13A PE=1 SV=2;>tr|M0QYS1|M0QYS1_HUMAN 60S ribosomal protein L13a (Fragment) OS=Homo sapiens GN=RPL13A PE=1 SV=2	5	5	8	8	8	8	9	9	4	4	8	8	10	10	5	5	23.577	203	0	24.6	24.6	38.9	38.9	32.5	38.4	33	38.4	15.3	15.3	38.4	38.4	41.9	41.9	25.1	25.1	6141900000	4192300000	9200300000	8750400000	8955400000	8470100000	8410600000
P09001;H0Y9G6;E7ETU7;E9PF06;D6RC14;D6RBQ5	P09001;H0Y9G6;E7ETU7;E9PF06;D6RC14	24;24;24;16;13;1	24;24;24;16;13;1	24;24;24;16;13;1	39S ribosomal protein L3, mitochondrial	MRPL3	>sp|P09001|RM03_HUMAN 39S ribosomal protein L3, mitochondrial OS=Homo sapiens GN=MRPL3 PE=1 SV=1;>tr|H0Y9G6|H0Y9G6_HUMAN 39S ribosomal protein L3, mitochondrial (Fragment) OS=Homo sapiens GN=MRPL3 PE=1 SV=1;>tr|E7ETU7|E7ETU7_HUMAN 39S ribosomal protein L3,	4	5	7	4	12	11	8	10	2	2	2	2	7	7	3	4	38.632	348	0	14.7	18.1	28.4	14.4	48	37.6	22.7	27.3	7.8	7.8	8.6	8.6	26.7	26.7	12.1	15.2	1675600000	1246200000	1211500000	802170000	8876600000	9613200000	3451900000
P28288;P28288-2;P28288-3	P28288;P28288-2	53;34;15	53;34;15	53;34;15	ATP-binding cassette sub-family D member 3	ABCD3	>sp|P28288|ABCD3_HUMAN ATP-binding cassette sub-family D member 3 OS=Homo sapiens GN=ABCD3 PE=1 SV=1;>sp|P28288-2|ABCD3_HUMAN Isoform 2 of ATP-binding cassette sub-family D member 3 OS=Homo sapiens GN=ABCD3	10	9	15	15	20	21	18	18	3	4	3	3	13	13	13	13	75.475	659	0	17.5	15.8	24.9	24.7	38.8	40.5	25.8	28.4	4.7	7	5.9	6.4	24.7	24.3	19	19	1147400000	825080000	2184200000	1977400000	8836600000	7336600000	3418700000
Q14974;Q14974-2;J3KTM9;J3QKQ5;J3QR48;J3QRG4;J3KS06	Q14974;Q14974-2;J3KTM9	80;67;59;14;13;5;1	80;67;59;14;13;5;1	80;67;59;14;13;5;1	Importin subunit beta-1	KPNB1	>sp|Q14974|IMB1_HUMAN Importin subunit beta-1 OS=Homo sapiens GN=KPNB1 PE=1 SV=2;>sp|Q14974-2|IMB1_HUMAN Isoform 2 of Importin subunit beta-1 OS=Homo sapiens GN=KPNB1;>tr|J3KTM9|J3KTM9_HUMAN Importin subunit beta-1 (Fragment) OS=Homo sapiens GN=KPNB1 PE=1	7	7	14	16	28	28	26	29	14	14	20	21	39	39	29	29	97.169	876	0	17.4	17.4	27.5	30.7	49.2	47.8	40.6	44.6	31.1	31.1	35.4	36.4	64.5	61	43.3	43.9	1429500000	1879500000	3264000000	3362500000	8834500000	9018000000	6622600000
P62888;E5RI99;E5RJH3	P62888;E5RI99	13;11;2	13;11;2	13;11;2	60S ribosomal protein L30	RPL30	>sp|P62888|RL30_HUMAN 60S ribosomal protein L30 OS=Homo sapiens GN=RPL30 PE=1 SV=2;>tr|E5RI99|E5RI99_HUMAN 60S ribosomal protein L30 (Fragment) OS=Homo sapiens GN=RPL30 PE=1 SV=1	4	4	2	2	6	7	6	6	3	3	2	2	6	6	4	4	12.784	115	0	45.2	45.2	22.6	22.6	58.3	66.1	51.3	51.3	22.6	22.6	22.6	22.6	59.1	59.1	43.5	43.5	2471900000	2265900000	2364900000	1775800000	8832700000	10395000000	5136500000
P11279;P11279-2	P11279;P11279-2	11;8	11;8	11;8	Lysosome-associated membrane glycoprotein 1	LAMP1	>sp|P11279|LAMP1_HUMAN Lysosome-associated membrane glycoprotein 1 OS=Homo sapiens GN=LAMP1 PE=1 SV=3;>sp|P11279-2|LAMP1_HUMAN Isoform 2 of Lysosome-associated membrane glycoprotein 1 OS=Homo sapiens GN=LAMP1	0	0	5	5	6	7	4	4	0	0	1	1	4	4	2	2	44.882	417	0	0	0	8.2	8.2	13.4	15.3	8.6	8.6	0	0	2.6	2.6	10.1	10.1	4.8	4.8	0	0	2728400000	2070500000	8779500000	7319100000	4562400000
P62136;P62136-2;P62136-3;E9PMD7;F5H1L6;F5H037	P62136;P62136-2;P62136-3;E9PMD7	44;42;35;32;8;8	44;42;35;32;8;8	7;5;4;4;1;1	Serine/threonine-protein phosphatase PP1-alpha catalytic subunit;Serine/threonine-protein phosphatase	PPP1CA	>sp|P62136|PP1A_HUMAN Serine/threonine-protein phosphatase PP1-alpha catalytic subunit OS=Homo sapiens GN=PPP1CA PE=1 SV=1;>sp|P62136-2|PP1A_HUMAN Isoform 2 of Serine/threonine-protein phosphatase PP1-alpha catalytic subunit OS=Homo sapiens GN=PPP1CA;>sp|P	6	7	12	13	17	17	19	19	5	5	11	12	16	16	18	16	37.512	330	0	21.2	23.6	39.7	45.2	66.1	66.1	55.2	55.2	18.5	18.5	35.5	37.9	65.8	65.8	54.2	47.9	1914300000	1999000000	5311300000	4576900000	8668400000	10132000000	8132200000
S4R435;O95989	S4R435	20;6	20;6	6;6			>tr|S4R435|S4R435_HUMAN Protein RPS10-NUDT3 (Fragment) OS=Homo sapiens GN=RPS10-NUDT3 PE=3 SV=1	3	4	4	4	5	8	4	5	2	2	5	5	7	9	6	7	32.596	286	0	14	14	14.3	14.3	19.2	25.9	13.6	16.1	16.4	16.4	21.7	21.7	22.7	33.2	23.8	30.8	2391500000	2404600000	3288100000	2509500000	8662800000	10923000000	1795800000
Q9Y399;Q5T8A0	Q9Y399;Q5T8A0	25;20	25;20	25;20	28S ribosomal protein S2, mitochondrial	MRPS2	>sp|Q9Y399|RT02_HUMAN 28S ribosomal protein S2, mitochondrial OS=Homo sapiens GN=MRPS2 PE=1 SV=1;>tr|Q5T8A0|Q5T8A0_HUMAN 28S ribosomal protein S2, mitochondrial (Fragment) OS=Homo sapiens GN=MRPS2 PE=1 SV=1	5	4	7	7	12	13	10	10	0	0	2	1	3	4	0	0	33.249	296	0	19.6	19.6	35.8	35.8	59.1	62.2	47.3	47.3	0	0	6.4	2.4	12.8	16.2	0	0	974470000	509860000	1354400000	2234600000	8643700000	9268400000	3352700000
P07954-2;P07954	P07954-2;P07954	38;38	38;38	38;38	Fumarate hydratase, mitochondrial	FH	>sp|P07954-2|FUMH_HUMAN Isoform Cytoplasmic of Fumarate hydratase, mitochondrial OS=Homo sapiens GN=FH;>sp|P07954|FUMH_HUMAN Fumarate hydratase, mitochondrial OS=Homo sapiens GN=FH PE=1 SV=3	5	3	16	15	16	17	16	16	1	1	8	9	13	14	8	6	50.212	467	0	19.3	8.6	52.7	51.2	55.5	58.2	43.7	37.3	3.6	3.6	25.1	33.2	43.9	47.8	22.5	17.8	1919800000	812610000	7361200000	5368400000	8643600000	9299600000	7730100000
P49327;J3KTF0	P49327	252;1	252;1	252;1	Fatty acid synthase;[Acyl-carrier-protein] S-acetyltransferase;[Acyl-carrier-protein] S-malonyltransferase;3-oxoacyl-[acyl-carrier-protein] synthase;3-oxoacyl-[acyl-carrier-protein] reductase;3-hydroxyacyl-[acyl-carrier-protein] dehydratase;Enoyl-[acyl-carrier-protein] reductase;Oleoyl-[acyl-carrier-protein] hydrolase	FASN	>sp|P49327|FAS_HUMAN Fatty acid synthase OS=Homo sapiens GN=FASN PE=1 SV=3	11	11	23	23	67	66	39	37	37	38	71	71	119	119	102	101	273.42	2511	0	7.6	7.5	15	15.5	39.6	40.2	21.6	20.2	21.6	22.6	36	35.5	69.5	69	45.8	45.4	743780000	664270000	2021000000	2172600000	8620100000	10096000000	3224500000
P42126;Q96DC0;H3BS70;P42126-2	P42126;Q96DC0;H3BS70;P42126-2	27;26;24;22	27;26;24;22	27;26;24;22	Enoyl-CoA delta isomerase 1, mitochondrial	ECI1;DCI	>sp|P42126|ECI1_HUMAN Enoyl-CoA delta isomerase 1, mitochondrial OS=Homo sapiens GN=ECI1 PE=1 SV=1;>tr|Q96DC0|Q96DC0_HUMAN DCI protein OS=Homo sapiens GN=DCI PE=1 SV=1;>tr|H3BS70|H3BS70_HUMAN Enoyl-CoA delta isomerase 1, mitochondrial (Fragment) OS=Homo sa	7	5	6	6	10	10	8	7	1	1	3	3	10	8	6	6	32.816	302	0	26.2	26.2	33.4	24.8	52.3	52	28.1	29.1	9.6	9.6	14.9	14.9	52	35.1	27.2	27.2	1880900000	1370100000	1747700000	1422200000	8615800000	7871200000	4300800000
Q15366-2;Q15366-5	Q15366-2;Q15366-5	34;32	34;32	0;0	Poly(rC)-binding protein 2	PCBP2	>sp|Q15366-2|PCBP2_HUMAN Isoform 2 of Poly(rC)-binding protein 2 OS=Homo sapiens GN=PCBP2;>sp|Q15366-5|PCBP2_HUMAN Isoform 5 of Poly(rC)-binding protein 2 OS=Homo sapiens GN=PCBP2	3	4	7	10	11	14	15	14	2	3	7	6	15	14	13	12	38.651	366	0	10.9	11.2	32	47.8	45.9	63.9	51.9	45.4	7.4	15.6	37.2	29.8	63.4	60.9	45.4	43.2	1789600000	1609000000	1830900000	2243800000	8606900000	11461000000	7175300000
Q92820	Q92820	26	26	26	Gamma-glutamyl hydrolase	GGH	>sp|Q92820|GGH_HUMAN Gamma-glutamyl hydrolase OS=Homo sapiens GN=GGH PE=1 SV=2	11	9	6	5	10	10	6	5	3	3	3	2	9	9	3	2	35.964	318	0	37.1	32.4	24.8	21.7	39.9	39.9	20.1	17.6	14.8	14.8	12.3	10.1	37.1	37.1	12.3	8.8	1638500000	1311600000	3351900000	3146600000	8572500000	6736300000	3287900000
Q8IYB8;B1AR60	Q8IYB8	49;14	49;14	49;14	ATP-dependent RNA helicase SUPV3L1, mitochondrial	SUPV3L1	>sp|Q8IYB8|SUV3_HUMAN ATP-dependent RNA helicase SUPV3L1, mitochondrial OS=Homo sapiens GN=SUPV3L1 PE=1 SV=1	5	7	15	14	25	25	16	14	1	1	7	5	13	15	7	8	87.99	786	0	8.1	11.8	27	25.4	36.6	36.6	24.9	23.4	1.4	1.4	14.8	12.2	21.9	24.9	12.1	13.9	1044000000	1222100000	3578500000	2321500000	8567800000	8913700000	3592300000
C9JNW5;P83731;C9JXB8	C9JNW5;P83731;C9JXB8	16;16;15	16;16;15	16;16;15	60S ribosomal protein L24	RPL24	>tr|C9JNW5|C9JNW5_HUMAN 60S ribosomal protein L24 OS=Homo sapiens GN=RPL24 PE=1 SV=1;>sp|P83731|RL24_HUMAN 60S ribosomal protein L24 OS=Homo sapiens GN=RPL24 PE=1 SV=1;>tr|C9JXB8|C9JXB8_HUMAN 60S ribosomal protein L24 OS=Homo sapiens GN=RPL24 PE=1 SV=1	2	3	5	6	5	6	2	1	3	3	5	5	8	7	2	2	17.542	150	0	12	19.3	34.7	34.7	32	36.7	14	8.7	19.3	19.3	29.3	29.3	42.7	42	14	14	928080000	750310000	6027200000	4177100000	8562000000	10607000000	2164500000
O76031;H0YM48;H0YK07	O76031	39;12;4	39;12;4	39;12;4	ATP-dependent Clp protease ATP-binding subunit clpX-like, mitochondrial	CLPX	>sp|O76031|CLPX_HUMAN ATP-dependent Clp protease ATP-binding subunit clpX-like, mitochondrial OS=Homo sapiens GN=CLPX PE=1 SV=2	3	1	13	13	23	25	20	18	1	1	2	2	12	11	5	5	69.223	633	0	8.8	2.8	32.9	33.2	46.8	50.7	40.6	37.9	2.8	2.8	5.1	5.1	24	22.9	10.7	10.7	362740000	176090000	3141900000	2317800000	8540100000	9183100000	5153600000
Q15019;Q15019-2;Q15019-3;C9JB25;C9J938;C9IZU3;C9JZI2;C9JFT1;F8WB65;C9JT15;C9JSE7;C9JG93	Q15019;Q15019-2;Q15019-3;C9JB25;C9J938;C9IZU3	37;37;35;25;22;20;12;9;9;5;5;2	37;37;35;25;22;20;12;9;9;5;5;2	2;2;2;2;2;2;2;2;2;2;2;1	Septin-2	SEPT2	>sp|Q15019|SEPT2_HUMAN Septin-2 OS=Homo sapiens GN=SEPT2 PE=1 SV=1;>sp|Q15019-2|SEPT2_HUMAN Isoform 2 of Septin-2 OS=Homo sapiens GN=SEPT2;>sp|Q15019-3|SEPT2_HUMAN Isoform 3 of Septin-2 OS=Homo sapiens GN=SEPT2;>tr|C9JB25|C9JB25_HUMAN Septin-2 (Fragment) O	5	6	11	13	14	13	17	15	3	2	11	11	10	11	10	7	41.487	361	0	17.5	19.1	38.5	43.2	46.8	44.6	42.4	35.2	10.8	5.3	36.8	36.8	38.2	38.2	28.8	22.4	572170000	771420000	4665900000	5531400000	8439900000	7544700000	7030200000
O75964;E9PN17;Q7Z4Y8	O75964;E9PN17	15;8;2	15;8;2	15;8;2	ATP synthase subunit g, mitochondrial	ATP5L	>sp|O75964|ATP5L_HUMAN ATP synthase subunit g, mitochondrial OS=Homo sapiens GN=ATP5L PE=1 SV=3;>tr|E9PN17|E9PN17_HUMAN ATP synthase subunit g, mitochondrial OS=Homo sapiens GN=ATP5L PE=1 SV=1	6	6	5	5	4	4	4	4	4	4	3	3	4	4	4	5	11.428	103	0	63.1	63.1	44.7	44.7	44.7	44.7	48.5	48.5	34	34	30.1	30.1	44.7	44.7	42.7	57.3	3530400000	2281300000	5473100000	4504900000	8406500000	9206800000	6724000000
P61254;J3QRI7;J3QQQ9;J3QQV1;J3QRC4;J3KTJ8;E5RIT6;J3KSS0;J3KS10;E5RHH1	P61254;J3QRI7;J3QQQ9;J3QQV1;J3QRC4;J3KTJ8;E5RIT6	18;15;15;15;15;14;14;5;5;2	18;15;15;15;15;14;14;5;5;2	4;2;2;2;2;2;0;2;0;0	60S ribosomal protein L26	RPL26;KRBA2;RPL26L1	>sp|P61254|RL26_HUMAN 60S ribosomal protein L26 OS=Homo sapiens GN=RPL26 PE=1 SV=1;>tr|J3QRI7|J3QRI7_HUMAN 60S ribosomal protein L26 (Fragment) OS=Homo sapiens GN=RPL26 PE=4 SV=1;>tr|J3QQQ9|J3QQQ9_HUMAN KRAB-A domain-containing protein 2 OS=Homo sapiens GN	3	3	7	7	7	8	4	4	3	3	4	5	9	9	2	1	17.258	145	0	29	29	40.7	40.7	44.8	44.8	25.5	25.5	29	29	19.3	26.2	44.8	44.8	11.7	5.5	4879700000	4139500000	4458900000	3507900000	8354500000	17155000000	3209700000
P39656;P39656-3;P39656-2;U3KQ84	P39656;P39656-3;P39656-2	39;38;31;15	39;38;31;15	39;38;31;15	Dolichyl-diphosphooligosaccharide--protein glycosyltransferase 48 kDa subunit	DDOST	>sp|P39656|OST48_HUMAN Dolichyl-diphosphooligosaccharide--protein glycosyltransferase 48 kDa subunit OS=Homo sapiens GN=DDOST PE=1 SV=4;>sp|P39656-3|OST48_HUMAN Isoform 3 of Dolichyl-diphosphooligosaccharide--protein glycosyltransferase 48 kDa subunit OS=H	12	13	13	14	14	15	14	15	3	3	8	8	10	11	8	7	50.8	456	0	27.6	29.8	32.2	34	44.3	49.6	37.5	39.7	10.7	9.6	21.9	21.9	32.7	39.3	25.4	19.5	2291400000	2405200000	3119100000	2897500000	8351400000	18962000000	3867500000
Q9Y6C9	Q9Y6C9	34	34	5	Mitochondrial carrier homolog 2	MTCH2	>sp|Q9Y6C9|MTCH2_HUMAN Mitochondrial carrier homolog 2 OS=Homo sapiens GN=MTCH2 PE=1 SV=1	8	7	12	11	13	13	12	12	1	2	1	2	8	8	1	1	33.331	303	0	26.1	24.8	41.6	38.9	54.8	54.8	42.9	42.9	2.6	5.6	6.3	9.9	40.9	40.9	3	3	1740200000	1673600000	2787800000	2799300000	8285400000	9665800000	4577800000
O95299;A0A087WXC5;E7ESZ7;O95299-2;C9J6X0;H7C1Y7;H7C2W5;H7C2X4;Q8N1B9	O95299;A0A087WXC5;E7ESZ7;O95299-2	34;34;33;27;15;13;11;11;11	34;34;33;27;15;13;11;11;11	34;34;33;27;15;13;11;11;11	NADH dehydrogenase [ubiquinone] 1 alpha subcomplex subunit 10, mitochondrial	NDUFA10	>sp|O95299|NDUAA_HUMAN NADH dehydrogenase [ubiquinone] 1 alpha subcomplex subunit 10, mitochondrial OS=Homo sapiens GN=NDUFA10 PE=1 SV=1;>tr|A0A087WXC5|A0A087WXC5_HUMAN NADH dehydrogenase [ubiquinone] 1 alpha subcomplex subunit 10, mitochondrial OS=Homo sa	12	11	9	9	15	15	13	13	1	1	2	3	9	10	4	4	40.75	355	0	46.2	40.6	28.7	28.2	59.2	56.6	39.4	39.4	3.4	3.4	6.2	8.7	34.6	37.2	19.2	19.2	2333900000	2161200000	2504600000	2484000000	8273100000	7624500000	5438800000
P10606	P10606	12	12	12	Cytochrome c oxidase subunit 5B, mitochondrial	COX5B	>sp|P10606|COX5B_HUMAN Cytochrome c oxidase subunit 5B, mitochondrial OS=Homo sapiens GN=COX5B PE=1 SV=2	3	3	5	5	7	5	3	5	0	0	2	3	4	4	2	2	13.696	129	0	50.4	50.4	51.2	51.2	65.1	45	31	44.2	0	0	20.2	28.7	39.5	39.5	15.5	15.5	4469800000	3904800000	10582000000	8183100000	8235700000	15947000000	6052600000
Q13423;D6RAI5;D6RHU2;H0Y8P5	Q13423	55;18;14;3	55;18;14;3	11;11;11;0	NAD(P) transhydrogenase, mitochondrial	NNT	>sp|Q13423|NNTM_HUMAN NAD(P) transhydrogenase, mitochondrial OS=Homo sapiens GN=NNT PE=1 SV=3	7	9	15	12	28	29	17	18	8	6	12	13	23	22	9	10	113.89	1086	0	10.6	12.2	17.4	13.6	33.7	34.7	18.1	19.2	9.3	7.6	12	12.8	27.8	26.8	9.7	9	916090000	849320000	2255900000	1688400000	8232200000	10089000000	3326500000
P23246;P23246-2;H0Y9K7;H0Y9U2	P23246;P23246-2	53;48;13;4	53;48;13;4	50;45;13;4	Splicing factor, proline- and glutamine-rich	SFPQ	>sp|P23246|SFPQ_HUMAN Splicing factor, proline- and glutamine-rich OS=Homo sapiens GN=SFPQ PE=1 SV=2;>sp|P23246-2|SFPQ_HUMAN Isoform Short of Splicing factor, proline- and glutamine-rich OS=Homo sapiens GN=SFPQ	7	9	8	10	19	22	18	18	12	12	10	10	26	25	18	20	76.149	707	0	19.5	22.1	17.8	22.5	36.2	40.2	26.3	24.2	28.1	28.1	21.4	21.4	43.4	42.4	27.7	31.8	2077800000	3167900000	3257000000	4701600000	8212100000	14893000000	6400400000
P46940;H0YLE8;H0YKA5;A0A087X225;A0A087WWP1	P46940;H0YLE8	117;69;4;4;3	117;69;4;4;3	106;61;4;3;3	Ras GTPase-activating-like protein IQGAP1	IQGAP1	>sp|P46940|IQGA1_HUMAN Ras GTPase-activating-like protein IQGAP1 OS=Homo sapiens GN=IQGAP1 PE=1 SV=1;>tr|H0YLE8|H0YLE8_HUMAN Ras GTPase-activating-like protein IQGAP1 OS=Homo sapiens GN=IQGAP1 PE=1 SV=1	9	11	24	31	58	56	46	45	9	9	25	23	54	54	39	39	189.25	1657	0	6.6	7.9	18.8	26	46.6	45	37.8	35.9	7.4	7.4	18.8	16.9	45.4	46.2	30.1	30.8	599010000	841460000	2841400000	3254300000	8202700000	11238000000	5594000000
Q13151	Q13151	24	24	24	Heterogeneous nuclear ribonucleoprotein A0	HNRNPA0	>sp|Q13151|ROA0_HUMAN Heterogeneous nuclear ribonucleoprotein A0 OS=Homo sapiens GN=HNRNPA0 PE=1 SV=1	6	6	6	8	3	4	5	5	5	6	8	8	8	7	8	7	30.84	305	0	24.6	18	29.5	34.4	14.1	18.4	18.4	18.4	18	18	34.4	34.4	43.3	32.8	28.9	26.2	786330000	1321100000	487360000	1213600000	8189100000	13748000000	637100000
Q9P0J0;Q9P0J0-2;B4DEZ3;K7EJE1;E7ENQ6;U3KQP3;K7EP87	Q9P0J0;Q9P0J0-2;B4DEZ3;K7EJE1;E7ENQ6	17;16;9;9;9;5;3	17;16;9;9;9;5;3	17;16;9;9;9;5;3	NADH dehydrogenase [ubiquinone] 1 alpha subcomplex subunit 13	NDUFA13;YJEFN3	>sp|Q9P0J0|NDUAD_HUMAN NADH dehydrogenase [ubiquinone] 1 alpha subcomplex subunit 13 OS=Homo sapiens GN=NDUFA13 PE=1 SV=3;>sp|Q9P0J0-2|NDUAD_HUMAN Isoform 2 of NADH dehydrogenase [ubiquinone] 1 alpha subcomplex subunit 13 OS=Homo sapiens GN=NDUFA13;>tr|B4D	6	5	2	3	9	9	7	7	4	3	2	2	4	4	5	5	16.698	144	0	42.4	42.4	20.1	20.1	61.8	61.8	39.6	39.6	34	23.6	20.1	20.1	25.7	25.7	38.9	38.9	2522700000	2526700000	1765600000	2077100000	8156000000	9186900000	4382400000
P30405;R4GN99;P30405-2;H0Y548	P30405;R4GN99;P30405-2	21;11;11;10	18;9;9;8	17;9;9;8	Peptidyl-prolyl cis-trans isomerase F, mitochondrial	PPIF	>sp|P30405|PPIF_HUMAN Peptidyl-prolyl cis-trans isomerase F, mitochondrial OS=Homo sapiens GN=PPIF PE=1 SV=1;>tr|R4GN99|R4GN99_HUMAN Peptidyl-prolyl cis-trans isomerase OS=Homo sapiens GN=PPIF PE=1 SV=1;>sp|P30405-2|PPIF_HUMAN Isoform 2 of Peptidyl-prolyl	6	6	6	7	8	8	6	8	6	6	2	2	9	9	5	5	22.04	207	0	26.1	26.1	19.3	22.7	55.6	55.6	31.9	32.4	26.1	26.1	9.2	7.7	58.5	58.5	28	28	7753500000	5699300000	1362700000	3265500000	8123600000	13796000000	4349000000
Q07065;H3BUW6;H3BN64;Q96K21-4;H3BRM1;Q96K21-3;H3BRF9;Q96K21-2;Q96K21	Q07065	48;1;1;1;1;1;1;1;1	48;1;1;1;1;1;1;1;1	48;1;1;1;1;1;1;1;1	Cytoskeleton-associated protein 4	CKAP4	>sp|Q07065|CKAP4_HUMAN Cytoskeleton-associated protein 4 OS=Homo sapiens GN=CKAP4 PE=1 SV=2	3	2	15	14	26	31	21	23	2	2	8	8	18	19	9	11	66.022	602	0	10.6	6.5	29.4	28.2	48	53.8	33.7	40.2	6.5	6.5	19.1	18.4	31.7	34.4	18.3	23.1	1712800000	1583000000	4735500000	3528200000	8116400000	21136000000	5707300000
P62158;H0Y7A7;E7ETZ0;E7EMB3;Q96HY3;G3V361;M0QZ52;F8WBR5;G3V226;G3V479;P27482;C9J7T9;P02585;O76038	P62158;H0Y7A7;E7ETZ0;E7EMB3;Q96HY3;G3V361	17;17;14;14;11;9;8;6;6;6;2;1;1;1	17;17;14;14;11;9;8;6;6;6;2;1;1;1	17;17;14;14;11;9;8;6;6;6;2;1;1;1	Calmodulin	CALM1;CALM2	>sp|P62158|CALM_HUMAN Calmodulin OS=Homo sapiens GN=CALM1 PE=1 SV=2;>tr|H0Y7A7|H0Y7A7_HUMAN Calmodulin (Fragment) OS=Homo sapiens GN=CALM2 PE=1 SV=1;>tr|E7ETZ0|E7ETZ0_HUMAN Calmodulin OS=Homo sapiens GN=CALM1 PE=1 SV=1;>tr|E7EMB3|E7EMB3_HUMAN Calmodulin OS	3	3	4	4	5	6	9	10	3	3	5	5	9	9	9	9	16.837	149	0	17.4	17.4	18.1	18.1	26.8	36.2	67.1	51.7	17.4	17.4	24.2	24.2	81.2	81.2	32.9	32.9	829640000	961000000	3138800000	3612800000	8098400000	6732400000	7103700000
P53007;B4DP62	P53007;B4DP62	32;22	32;22	32;22	Tricarboxylate transport protein, mitochondrial	SLC25A1	>sp|P53007|TXTP_HUMAN Tricarboxylate transport protein, mitochondrial OS=Homo sapiens GN=SLC25A1 PE=1 SV=2;>tr|B4DP62|B4DP62_HUMAN Solute carrier family 25 (Mitochondrial carrier citrate transporter), member 1, isoform CRA_b OS=Homo sapiens GN=SLC25A1 PE=1	6	5	9	8	9	11	10	10	2	1	10	9	9	8	5	5	34.012	311	0	23.8	23.8	28.9	28.9	34.4	40.8	33.4	33.4	10.6	5.5	35	31.8	32.8	25.1	19.3	19.3	1962700000	1324800000	5662400000	4825200000	8095600000	9319300000	4506200000
P50897;E9PMG2;P50897-2;Q5T0S4;E9PIA8;E9PP28;E9PK48;E9PSE5	P50897;E9PMG2;P50897-2;Q5T0S4;E9PIA8	36;27;22;19;19;13;13;9	36;27;22;19;19;13;13;9	36;27;22;19;19;13;13;9	Palmitoyl-protein thioesterase 1	PPT1	>sp|P50897|PPT1_HUMAN Palmitoyl-protein thioesterase 1 OS=Homo sapiens GN=PPT1 PE=1 SV=1;>tr|E9PMG2|E9PMG2_HUMAN Palmitoyl-protein thioesterase 1 (Fragment) OS=Homo sapiens GN=PPT1 PE=1 SV=1;>sp|P50897-2|PPT1_HUMAN Isoform 2 of Palmitoyl-protein thioestera	11	11	13	13	9	9	16	15	7	7	4	4	7	8	5	5	34.193	306	0	39.9	39.9	36.9	36.9	43.1	43.1	44.8	42.2	36.6	36.6	16.7	16.7	31.4	40.2	22.2	22.2	4743900000	3721200000	6713400000	5544700000	8057600000	6152800000	7900900000
P23528;G3V1A4;E9PK25;E9PP50;E9PQB7;E9PS23;E9PLJ3	P23528;G3V1A4;E9PK25;E9PP50;E9PQB7	27;25;25;24;19;11;10	27;25;25;24;19;11;10	17;15;15;14;9;11;9	Cofilin-1	CFL1	>sp|P23528|COF1_HUMAN Cofilin-1 OS=Homo sapiens GN=CFL1 PE=1 SV=3;>tr|G3V1A4|G3V1A4_HUMAN Cofilin 1 (Non-muscle), isoform CRA_a OS=Homo sapiens GN=CFL1 PE=1 SV=1;>tr|E9PK25|E9PK25_HUMAN Cofilin-1 OS=Homo sapiens GN=CFL1 PE=1 SV=1;>tr|E9PP50|E9PP50_HUMAN Co	6	6	7	9	10	12	8	9	6	6	12	12	13	13	12	12	18.502	166	0	60.2	60.2	45.8	50.6	63.3	68.7	50.6	54.2	60.2	60.2	59	59	72.9	72.9	54.2	54.2	2756700000	3293900000	4651900000	6140000000	8026700000	8192300000	5927400000
Q96HE7;G3V3E6;G3V5B3;G3V503;G3V2H0;Q5T1H5;Q86YB8-2	Q96HE7	48;19;14;8;6;1;1	48;19;14;8;6;1;1	44;17;13;7;5;0;0	ERO1-like protein alpha	ERO1L	>sp|Q96HE7|ERO1A_HUMAN ERO1-like protein alpha OS=Homo sapiens GN=ERO1L PE=1 SV=2	9	6	13	11	24	24	18	19	2	2	8	7	17	15	10	10	54.392	468	0	21.8	20.3	37.8	31	61.8	61.8	41	39.5	4.3	4.3	18.4	16.5	49.6	40.8	25	25	2056300000	1628900000	3443600000	2451700000	8007900000	7411700000	4530100000
P40227;P40227-2	P40227;P40227-2	44;38	44;38	32;28	T-complex protein 1 subunit zeta	CCT6A	>sp|P40227|TCPZ_HUMAN T-complex protein 1 subunit zeta OS=Homo sapiens GN=CCT6A PE=1 SV=3;>sp|P40227-2|TCPZ_HUMAN Isoform 2 of T-complex protein 1 subunit zeta OS=Homo sapiens GN=CCT6A	2	2	15	14	17	16	22	23	3	3	16	15	24	21	22	24	58.024	531	0	3.8	3.8	36.9	30.7	55.4	44.8	55.7	53.7	8.3	8.3	37.3	39.2	64	56.7	49.3	50.8	969140000	921350000	6649800000	7146200000	7998600000	6672500000	7414100000
G5E9W7;G5E9V5;P82650;H7C5H3;H7C5F2;P82650-2;H7C5L9;C9J5D8	G5E9W7;G5E9V5;P82650	32;32;32;11;10;10;8;1	32;32;32;11;10;10;8;1	32;32;32;11;10;10;8;1	28S ribosomal protein S22, mitochondrial	MRPS22	>tr|G5E9W7|G5E9W7_HUMAN 28S ribosomal protein S22, mitochondrial OS=Homo sapiens GN=MRPS22 PE=1 SV=1;>tr|G5E9V5|G5E9V5_HUMAN 28S ribosomal protein S22, mitochondrial OS=Homo sapiens GN=MRPS22 PE=1 SV=1;>sp|P82650|RT22_HUMAN 28S ribosomal protein S22, mitoc	8	7	10	8	15	14	11	12	1	2	5	4	9	11	6	7	36.805	319	0	31.7	28.5	41.4	34.8	56.4	53.6	35.1	37.6	9.1	9.4	27.6	21.6	32	40.8	19.4	22.9	2684700000	2157100000	3236000000	2264900000	7956400000	6141200000	5137100000
P05386;H0YL57;P05386-2	P05386	8;1;1	8;1;1	8;1;1	60S acidic ribosomal protein P1	RPLP1	>sp|P05386|RLA1_HUMAN 60S acidic ribosomal protein P1 OS=Homo sapiens GN=RPLP1 PE=1 SV=1	3	3	4	5	3	3	4	4	3	2	4	4	3	3	4	4	11.514	114	0	40.4	40.4	72.8	72.8	74.6	74.6	72.8	72.8	40.4	40.4	72.8	72.8	74.6	74.6	72.8	72.8	1876900000	2112400000	5242500000	5202300000	7946000000	7189700000	6103600000
O00264;O00264-2	O00264;O00264-2	20;10	20;10	18;10	Membrane-associated progesterone receptor component 1	PGRMC1	>sp|O00264|PGRC1_HUMAN Membrane-associated progesterone receptor component 1 OS=Homo sapiens GN=PGRMC1 PE=1 SV=3;>sp|O00264-2|PGRC1_HUMAN Isoform 2 of Membrane-associated progesterone receptor component 1 OS=Homo sapiens GN=PGRMC1	5	5	3	3	9	10	5	5	6	6	2	2	11	10	6	5	21.671	195	0	44.6	44.6	29.7	29.7	50.8	50.8	44.1	44.1	44.6	44.6	25.6	25.6	58.5	54.4	48.2	44.1	2131100000	1497400000	652330000	640880000	7913100000	17461000000	2306900000
Q14103;H0Y8G5;Q14103-3;Q14103-2;H0YA96;Q14103-4;D6RAF8;D6RF44;D6RD83;D6RBQ9	Q14103;H0Y8G5;Q14103-3;Q14103-2;H0YA96;Q14103-4;D6RAF8	28;27;27;26;25;25;19;13;9;9	25;24;25;23;23;23;17;11;8;7	25;24;25;23;23;23;17;11;8;7	Heterogeneous nuclear ribonucleoprotein D0	HNRNPD	>sp|Q14103|HNRPD_HUMAN Heterogeneous nuclear ribonucleoprotein D0 OS=Homo sapiens GN=HNRNPD PE=1 SV=1;>tr|H0Y8G5|H0Y8G5_HUMAN Heterogeneous nuclear ribonucleoprotein D0 (Fragment) OS=Homo sapiens GN=HNRNPD PE=1 SV=3;>sp|Q14103-3|HNRPD_HUMAN Isoform 3 of He	6	6	7	8	8	11	6	7	6	6	6	7	12	12	12	12	38.434	355	0	20	20.6	20.3	20.3	23.7	33.2	20.8	23.1	20	20	18.9	18.9	30.4	30.4	26.5	26.5	2502000000	2617500000	8379200000	11941000000	7901900000	11807000000	6109700000
O75369-2;O75369-9;O75369;O75369-8;O75369-6;O75369-3;E7EN95;O75369-7;O75369-5;O75369-4;H7C5L4	O75369-2;O75369-9;O75369;O75369-8;O75369-6;O75369-3;E7EN95;O75369-7;O75369-5;O75369-4	167;167;167;165;162;162;148;148;135;135;8	152;152;152;150;147;147;145;145;122;122;6	149;149;149;147;144;144;142;142;121;121;6	Filamin-B	FLNB	>sp|O75369-2|FLNB_HUMAN Isoform 2 of Filamin-B OS=Homo sapiens GN=FLNB;>sp|O75369-9|FLNB_HUMAN Isoform 9 of Filamin-B OS=Homo sapiens GN=FLNB;>sp|O75369|FLNB_HUMAN Filamin-B OS=Homo sapiens GN=FLNB PE=1 SV=2;>sp|O75369-8|FLNB_HUMAN Isoform 8 of Filamin-B O	19	18	34	28	71	66	47	47	13	15	27	29	59	55	42	39	275.66	2578	0	11.1	10.2	20.5	16.1	40.5	37.2	25.1	24	7.6	9.2	14.3	15.6	32.2	29.8	20	19	1651700000	1443400000	2348100000	2022400000	7836000000	7164900000	3020800000
P35268;K7ERI7;K7EMH1;K7ELC4;K7EJT5;K7EP65;K7EKS7	P35268;K7ERI7;K7EMH1;K7ELC4	15;10;9;8;6;6;6	15;10;9;8;6;6;6	15;10;9;8;6;6;6	60S ribosomal protein L22	RPL22	>sp|P35268|RL22_HUMAN 60S ribosomal protein L22 OS=Homo sapiens GN=RPL22 PE=1 SV=2;>tr|K7ERI7|K7ERI7_HUMAN 60S ribosomal protein L22 OS=Homo sapiens GN=RPL22 PE=1 SV=1;>tr|K7EMH1|K7EMH1_HUMAN 60S ribosomal protein L22 (Fragment) OS=Homo sapiens GN=RPL22 PE	3	2	6	7	3	3	6	5	3	3	7	7	3	3	5	5	14.787	128	0	25	25	48.4	58.6	39.1	39.1	39.1	39.1	25	25	53.1	53.1	39.1	39.1	37.5	37.5	1221400000	826820000	4845700000	4917700000	7814400000	8403800000	4968700000
Q96EY1;Q96EY1-2;Q96EY1-3;I3L1T6	Q96EY1;Q96EY1-2;Q96EY1-3	32;31;20;5	32;31;20;5	32;31;20;5	DnaJ homolog subfamily A member 3, mitochondrial	DNAJA3	>sp|Q96EY1|DNJA3_HUMAN DnaJ homolog subfamily A member 3, mitochondrial OS=Homo sapiens GN=DNAJA3 PE=1 SV=2;>sp|Q96EY1-2|DNJA3_HUMAN Isoform 2 of DnaJ homolog subfamily A member 3, mitochondrial OS=Homo sapiens GN=DNAJA3;>sp|Q96EY1-3|DNJA3_HUMAN Isoform 3	7	7	8	9	14	13	14	15	2	2	1	1	4	4	1	1	52.488	480	0	17.9	17.9	23.3	23.3	32.7	32.7	30.2	32.3	5	5	4.6	4.6	14	14	3.3	3.3	2156100000	1787000000	1368600000	1196200000	7796200000	6833800000	2193000000
P05091;P05091-2;F8VP50;S4R3S4	P05091;P05091-2	58;52;23;17	55;49;21;17	54;49;20;17	Aldehyde dehydrogenase, mitochondrial	ALDH2	>sp|P05091|ALDH2_HUMAN Aldehyde dehydrogenase, mitochondrial OS=Homo sapiens GN=ALDH2 PE=1 SV=2;>sp|P05091-2|ALDH2_HUMAN Isoform 2 of Aldehyde dehydrogenase, mitochondrial OS=Homo sapiens GN=ALDH2	11	12	25	23	23	23	19	21	6	8	17	20	21	20	15	14	56.381	517	0	33.5	34.4	50.3	52	63.2	63.2	45.3	48.5	20.5	25.7	43.1	49.1	51.5	55.3	36.9	36.4	2094000000	1287700000	4196100000	3321700000	7776600000	7963300000	3716800000
Q96EY7;Q96EY7-2;B8ZZQ4;F8WE76	Q96EY7	60;21;10;1	60;21;10;1	60;21;10;1	Pentatricopeptide repeat domain-containing protein 3, mitochondrial	PTCD3	>sp|Q96EY7|PTCD3_HUMAN Pentatricopeptide repeat domain-containing protein 3, mitochondrial OS=Homo sapiens GN=PTCD3 PE=1 SV=3	7	8	21	19	28	26	19	20	1	1	6	5	11	13	5	5	78.549	689	0	12.6	16.5	40.1	36.7	53.8	53.7	37.2	35.1	1	1	12	10.4	24.4	27.6	10.2	10.4	1363400000	1443700000	3305800000	2337500000	7742200000	8140800000	3071100000
P61586;C9JX21;C9JNR4;C9J1T2;C9JRM1;F5GXB1;Q9HBH0-2;Q9HBH0	P61586;C9JX21;C9JNR4	26;21;20;10;10;1;1;1	26;21;20;10;10;1;1;1	6;2;1;1;1;0;0;0	Transforming protein RhoA	RHOA	>sp|P61586|RHOA_HUMAN Transforming protein RhoA OS=Homo sapiens GN=RHOA PE=1 SV=1;>tr|C9JX21|C9JX21_HUMAN Transforming protein RhoA OS=Homo sapiens GN=RHOA PE=3 SV=1;>tr|C9JNR4|C9JNR4_HUMAN Transforming protein RhoA (Fragment) OS=Homo sapiens GN=RHOA PE=3	4	4	7	9	10	10	10	10	5	4	7	6	11	10	8	6	21.768	193	0	27.5	27.5	36.3	36.8	70.5	70.5	49.2	49.2	27.5	18.7	36.8	33.2	71.5	71	37.3	31.1	1687400000	1372500000	5917000000	4559000000	7719900000	8816300000	4126900000
Q9H857-2;Q9H857;Q9H857-3;H7C4G8;H7C519	Q9H857-2;Q9H857;Q9H857-3	55;51;50;25;21	55;51;50;25;21	15;11;10;8;0	5-nucleotidase domain-containing protein 2	NT5DC2	>sp|Q9H857-2|NT5D2_HUMAN Isoform 2 of 5-nucleotidase domain-containing protein 2 OS=Homo sapiens GN=NT5DC2;>sp|Q9H857|NT5D2_HUMAN 5-nucleotidase domain-containing protein 2 OS=Homo sapiens GN=NT5DC2 PE=1 SV=1;>sp|Q9H857-3|NT5D2_HUMAN Isoform 3 of 5-nucl	13	11	13	12	29	28	17	17	1	2	3	3	6	7	3	1	64.144	557	0	29.4	25	25.3	23.7	67.5	66.2	29.6	30.7	2.7	4.1	6.5	6.5	18.1	21.5	6.1	1.6	3459000000	1901200000	3212400000	2382600000	7693100000	8612000000	2380200000
P62826;J3KQE5;B5MDF5;F5H018;H0YFC6;B4DV51;A0A087X0W0	P62826;J3KQE5;B5MDF5;F5H018	32;30;29;26;15;12;2	32;30;29;26;15;12;2	32;30;29;26;15;12;2	GTP-binding nuclear protein Ran	RAN	>sp|P62826|RAN_HUMAN GTP-binding nuclear protein Ran OS=Homo sapiens GN=RAN PE=1 SV=3;>tr|J3KQE5|J3KQE5_HUMAN GTP-binding nuclear protein Ran (Fragment) OS=Homo sapiens GN=RAN PE=1 SV=1;>tr|B5MDF5|B5MDF5_HUMAN GTP-binding nuclear protein Ran OS=Homo sapien	9	9	10	10	7	7	11	13	12	11	16	16	11	13	16	16	24.423	216	0	41.2	55.1	57.9	57.9	36.6	36.6	48.6	58.3	55.6	55.6	62	62	48.1	57.4	61.6	61.6	6999700000	8296800000	5806000000	5708300000	7685200000	8852600000	5079900000
Q9NS69	Q9NS69	12	12	12	Mitochondrial import receptor subunit TOM22 homolog	TOMM22	>sp|Q9NS69|TOM22_HUMAN Mitochondrial import receptor subunit TOM22 homolog OS=Homo sapiens GN=TOMM22 PE=1 SV=3	2	2	5	5	6	6	9	8	2	2	4	4	4	5	7	6	15.521	142	0	19	19	55.6	55.6	59.9	59.9	75.4	66.9	19	19	36.6	36.6	40.1	48.6	49.3	47.9	1169500000	1156800000	3360200000	2794000000	7672300000	6456600000	5393400000
P12532;P12532-2;F8WCN3;C9JSQ1;C9J8F6;C9JT96;C9J6W7;C9J995;C9JJX8;D6RHV3;D6R998	P12532;P12532-2;F8WCN3	41;39;24;19;12;12;11;10;8;3;3	40;38;24;19;12;12;11;10;8;3;3	29;27;20;15;9;8;8;8;6;0;0	Creatine kinase U-type, mitochondrial	CKMT1A;CKMT1B	>sp|P12532|KCRU_HUMAN Creatine kinase U-type, mitochondrial OS=Homo sapiens GN=CKMT1A PE=1 SV=1;>sp|P12532-2|KCRU_HUMAN Isoform 2 of Creatine kinase U-type, mitochondrial OS=Homo sapiens GN=CKMT1A;>tr|F8WCN3|F8WCN3_HUMAN Creatine kinase U-type, mitochondri	8	9	13	13	16	16	14	12	3	3	8	8	15	16	8	9	47.036	417	0	30	35.7	36.5	36.5	47.5	49.6	39.8	34.1	12.9	12.9	22.3	25.7	49.6	49.6	23	27.1	2465000000	2020700000	3599000000	2921300000	7633800000	5717900000	4583900000
P62258;P62258-2;K7EM20;B4DJF2;I3L3T1;K7EIT4;I3L0W5	P62258;P62258-2	36;31;16;10;10;8;4	36;31;16;10;10;8;4	32;28;14;8;8;7;3	14-3-3 protein epsilon	YWHAE	>sp|P62258|1433E_HUMAN 14-3-3 protein epsilon OS=Homo sapiens GN=YWHAE PE=1 SV=1;>sp|P62258-2|1433E_HUMAN Isoform SV of 14-3-3 protein epsilon OS=Homo sapiens GN=YWHAE	3	3	8	8	12	13	11	13	5	4	13	13	19	19	21	22	29.174	255	0	11.8	11.8	38.8	38.8	49.4	49.8	47.8	56.5	34.9	25.5	51.4	52.2	81.6	81.6	71.4	74.9	469080000	475360000	6789700000	7356400000	7596900000	8549200000	5835300000
P53985;Q5T8R5;P53985-2;Q5T8R3;Q5T8R4	P53985;Q5T8R5;P53985-2;Q5T8R3	26;22;20;16;8	26;22;20;16;8	26;22;20;16;8	Monocarboxylate transporter 1	SLC16A1	>sp|P53985|MOT1_HUMAN Monocarboxylate transporter 1 OS=Homo sapiens GN=SLC16A1 PE=1 SV=3;>tr|Q5T8R5|Q5T8R5_HUMAN Monocarboxylate transporter 1 (Fragment) OS=Homo sapiens GN=SLC16A1 PE=1 SV=1;>sp|P53985-2|MOT1_HUMAN Isoform 2 of Monocarboxylate transporter	6	5	12	13	8	9	12	10	2	3	3	5	5	4	4	5	53.944	500	0	11.2	10.2	27	28.2	16	16	24.8	22.8	4.8	6.4	8.8	11.6	12.6	10.8	13	13.6	1378600000	1383200000	6183500000	5694900000	7579800000	7470600000	7507700000
Q9H3G5;A0A087WVP6;A0A087WXJ9;C9JLV0;H7C0X5;H7C218;C9JI22	Q9H3G5;A0A087WVP6;A0A087WXJ9	42;24;23;20;18;13;10	42;24;23;20;18;13;10	33;15;14;11;18;13;1	Probable serine carboxypeptidase CPVL	CPVL	>sp|Q9H3G5|CPVL_HUMAN Probable serine carboxypeptidase CPVL OS=Homo sapiens GN=CPVL PE=1 SV=2;>tr|A0A087WVP6|A0A087WVP6_HUMAN Probable serine carboxypeptidase CPVL OS=Homo sapiens GN=CPVL PE=4 SV=1;>tr|A0A087WXJ9|A0A087WXJ9_HUMAN Probable serine carboxypep	11	12	13	13	17	17	16	16	5	5	7	8	8	9	6	6	54.163	476	0	22.1	23.9	32.6	32.6	46.2	40.5	32.1	34.5	12	11.8	14.1	16.8	18.7	21	16.6	16.6	4870000000	3033900000	4676900000	3636800000	7576400000	6358000000	5713600000
P14854;K7EQD3	P14854	18;3	18;3	18;3	Cytochrome c oxidase subunit 6B1	COX6B1	>sp|P14854|CX6B1_HUMAN Cytochrome c oxidase subunit 6B1 OS=Homo sapiens GN=COX6B1 PE=1 SV=2	3	3	3	3	6	7	3	5	3	3	2	2	7	7	3	3	10.192	86	0	48.8	48.8	44.2	44.2	66.3	75.6	29.1	47.7	48.8	48.8	34.9	34.9	74.4	74.4	30.2	31.4	5192700000	4267700000	2190800000	2525400000	7532800000	8671400000	2009700000
P31943;G8JLB6;E9PCY7;D6RBM0;D6RIU0;E5RGV0;D6RFM3;H0YB39;D6RIT2;E7EN40;D6R9T0;D6RDU3;D6RJ04;D6RIH9;D6RAM1;H0YBD7;D6RDL0;H0YBG7;D6RF17;D6R9D3;H0YAQ2;E5RJ94;H0YBK1;H0YBW2	P31943;G8JLB6;E9PCY7;D6RBM0;D6RIU0;E5RGV0;D6RFM3	62;62;58;41;34;33;33;29;26;26;24;24;24;24;22;18;16;16;13;9;9;5;3;1	62;62;58;41;34;33;33;29;26;26;24;24;24;24;22;18;16;16;13;9;9;5;3;1	8;8;4;0;0;0;0;8;2;0;0;0;0;0;0;4;0;3;0;0;0;0;0;0	Heterogeneous nuclear ribonucleoprotein H;Heterogeneous nuclear ribonucleoprotein H, N-terminally processed	HNRNPH1	>sp|P31943|HNRH1_HUMAN Heterogeneous nuclear ribonucleoprotein H OS=Homo sapiens GN=HNRNPH1 PE=1 SV=4;>tr|G8JLB6|G8JLB6_HUMAN Heterogeneous nuclear ribonucleoprotein H OS=Homo sapiens GN=HNRNPH1 PE=1 SV=1;>tr|E9PCY7|E9PCY7_HUMAN Heterogeneous nuclear ribon	16	17	16	20	16	15	13	18	24	24	22	25	16	16	18	17	49.229	449	0	32.3	34.7	36.1	40.8	53	47	32.5	37.6	37.6	37.6	45.4	49.4	52.8	52.8	34.7	32.7	3667300000	5004400000	4101800000	5362200000	7531900000	11921000000	7902600000
Q04637-4;E9PGM1;Q04637-3;E7EUU4;Q04637;Q04637-8;Q04637-9;Q04637-5;E7EX73;Q04637-6;Q04637-7;C9JF13;C9J6B6;C9K073;C9J2Z7;H7C0V6;H7C044;F8WCF2;C9J556;C9JHW9;C9JSU8;C9JWW9;C9JIH5;C9J987;C9JWH7;REV__Q8NEG2-2;REV__F5H7J8;REV__Q8NEG2;REV__C9JQZ6;REV__J3KQX6	Q04637-4;E9PGM1;Q04637-3;E7EUU4;Q04637;Q04637-8;Q04637-9;Q04637-5;E7EX73;Q04637-6;Q04637-7	85;85;85;85;85;85;85;84;84;82;82;32;29;25;23;16;12;2;2;2;2;2;1;1;1;1;1;1;1;1	85;85;85;85;85;85;85;84;84;82;82;32;29;25;23;16;12;2;2;2;2;2;1;1;1;1;1;1;1;1	79;79;79;79;79;79;79;78;78;77;77;27;27;24;22;16;11;1;2;1;2;2;1;1;1;1;1;1;1;1	Eukaryotic translation initiation factor 4 gamma 1	EIF4G1	>sp|Q04637-4|IF4G1_HUMAN Isoform C of Eukaryotic translation initiation factor 4 gamma 1 OS=Homo sapiens GN=EIF4G1;>tr|E9PGM1|E9PGM1_HUMAN Eukaryotic translation initiation factor 4 gamma 1 OS=Homo sapiens GN=EIF4G1 PE=1 SV=1;>sp|Q04637-3|IF4G1_HUMAN Isofo	9	8	21	23	38	40	36	35	5	5	20	20	37	39	40	39	166.62	1512	0	8.1	6	18.5	20.4	34.3	36.3	28.7	27.9	4.4	4.4	16.4	16.5	32.8	35.1	30.2	29.1	697560000	911030000	5053700000	5787000000	7530100000	10886000000	5351000000
A0A087WXM6;J3QQT2;J3KRX5;P18621;P18621-3;J3QLC8;P18621-2;J3KRB3;A0A087WWH0;J3QS96;A0A087WY81;J3KSJ0	A0A087WXM6;J3QQT2;J3KRX5;P18621;P18621-3;J3QLC8;P18621-2;J3KRB3;A0A087WWH0;J3QS96;A0A087WY81	15;15;15;15;15;13;12;10;10;10;8;3	15;15;15;15;15;13;12;10;10;10;8;3	15;15;15;15;15;13;12;10;10;10;8;3	60S ribosomal protein L17	RPL17	>tr|A0A087WXM6|A0A087WXM6_HUMAN 60S ribosomal protein L17 (Fragment) OS=Homo sapiens GN=RPL17 PE=4 SV=1;>tr|J3QQT2|J3QQT2_HUMAN 60S ribosomal protein L17 (Fragment) OS=Homo sapiens GN=RPL17 PE=1 SV=1;>tr|J3KRX5|J3KRX5_HUMAN 60S ribosomal protein L17 (Fragm	4	4	7	6	7	7	4	4	3	3	5	5	6	7	6	6	19.586	169	0	27.8	27.8	47.9	42.6	45.6	45.6	23.7	23.7	22.5	22.5	32	32	45	45.6	29.6	29.6	4281300000	3639400000	4254900000	3854000000	7521200000	10650000000	2892800000
P43304;P43304-2;F5GYK7;E7EM56;E9PDK4	P43304;P43304-2	53;50;20;2;1	53;50;20;2;1	53;50;20;2;1	Glycerol-3-phosphate dehydrogenase, mitochondrial	GPD2	>sp|P43304|GPDM_HUMAN Glycerol-3-phosphate dehydrogenase, mitochondrial OS=Homo sapiens GN=GPD2 PE=1 SV=3;>sp|P43304-2|GPDM_HUMAN Isoform 2 of Glycerol-3-phosphate dehydrogenase, mitochondrial OS=Homo sapiens GN=GPD2	6	4	12	13	27	28	24	20	1	1	2	3	17	18	8	9	80.852	727	0	14.9	8.8	30.9	32.7	52.3	56.5	40.7	35.4	2.6	2.6	6.2	8	37	37	17.2	19.1	696440000	421220000	2064800000	1761000000	7502700000	6790700000	4661600000
P12956;B1AHC9;P12956-2	P12956;B1AHC9;P12956-2	69;63;60	69;63;60	69;63;60	X-ray repair cross-complementing protein 6	XRCC6	>sp|P12956|XRCC6_HUMAN X-ray repair cross-complementing protein 6 OS=Homo sapiens GN=XRCC6 PE=1 SV=2;>tr|B1AHC9|B1AHC9_HUMAN X-ray repair cross-complementing protein 6 OS=Homo sapiens GN=XRCC6 PE=1 SV=1;>sp|P12956-2|XRCC6_HUMAN Isoform 2 of X-ray repair cr	10	10	20	20	24	26	24	22	12	11	28	26	26	25	31	31	69.842	609	0	25.5	23.5	37.8	35.8	44	51.4	39.2	35.1	27.1	24.3	45.3	42.2	47.8	46	41.2	44.3	2722900000	3256000000	6351600000	7676800000	7487200000	10866000000	4780300000
Q9P035;H3BS72;H3BPZ1;Q9P035-2;H3BRL8;H3BMZ1	Q9P035;H3BS72;H3BPZ1;Q9P035-2	35;31;26;21;11;6	35;31;26;21;11;6	35;31;26;21;11;6	Very-long-chain (3R)-3-hydroxyacyl-[acyl-carrier protein] dehydratase 3	PTPLAD1	>sp|Q9P035|HACD3_HUMAN Very-long-chain (3R)-3-hydroxyacyl-CoA dehydratase 3 OS=Homo sapiens GN=PTPLAD1 PE=1 SV=2;>tr|H3BS72|H3BS72_HUMAN Very-long-chain (3R)-3-hydroxyacyl-CoA dehydratase 3 OS=Homo sapiens GN=PTPLAD1 PE=1 SV=1;>tr|H3BPZ1|H3BPZ1_HUMAN Very-	10	10	9	12	12	12	9	10	7	8	7	8	9	9	9	11	43.159	362	0	30.7	30.7	27.3	35.6	35.4	40.3	21.8	25.7	25.1	25.1	21.5	35.1	30.1	30.1	21.8	25.1	2062300000	2121500000	2125700000	1610000000	7466600000	15646000000	2025300000
Q15233;Q15233-2;C9IZL7;H7C367;C9JYS8;C9J4X2	Q15233;Q15233-2	43;36;21;21;21;9	41;34;19;20;21;9	39;32;18;19;20;8	Non-POU domain-containing octamer-binding protein	NONO	>sp|Q15233|NONO_HUMAN Non-POU domain-containing octamer-binding protein OS=Homo sapiens GN=NONO PE=1 SV=4;>sp|Q15233-2|NONO_HUMAN Isoform 2 of Non-POU domain-containing octamer-binding protein OS=Homo sapiens GN=NONO	3	3	7	7	15	16	12	15	5	4	9	8	20	21	16	17	54.231	471	0	7.6	7.6	22.5	22.5	38.6	40.3	26.3	29.5	12.5	12.5	28.7	24.6	53.3	54.8	30.6	32.3	798280000	1179200000	870600000	1280200000	7447400000	10602000000	2767600000
Q6PI48	Q6PI48	58	58	58	Aspartate--tRNA ligase, mitochondrial	DARS2	>sp|Q6PI48|SYDM_HUMAN Aspartate--tRNA ligase, mitochondrial OS=Homo sapiens GN=DARS2 PE=1 SV=1	10	10	16	16	23	24	20	18	3	4	8	9	14	14	11	11	73.562	645	0	24.7	24.7	31.8	29.5	52.1	50.7	33.6	29.1	6.7	9.5	19.2	20.5	28.7	32.2	19.4	21.4	2297000000	1916900000	4261700000	3031600000	7439200000	6984200000	3916100000
P22307;P22307-8;P22307-7;P22307-4;E9PLD1;P22307-2;P22307-6;P22307-3;H0YF61;H0YCB0;P22307-5;H0YD06	P22307;P22307-8;P22307-7;P22307-4;E9PLD1	35;33;32;31;18;16;15;15;11;11;1;1	35;33;32;31;18;16;15;15;11;11;1;1	35;33;32;31;18;16;15;15;11;11;1;1	Non-specific lipid-transfer protein	SCP2	>sp|P22307|NLTP_HUMAN Non-specific lipid-transfer protein OS=Homo sapiens GN=SCP2 PE=1 SV=2;>sp|P22307-8|NLTP_HUMAN Isoform 8 of Non-specific lipid-transfer protein OS=Homo sapiens GN=SCP2;>sp|P22307-7|NLTP_HUMAN Isoform 7 of Non-specific lipid-transfer pr	8	8	12	12	13	12	14	13	1	1	2	3	8	8	5	5	58.993	547	0	17.7	17.7	24.7	28.5	27.8	27.2	29.8	28.5	2.4	3.5	4.2	7.3	17.9	18.5	8.8	8.8	1786300000	1190700000	3768300000	3161800000	7432000000	4473000000	3449400000
P43897;P43897-2;C9JT21;C9JG32;F8VPA7;P43897-4;F8VS27;P43897-3;F8WCK2;H0YIJ7	P43897;P43897-2;C9JT21	27;25;14;11;11;11;11;9;2;1	27;25;14;11;11;11;11;9;2;1	27;25;14;11;11;11;11;9;2;1	Elongation factor Ts, mitochondrial;Elongation factor Ts	TSFM	>sp|P43897|EFTS_HUMAN Elongation factor Ts, mitochondrial OS=Homo sapiens GN=TSFM PE=1 SV=2;>sp|P43897-2|EFTS_HUMAN Isoform 2 of Elongation factor Ts, mitochondrial OS=Homo sapiens GN=TSFM;>tr|C9JT21|C9JT21_HUMAN Elongation factor Ts (Fragment) OS=Homo sap	6	6	10	8	12	12	9	9	3	4	4	4	9	7	4	5	35.39	325	0	20	20	40.6	36.9	42.5	53.2	34.5	37.2	12	16.3	19.4	19.4	31.4	24.9	11.7	20	3054100000	2111300000	4836000000	5295600000	7431800000	7662000000	4464100000
P00387-2;P00387;P00387-3	P00387-2;P00387;P00387-3	28;28;28	28;28;28	13;13;13	NADH-cytochrome b5 reductase 3;NADH-cytochrome b5 reductase 3 membrane-bound form;NADH-cytochrome b5 reductase 3 soluble form	CYB5R3	>sp|P00387-2|NB5R3_HUMAN Isoform 2 of NADH-cytochrome b5 reductase 3 OS=Homo sapiens GN=CYB5R3;>sp|P00387|NB5R3_HUMAN NADH-cytochrome b5 reductase 3 OS=Homo sapiens GN=CYB5R3 PE=1 SV=3;>sp|P00387-3|NB5R3_HUMAN Isoform 3 of NADH-cytochrome b5 reductase 3 OS	6	4	8	8	12	15	10	9	4	4	7	7	11	12	8	8	31.76	279	0	29.4	24.7	36.6	36.6	71	71.3	34.8	33.3	18.3	18.6	33.3	33.3	64.9	69.5	30.1	30.1	2194600000	2042300000	5405200000	4258000000	7429100000	13999000000	5689500000
P27144;D3DQ64	P27144;D3DQ64	25;20	23;18	23;18	GTP:AMP phosphotransferase AK4, mitochondrial	AK4	>sp|P27144|KAD4_HUMAN Adenylate kinase 4, mitochondrial OS=Homo sapiens GN=AK4 PE=1 SV=1;>tr|D3DQ64|D3DQ64_HUMAN Adenylate kinase 4, mitochondrial OS=Homo sapiens GN=AK4 PE=1 SV=1	4	5	6	4	15	16	9	9	0	0	2	2	5	6	3	3	25.268	223	0	21.5	26.5	34.1	24.2	74.4	78.9	46.2	46.2	0	0	11.7	11.7	23.8	27.8	12.6	12.6	1563400000	925670000	3027800000	1821100000	7429000000	5925800000	4317300000
P08574	P08574	14	14	14	Cytochrome c1, heme protein, mitochondrial	CYC1	>sp|P08574|CY1_HUMAN Cytochrome c1, heme protein, mitochondrial OS=Homo sapiens GN=CYC1 PE=1 SV=3	3	2	3	3	9	8	4	4	1	2	1	1	5	5	3	2	35.422	325	0	10.2	6.2	10.2	10.2	49.2	44	16	16	4	8.3	4	4	20.3	20.3	11.1	6.2	363920000	166820000	1235000000	990760000	7403200000	6931500000	1119700000
Q15293;Q15293-2;E9PP27;H0YDA4	Q15293;Q15293-2	44;37;10;2	44;37;10;2	44;37;10;2	Reticulocalbin-1	RCN1	>sp|Q15293|RCN1_HUMAN Reticulocalbin-1 OS=Homo sapiens GN=RCN1 PE=1 SV=1;>sp|Q15293-2|RCN1_HUMAN Isoform 2 of Reticulocalbin-1 OS=Homo sapiens GN=RCN1	16	15	19	18	12	13	18	18	6	6	14	13	8	9	16	16	38.89	331	0	66.5	64.7	64	64	55.6	59.2	58.3	58.3	30.5	30.5	55.6	55.6	26.3	29.9	55	55.9	6398300000	4115300000	6866800000	5773900000	7402000000	6888300000	7500200000
Q7L0Y3;C9JVB6	Q7L0Y3;C9JVB6	35;24	35;24	35;24	Mitochondrial ribonuclease P protein 1	TRMT10C	>sp|Q7L0Y3|MRRP1_HUMAN Mitochondrial ribonuclease P protein 1 OS=Homo sapiens GN=TRMT10C PE=1 SV=2;>tr|C9JVB6|C9JVB6_HUMAN Mitochondrial ribonuclease P protein 1 (Fragment) OS=Homo sapiens GN=TRMT10C PE=1 SV=1	2	3	13	14	20	22	19	19	1	1	5	5	9	9	6	7	47.346	403	0	4.5	7.4	39	42.7	51.1	54.3	47.4	47.4	2.5	2.5	17.4	17.4	26.8	25.6	19.1	20.6	706840000	474490000	6030900000	4726200000	7388600000	9685700000	5792800000
E9PDF6;O43795;O43795-2;E7EQD9;C9JYW1;H7C2Y7;C9JUP5;C9K0I9	E9PDF6;O43795;O43795-2	72;72;71;25;12;12;9;4	71;71;70;25;12;12;9;4	65;65;64;19;9;12;8;4	Unconventional myosin-Ib	MYO1B	>tr|E9PDF6|E9PDF6_HUMAN Unconventional myosin-Ib OS=Homo sapiens GN=MYO1B PE=1 SV=1;>sp|O43795|MYO1B_HUMAN Unconventional myosin-Ib OS=Homo sapiens GN=MYO1B PE=1 SV=3;>sp|O43795-2|MYO1B_HUMAN Isoform 2 of Unconventional myosin-Ib OS=Homo sapiens GN=MYO1B	11	12	18	20	33	30	24	24	1	1	7	9	16	16	3	5	128.48	1107	0	15.1	15.8	21.4	22.9	36.6	34	26	26.1	2	2	8.3	10.5	20.3	20.3	3	4.3	1184300000	1186200000	2623800000	2842800000	7374800000	6551800000	3206200000
Q9Y4W6;K7EP56	Q9Y4W6	57;17	57;17	56;17	AFG3-like protein 2	AFG3L2	>sp|Q9Y4W6|AFG32_HUMAN AFG3-like protein 2 OS=Homo sapiens GN=AFG3L2 PE=1 SV=2	14	14	12	13	23	23	21	17	3	2	8	6	18	15	6	5	88.583	797	0	20.1	20.1	18.1	17.7	35	34.6	29	21.2	6.3	6.1	12.2	9.8	27.9	23.2	7.4	5.9	3276300000	2703600000	3572900000	3414300000	7334700000	7801800000	5296600000
P23368;P23368-2;Q6TCH8;Q16798-2;E9PMB9;Q16798	P23368;P23368-2	50;42;1;1;1;1	50;42;1;1;1;1	50;42;1;1;1;1	NAD-dependent malic enzyme, mitochondrial	ME2	>sp|P23368|MAOM_HUMAN NAD-dependent malic enzyme, mitochondrial OS=Homo sapiens GN=ME2 PE=1 SV=1;>sp|P23368-2|MAOM_HUMAN Isoform 2 of NAD-dependent malic enzyme, mitochondrial OS=Homo sapiens GN=ME2	7	8	8	7	28	24	18	15	7	8	6	7	23	24	13	14	65.443	584	0	20.9	20	22.6	19.7	70.9	63.4	39.2	33.6	18	19.9	17.6	19.3	58	54.8	28.9	29.1	1446000000	1043300000	1646300000	1327400000	7306100000	6660600000	3814800000
P50454;E9PPV6;E9PR70;E9PK86;E9PMI5;E9PNX1;E9PKH2;E9PQ34;E9PIG2;E9PRS3;E9PJH8;H0YEP8;E9PLA6	P50454;E9PPV6;E9PR70;E9PK86;E9PMI5	33;24;23;20;20;15;13;10;10;10;8;6;3	33;24;23;20;20;15;13;10;10;10;8;6;3	33;24;23;20;20;15;13;10;10;10;8;6;3	Serpin H1	SERPINH1	>sp|P50454|SERPH_HUMAN Serpin H1 OS=Homo sapiens GN=SERPINH1 PE=1 SV=2;>tr|E9PPV6|E9PPV6_HUMAN Serpin H1 OS=Homo sapiens GN=SERPINH1 PE=1 SV=1;>tr|E9PR70|E9PR70_HUMAN Serpin H1 (Fragment) OS=Homo sapiens GN=SERPINH1 PE=1 SV=1;>tr|E9PK86|E9PK86_HUMAN Serpin	7	7	13	11	17	16	11	9	3	3	5	4	17	16	5	7	46.44	418	0	14.4	14.4	41.1	32.3	49	46.4	37.6	31.6	6.7	6.7	16.5	13.2	48.6	47.1	19.1	27.8	1543600000	1339800000	3590300000	2175700000	7300700000	5880700000	3164700000
Q5JTZ9	Q5JTZ9	50	50	50	Alanine--tRNA ligase, mitochondrial	AARS2	>sp|Q5JTZ9|SYAM_HUMAN Alanine--tRNA ligase, mitochondrial OS=Homo sapiens GN=AARS2 PE=1 SV=1	4	4	3	3	32	33	22	19	4	4	3	3	15	14	12	12	107.34	985	0	7.7	7.7	5	5	51.3	51.5	28.8	26	7.7	7.7	5.1	5.1	22.1	22	18	17.1	563810000	458640000	347370000	304460000	7260600000	6746100000	4236200000
G3V325;O75127;C9JGL8;C9JQN9	G3V325;O75127	28;23;3;2	28;23;3;2	23;23;3;2	Pentatricopeptide repeat-containing protein 1, mitochondrial	ATP5J2-PTCD1;PTCD1	>tr|G3V325|G3V325_HUMAN Protein ATP5J2-PTCD1 OS=Homo sapiens GN=ATP5J2-PTCD1 PE=4 SV=1;>sp|O75127|PTCD1_HUMAN Pentatricopeptide repeat-containing protein 1, mitochondrial OS=Homo sapiens GN=PTCD1 PE=1 SV=2	1	2	5	5	14	14	8	7	1	1	1	1	3	4	3	3	84.109	749	0	1.6	4.1	8.7	9.2	21.6	23.6	11.1	10.3	1.6	1.6	1.6	1.6	4.8	6.3	3.9	4.3	88018000	71292000	433100000	381420000	7235100000	7568800000	1457800000
P62820;E7END7;P62820-2;P62820-3;C9JFM7;K7ES41;E9PLM3;F2Z2T3;F2Z3J7;E7EWW3;B7ZBD4;Q86YS6-2;H0YDK7;A8MSP2;Q96AX2-4;A8MTC6;Q9ULW5-2;A8MZI4;M0R0X1;B7Z3L0;P59190-2;P59190;Q96DA2;Q96AX2-2;O00194;Q5JT25-2;Q5JT25;Q96AX2;Q96AX2-3;Q9UNT1-2;Q9UBK7-2;Q9ULW5;Q8IZ41	P62820;E7END7;P62820-2	27;22;16;13;1;1;1;1;1;1;1;1;1;1;1;1;1;1;1;1;1;1;1;1;1;1;1;1;1;1;1;1;1	26;21;16;13;0;0;0;0;0;0;0;0;0;0;0;0;0;0;0;0;1;1;0;0;0;0;0;0;0;0;0;0;0	10;10;8;7;0;0;0;0;0;0;0;0;0;0;0;0;0;0;0;0;0;0;0;0;0;0;0;0;0;0;0;0;0	Ras-related protein Rab-1A	RAB1A	>sp|P62820|RAB1A_HUMAN Ras-related protein Rab-1A OS=Homo sapiens GN=RAB1A PE=1 SV=3;>tr|E7END7|E7END7_HUMAN Ras-related protein Rab-1A OS=Homo sapiens GN=RAB1A PE=1 SV=1;>sp|P62820-2|RAB1A_HUMAN Isoform 2 of Ras-related protein Rab-1A OS=Homo sapiens GN=R	3	5	10	10	7	11	8	9	1	1	5	4	7	7	6	6	22.677	205	0	14.1	25.4	50.2	50.2	38.5	65.4	39	44.9	6.8	6.8	25.4	17.6	36.6	40	22	22	1493000000	1597400000	7513200000	7657400000	7221400000	10510000000	5492400000
P11310;P11310-2;Q5T4U5;B7Z9I1;E9PJM9;E9PRX4;E9PQA8;E9PLN7;H0YDT5	P11310;P11310-2;Q5T4U5;B7Z9I1	44;44;42;39;10;9;2;2;2	44;44;42;39;10;9;2;2;2	44;44;42;39;10;9;2;2;2	Medium-chain specific acyl-CoA dehydrogenase, mitochondrial	ACADM	>sp|P11310|ACADM_HUMAN Medium-chain specific acyl-CoA dehydrogenase, mitochondrial OS=Homo sapiens GN=ACADM PE=1 SV=1;>sp|P11310-2|ACADM_HUMAN Isoform 2 of Medium-chain specific acyl-CoA dehydrogenase, mitochondrial OS=Homo sapiens GN=ACADM;>tr|Q5T4U5|Q5T4	11	9	12	12	15	15	17	15	8	6	7	7	9	9	10	8	46.588	421	0	38.7	31.8	38.5	39	49.2	47.5	43	41.3	26.4	19.2	22.8	22.8	36.1	34.4	28.3	20.4	2394300000	1368900000	4472900000	3197700000	7211700000	6330200000	4628300000
P06733;K7EM90;E5RGZ4;K7EPM1;K7EKN2;E5RI09;E5RG95	P06733	64;30;7;6;6;4;4	64;30;7;6;6;4;4	13;13;0;0;0;0;0	Alpha-enolase	ENO1	>sp|P06733|ENOA_HUMAN Alpha-enolase OS=Homo sapiens GN=ENO1 PE=1 SV=2	7	8	12	13	15	14	13	13	18	17	27	27	27	27	30	27	47.168	434	0	20.3	20.3	35.3	37.1	53.5	48.2	33.6	33.6	45.2	41.7	58.1	58.1	76.3	76.3	53.2	50.9	2628500000	2151300000	3070000000	3879900000	7202400000	5583400000	2665800000
P11586;F5H2F4;V9GYY3;V9GY75;V9GZ32;V9GZ78	P11586;F5H2F4	93;89;6;4;2;2	93;89;6;4;2;2	89;85;6;4;2;2	C-1-tetrahydrofolate synthase, cytoplasmic;Methylenetetrahydrofolate dehydrogenase;Methenyltetrahydrofolate cyclohydrolase;Formyltetrahydrofolate synthetase;C-1-tetrahydrofolate synthase, cytoplasmic, N-terminally processed	MTHFD1	>sp|P11586|C1TC_HUMAN C-1-tetrahydrofolate synthase, cytoplasmic OS=Homo sapiens GN=MTHFD1 PE=1 SV=3;>tr|F5H2F4|F5H2F4_HUMAN C-1-tetrahydrofolate synthase, cytoplasmic OS=Homo sapiens GN=MTHFD1 PE=1 SV=1	11	13	25	29	28	27	30	30	11	13	28	28	44	40	40	40	101.56	935	0	14.3	17.6	37.5	41.6	42.8	38.5	41.5	38.8	16.1	19.3	42.5	41.4	65.7	63.5	49.9	49.8	2531700000	2496200000	5374200000	4903700000	7137300000	6100800000	5860200000
P36957;P36957-2;Q86SW4;H0YJF9;G3V3F0;G3V5M3	P36957;P36957-2;Q86SW4	27;23;14;3;3;2	27;23;14;3;3;2	27;23;14;3;3;2	Dihydrolipoyllysine-residue succinyltransferase component of 2-oxoglutarate dehydrogenase complex, mitochondrial	DLST	>sp|P36957|ODO2_HUMAN Dihydrolipoyllysine-residue succinyltransferase component of 2-oxoglutarate dehydrogenase complex, mitochondrial OS=Homo sapiens GN=DLST PE=1 SV=4;>sp|P36957-2|ODO2_HUMAN Isoform 2 of Dihydrolipoyllysine-residue succinyltransferase co	3	2	8	7	14	14	14	12	1	0	5	5	9	10	6	5	48.755	453	0	13.9	7.5	28	25.4	36.4	39.1	40.6	36	2.9	0	15	15	24.1	26.9	16.8	14.1	1197100000	598510000	4127200000	3191400000	7080900000	8455900000	4736700000
Q16718;A0A087X1G1;H7BYD0;Q16718-2;A0A087WXR5;F8WAS3;C9IZN5	Q16718;A0A087X1G1;H7BYD0;Q16718-2;A0A087WXR5	10;9;9;9;6;4;3	10;9;9;9;6;4;3	10;9;9;9;6;4;3	NADH dehydrogenase [ubiquinone] 1 alpha subcomplex subunit 5	NDUFA5	>sp|Q16718|NDUA5_HUMAN NADH dehydrogenase [ubiquinone] 1 alpha subcomplex subunit 5 OS=Homo sapiens GN=NDUFA5 PE=1 SV=3;>tr|A0A087X1G1|A0A087X1G1_HUMAN NADH dehydrogenase [ubiquinone] 1 alpha subcomplex subunit 5 OS=Homo sapiens GN=NDUFA5 PE=4 SV=1;>tr|H7B	2	2	4	4	6	6	6	7	1	2	4	5	5	5	7	6	13.459	116	0	26.7	26.7	44.8	44.8	65.5	65.5	56.9	65.5	13.8	26.7	51.7	52.6	65.5	65.5	65.5	64.7	2025900000	1416000000	2807300000	1910400000	7062600000	7505900000	3349500000
P02786;G3V0E5;F8WBE5;H7C3V5	P02786;G3V0E5	58;52;6;6	58;52;6;6	58;52;6;6	Transferrin receptor protein 1;Transferrin receptor protein 1, serum form	TFRC	>sp|P02786|TFR1_HUMAN Transferrin receptor protein 1 OS=Homo sapiens GN=TFRC PE=1 SV=2;>tr|G3V0E5|G3V0E5_HUMAN Transferrin receptor (P90, CD71), isoform CRA_c OS=Homo sapiens GN=TFRC PE=1 SV=1	14	11	22	21	21	23	18	16	4	3	6	6	16	16	6	6	84.87	760	0	23.9	19.6	31.1	30.5	38.7	40.9	27.5	25.5	7.2	4.6	11.3	11.3	25	25.3	9.9	9.9	1967700000	1745400000	4469000000	2801800000	7056000000	7889600000	3525700000
P62873;P62873-2;B3KVK2;F6X3N5;F6UT28;B1AKQ8;P16520-2;E9PCP0;P16520;F5H0S8	P62873;P62873-2;B3KVK2	33;30;24;14;12;9;5;5;5;4	22;22;19;7;5;3;2;2;2;2	20;20;17;7;5;3;2;2;2;2	Guanine nucleotide-binding protein G(I)/G(S)/G(T) subunit beta-1	GNB1	>sp|P62873|GBB1_HUMAN Guanine nucleotide-binding protein G(I)/G(S)/G(T) subunit beta-1 OS=Homo sapiens GN=GNB1 PE=1 SV=3;>sp|P62873-2|GBB1_HUMAN Isoform 2 of Guanine nucleotide-binding protein G(I)/G(S)/G(T) subunit beta-1 OS=Homo sapiens GN=GNB1;>tr|B3KVK	10	8	9	10	13	13	19	19	3	4	6	6	10	10	11	10	37.377	340	0	34.4	30.9	35.3	38.2	52.9	52.9	62.1	62.1	11.2	14.4	21.2	21.2	37.4	37.4	42.4	39.4	3296700000	2545100000	3441300000	3881500000	7050700000	5529300000	4835300000
Q9Y3D9;J3QLR8	Q9Y3D9;J3QLR8	22;20	22;20	22;20	28S ribosomal protein S23, mitochondrial	MRPS23	>sp|Q9Y3D9|RT23_HUMAN 28S ribosomal protein S23, mitochondrial OS=Homo sapiens GN=MRPS23 PE=1 SV=2;>tr|J3QLR8|J3QLR8_HUMAN 28S ribosomal protein S23, mitochondrial OS=Homo sapiens GN=MRPS23 PE=1 SV=1	6	6	10	10	11	10	7	7	4	3	3	4	5	4	0	0	21.77	190	0	38.4	38.4	55.8	55.8	61.1	61.1	42.6	42.6	27.4	20	15.3	21.1	33.7	22.1	0	0	3342700000	2443200000	4652600000	3574500000	7035000000	7035900000	2613700000
Q9BPU6;E7EWB4;E9PHT0;E7ESV0	Q9BPU6	21;7;6;6	21;7;6;6	21;7;6;6	Dihydropyrimidinase-related protein 5	DPYSL5	>sp|Q9BPU6|DPYL5_HUMAN Dihydropyrimidinase-related protein 5 OS=Homo sapiens GN=DPYSL5 PE=1 SV=1	0	0	1	1	2	1	1	1	0	0	5	7	8	9	9	8	61.421	564	0	0	0	3.5	3.5	3.2	1.2	1.2	3.2	0	0	14.7	19.1	16.3	17.7	23.2	19.7	0	0	76997000	26744000	6934100000	45281000000	10266000000
Q14257;Q14257-2;A8MXP8;H0YL43	Q14257;Q14257-2;A8MXP8	38;38;27;12	38;38;27;12	38;38;27;12	Reticulocalbin-2	RCN2	>sp|Q14257|RCN2_HUMAN Reticulocalbin-2 OS=Homo sapiens GN=RCN2 PE=1 SV=1;>sp|Q14257-2|RCN2_HUMAN Isoform 2 of Reticulocalbin-2 OS=Homo sapiens GN=RCN2;>tr|A8MXP8|A8MXP8_HUMAN Reticulocalbin-2 OS=Homo sapiens GN=RCN2 PE=1 SV=1	4	3	10	14	17	16	18	18	2	2	8	10	12	12	14	13	36.876	317	0	31.9	25.6	45.1	55.8	74.4	71.3	60.6	64.4	12.9	12.9	40.4	48.3	61.2	61.2	51.7	50.5	618360000	671340000	2674400000	3162300000	6885800000	6254900000	6762500000
E7ES33;Q16181-2;Q16181;E7EPK1;H0Y3Y4;Q5JXL7;I3L2M1;Q8WYJ6-2;Q8WYJ6;J3KNL2;Q6ZU15	E7ES33;Q16181-2;Q16181;E7EPK1;H0Y3Y4	32;31;31;31;28;3;1;1;1;1;1	29;28;28;28;25;3;0;0;0;0;1	3;2;2;2;2;0;0;0;0;0;0	Septin-7	SEPT7	>tr|E7ES33|E7ES33_HUMAN Septin-7 OS=Homo sapiens GN=SEPT7 PE=1 SV=3;>sp|Q16181-2|SEPT7_HUMAN Isoform 2 of Septin-7 OS=Homo sapiens GN=SEPT7;>sp|Q16181|SEPT7_HUMAN Septin-7 OS=Homo sapiens GN=SEPT7 PE=1 SV=2;>tr|E7EPK1|E7EPK1_HUMAN Septin-7 OS=Homo sapiens	3	4	11	13	13	15	14	13	2	1	6	7	12	13	8	8	48.715	417	0	11.8	14.6	29.5	36.5	51.3	55.4	32.6	32.6	7.9	3.1	16.1	21.1	44.4	46.5	21.8	21.6	248990000	400720000	2155300000	2367600000	6872900000	6122900000	4568700000
Q96I99;Q96I99-2;E9PDQ8;H0Y852	Q96I99;Q96I99-2;E9PDQ8	35;32;28;13	35;32;28;13	35;32;28;13	Succinyl-CoA ligase [GDP-forming] subunit beta, mitochondrial	SUCLG2	>sp|Q96I99|SUCB2_HUMAN Succinyl-CoA ligase [GDP-forming] subunit beta, mitochondrial OS=Homo sapiens GN=SUCLG2 PE=1 SV=2;>sp|Q96I99-2|SUCB2_HUMAN Isoform 2 of Succinyl-CoA ligase [GDP-forming] subunit beta, mitochondrial OS=Homo sapiens GN=SUCLG2;>tr|E9PDQ	5	4	14	13	16	17	14	14	0	2	5	3	7	7	5	5	46.51	432	0	19.2	16.4	46.8	46.8	52.3	51.2	43.1	45.1	0	8.8	17.1	12	23.8	23.8	22.9	22.9	720230000	383070000	3772300000	2471400000	6863800000	6535600000	4840100000
G3V2Q1;P07910;G3V576;G3V555;G3V575;P07910-3;B4DSU6;G3V5V7;G3V4M8;G3V2H6;E5RG71;B3KT61;Q86SE5;Q86SE5-3	G3V2Q1;P07910;G3V576;G3V555;G3V575;P07910-3	25;25;23;17;17;15;11;11;8;6;1;1;1;1	25;25;23;17;17;15;11;11;8;6;1;1;1;1	2;2;2;2;2;0;0;0;0;0;0;0;0;0	Heterogeneous nuclear ribonucleoproteins C1/C2	HNRNPC	>tr|G3V2Q1|G3V2Q1_HUMAN Heterogeneous nuclear ribonucleoproteins C1/C2 OS=Homo sapiens GN=HNRNPC PE=1 SV=1;>sp|P07910|HNRPC_HUMAN Heterogeneous nuclear ribonucleoproteins C1/C2 OS=Homo sapiens GN=HNRNPC PE=1 SV=4;>tr|G3V576|G3V576_HUMAN Heterogeneous nucle	1	1	11	12	10	12	11	13	1	1	14	14	14	13	14	14	33.57	305	0	5.6	5.6	38.4	43.9	28.5	34.8	33.4	39.3	5.6	5.6	44.6	44.6	47.9	37.4	39.7	39.7	139930000	238040000	8171600000	12140000000	6845500000	14692000000	5912800000
Q9BYD3;K7ES61;Q9BYD3-2;X6RAY8;K7ELQ0;K7EKI4;K7ELF1;K7EJ73	Q9BYD3;K7ES61;Q9BYD3-2;X6RAY8;K7ELQ0	21;19;15;15;14;10;10;4	21;19;15;15;14;10;10;4	21;19;15;15;14;10;10;4	39S ribosomal protein L4, mitochondrial	MRPL4	>sp|Q9BYD3|RM04_HUMAN 39S ribosomal protein L4, mitochondrial OS=Homo sapiens GN=MRPL4 PE=1 SV=1;>tr|K7ES61|K7ES61_HUMAN 39S ribosomal protein L4, mitochondrial (Fragment) OS=Homo sapiens GN=MRPL4 PE=1 SV=1;>sp|Q9BYD3-2|RM04_HUMAN Isoform 2 of 39S ribosoma	4	4	6	6	12	12	6	7	4	4	3	3	6	6	5	6	34.919	311	0	18	18	31.8	31.8	66.2	66.2	29.9	38.9	18	18	19.9	19.9	33.4	33.4	29.9	36	2029600000	1351600000	2177700000	1681400000	6845000000	6525000000	2170400000
P48735;P48735-2;H0YL11	P48735;P48735-2;H0YL11	43;42;22	43;42;22	40;39;22	Isocitrate dehydrogenase [NADP], mitochondrial	IDH2	>sp|P48735|IDHP_HUMAN Isocitrate dehydrogenase [NADP], mitochondrial OS=Homo sapiens GN=IDH2 PE=1 SV=2;>sp|P48735-2|IDHP_HUMAN Isoform 2 of Isocitrate dehydrogenase [NADP], mitochondrial OS=Homo sapiens GN=IDH2;>tr|H0YL11|H0YL11_HUMAN Isocitrate dehydrogen	14	10	13	12	17	17	15	16	6	6	12	11	15	15	10	10	50.909	452	0	43.6	37.6	42	39.2	40.7	40.7	38.5	41.2	24.1	19.2	37.8	35	37.2	35.6	25.9	27.7	1886500000	943730000	3046000000	2827400000	6809300000	7492700000	5322200000
P14406;D6RIE3;H0UI06;D6R9C3;D6RGV5;H0Y8S6;D6RA35;O60397	P14406;D6RIE3;H0UI06;D6R9C3;D6RGV5	8;8;8;5;5;1;1;1	8;8;8;5;5;1;1;1	8;8;8;5;5;1;1;1	Cytochrome c oxidase subunit 7A2, mitochondrial	COX7A2	>sp|P14406|CX7A2_HUMAN Cytochrome c oxidase subunit 7A2, mitochondrial OS=Homo sapiens GN=COX7A2 PE=1 SV=1;>tr|D6RIE3|D6RIE3_HUMAN Uncharacterized protein OS=Homo sapiens GN=COX7A2 PE=1 SV=1;>tr|H0UI06|H0UI06_HUMAN Cytochrome c oxidase subunit 7A2, mitocho	3	2	2	2	2	2	5	5	1	1	3	3	2	2	3	2	9.3959	83	0	41	27.7	30.1	30.1	27.7	27.7	42.2	42.2	13.3	13.3	30.1	30.1	27.7	27.7	42.2	30.1	1113300000	936560000	2122600000	1703400000	6791000000	6855700000	6653200000
P22234;E9PBS1;P22234-2;D6RF62	P22234;E9PBS1;P22234-2;D6RF62	43;41;40;33	43;41;40;33	43;41;40;33	Multifunctional protein ADE2;Phosphoribosylaminoimidazole-succinocarboxamide synthase;Phosphoribosylaminoimidazole carboxylase	PAICS	>sp|P22234|PUR6_HUMAN Multifunctional protein ADE2 OS=Homo sapiens GN=PAICS PE=1 SV=3;>tr|E9PBS1|E9PBS1_HUMAN Phosphoribosylaminoimidazole carboxylase (Fragment) OS=Homo sapiens GN=PAICS PE=1 SV=1;>sp|P22234-2|PUR6_HUMAN Isoform 2 of Multifunctional protei	5	8	13	15	16	14	13	14	10	9	15	17	18	19	17	15	47.079	425	0	18.6	34.1	37.9	50.1	58.6	48.2	42.4	45.2	39.3	35.8	43.8	56	68.9	70.4	51.3	45.2	411860000	954310000	2575700000	3733000000	6787600000	6846700000	2785200000
P0CW22;P08708;H0YN88;A0A075B716;H0YN73;H3BNC9	P0CW22;P08708;H0YN88;A0A075B716	13;13;11;11;6;3	13;13;11;11;6;3	13;13;11;11;6;3	40S ribosomal protein S17-like;40S ribosomal protein S17	RPS17L;RPS17	>sp|P0CW22|RS17L_HUMAN 40S ribosomal protein S17-like OS=Homo sapiens GN=RPS17L PE=1 SV=1;>sp|P08708|RS17_HUMAN 40S ribosomal protein S17 OS=Homo sapiens GN=RPS17 PE=1 SV=2;>tr|H0YN88|H0YN88_HUMAN 40S ribosomal protein S17 OS=Homo sapiens GN=RPS17 PE=3 SV=	0	0	5	6	7	7	8	8	0	0	6	6	8	8	6	7	15.55	135	0	0	0	62.2	62.2	56.3	61.5	54.8	54.8	0	0	63	63	62.2	62.2	54.1	54.1	0	0	3937300000	6031000000	6746600000	7175600000	3690500000
Q9H845;H0Y8Z9;D6RCD8	Q9H845;H0Y8Z9	53;32;8	53;32;8	53;32;8	Acyl-CoA dehydrogenase family member 9, mitochondrial	ACAD9	>sp|Q9H845|ACAD9_HUMAN Acyl-CoA dehydrogenase family member 9, mitochondrial OS=Homo sapiens GN=ACAD9 PE=1 SV=1;>tr|H0Y8Z9|H0Y8Z9_HUMAN Acyl-CoA dehydrogenase family member 9, mitochondrial (Fragment) OS=Homo sapiens GN=ACAD9 PE=1 SV=1	9	9	19	17	29	31	24	23	1	1	6	7	7	8	5	7	68.76	621	0	18.7	20.5	39.8	34.6	61.7	64.6	47.2	45.7	2.4	1.6	14.2	15.9	17.6	18.8	11.9	17.4	1340900000	1368900000	3390700000	3046800000	6744200000	6804000000	4490100000
P43243;A8MXP9;D6REM6;D6R991;H0Y8T4;P43243-2;B3KM87;Q68E03;D6RIA2;D6RBI2;D6RBK5;D6RE02;D6RAY2;D6RAM9;D6R8Z5;D6RCM3;D6REK4;D6RB45;D6R9F3;D6RBS2;D6R9N0	P43243;A8MXP9;D6REM6;D6R991	57;57;50;38;27;27;26;11;8;7;7;7;5;4;4;3;3;2;2;2;1	57;57;50;38;27;27;26;11;8;7;7;7;5;4;4;3;3;2;2;2;1	57;57;50;38;27;27;26;11;8;7;7;7;5;4;4;3;3;2;2;2;1	Matrin-3	MATR3	>sp|P43243|MATR3_HUMAN Matrin-3 OS=Homo sapiens GN=MATR3 PE=1 SV=2;>tr|A8MXP9|A8MXP9_HUMAN Matrin-3 OS=Homo sapiens GN=MATR3 PE=1 SV=1;>tr|D6REM6|D6REM6_HUMAN Matrin-3 OS=Homo sapiens GN=MATR3 PE=1 SV=1;>tr|D6R991|D6R991_HUMAN Matrin-3 (Fragment) OS=Homo s	6	6	8	9	24	24	15	19	8	7	12	13	30	31	20	20	94.622	847	0	11.2	10.4	14.6	15.9	37.8	42.3	23	27.6	14.2	9.8	20.3	21.8	48.5	48.6	31.6	30.6	1054200000	1505100000	1315700000	1817600000	6740100000	9838600000	1924300000
D3YTB1;P62910;F8W727;D3YTI8	D3YTB1;P62910;F8W727	14;14;14;4	14;14;14;4	14;14;14;4	60S ribosomal protein L32	RPL32	>tr|D3YTB1|D3YTB1_HUMAN 60S ribosomal protein L32 (Fragment) OS=Homo sapiens GN=RPL32 PE=1 SV=1;>sp|P62910|RL32_HUMAN 60S ribosomal protein L32 OS=Homo sapiens GN=RPL32 PE=1 SV=2;>tr|F8W727|F8W727_HUMAN 60S ribosomal protein L32 OS=Homo sapiens GN=RPL32 PE	2	2	4	4	7	8	4	4	2	2	5	4	8	8	3	3	15.616	133	0	14.3	14.3	16.5	16.5	45.1	51.1	20.3	20.3	14.3	14.3	24.8	16.5	45.9	45.9	15	15	1147600000	1656700000	3910800000	2928200000	6736500000	7484900000	3858000000
P62491;H3BSC1;B4DQU5;H3BN38	P62491;H3BSC1	23;21;11;5	23;21;11;5	4;2;4;4	Ras-related protein Rab-11A	RAB11A	>sp|P62491|RB11A_HUMAN Ras-related protein Rab-11A OS=Homo sapiens GN=RAB11A PE=1 SV=3;>tr|H3BSC1|H3BSC1_HUMAN Ras-related protein Rab-11A OS=Homo sapiens GN=RAB11A PE=1 SV=1	2	4	7	7	11	12	9	10	2	3	4	4	9	8	5	5	24.393	216	0	11.6	22.2	35.2	35.2	58.3	62	40.3	45.4	9.3	14.4	19	19	39.8	36.1	18.5	18.5	225230000	505300000	3925700000	2862100000	6712300000	10942000000	3478900000
P26038;V9GZ54;E9PNP4	P26038	66;17;4	42;10;0	40;10;0	Moesin	MSN	>sp|P26038|MOES_HUMAN Moesin OS=Homo sapiens GN=MSN PE=1 SV=3	15	15	19	20	31	27	19	22	9	9	9	10	15	17	9	8	67.819	577	0	24.8	24.8	31.5	31.7	53.9	50.3	27.9	29.5	16.8	16.8	17.3	18.7	28.2	31.9	15.4	13.9	2928600000	2867900000	3965900000	4394600000	6708000000	7028300000	3271900000
O43837;O43837-3	O43837;O43837-3	26;14	26;14	1;1	Isocitrate dehydrogenase [NAD] subunit beta, mitochondrial	IDH3B	>sp|O43837|IDH3B_HUMAN Isocitrate dehydrogenase [NAD] subunit beta, mitochondrial OS=Homo sapiens GN=IDH3B PE=1 SV=2;>sp|O43837-3|IDH3B_HUMAN Isoform C of Isocitrate dehydrogenase [NAD] subunit beta, mitochondrial OS=Homo sapiens GN=IDH3B	5	5	11	11	15	14	11	10	2	3	5	5	10	11	5	5	42.183	385	0	17.9	17.9	35.1	36.4	52.2	46	29.4	32.2	10.9	11.9	16.9	16.9	31.4	33.5	15.3	17.1	963970000	1175200000	2850400000	2176700000	6699400000	6425900000	3275300000
Q14152;Q14152-2	Q14152;Q14152-2	86;80	86;80	86;80	Eukaryotic translation initiation factor 3 subunit A	EIF3A	>sp|Q14152|EIF3A_HUMAN Eukaryotic translation initiation factor 3 subunit A OS=Homo sapiens GN=EIF3A PE=1 SV=1;>sp|Q14152-2|EIF3A_HUMAN Isoform 2 of Eukaryotic translation initiation factor 3 subunit A OS=Homo sapiens GN=EIF3A	3	3	15	12	36	33	26	25	6	6	17	16	44	46	29	31	166.57	1382	0	2.3	2.7	12.2	9.8	28.6	25.8	21.1	20.5	5.2	5.2	13.1	12.3	33	33.8	23.7	25.5	247710000	470050000	1906100000	1549000000	6696500000	6923300000	2842600000
P46778;M0R181;G3V1B3;M0R3I5	P46778;M0R181	14;7;6;1	14;7;6;1	14;7;6;1	60S ribosomal protein L21	RPL21	>sp|P46778|RL21_HUMAN 60S ribosomal protein L21 OS=Homo sapiens GN=RPL21 PE=1 SV=2;>tr|M0R181|M0R181_HUMAN 60S ribosomal protein L21 (Fragment) OS=Homo sapiens GN=RPL21 PE=1 SV=1	1	1	6	6	5	6	6	6	1	1	6	6	6	6	6	4	18.565	160	0	10	10	36.9	36.9	36.9	36.9	28.8	28.8	10	10	36.9	36.9	36.9	36.9	28.8	25	1554500000	1546600000	11662000000	10736000000	6694600000	7741200000	6124600000
Q9P015;E5RIZ4;E5RHF4	Q9P015;E5RIZ4	30;26;14	30;26;14	30;26;14	39S ribosomal protein L15, mitochondrial	MRPL15	>sp|Q9P015|RM15_HUMAN 39S ribosomal protein L15, mitochondrial OS=Homo sapiens GN=MRPL15 PE=1 SV=1;>tr|E5RIZ4|E5RIZ4_HUMAN 39S ribosomal protein L15, mitochondrial (Fragment) OS=Homo sapiens GN=MRPL15 PE=1 SV=2	3	4	10	10	16	17	8	11	3	4	3	3	10	10	4	5	33.419	296	0	9.5	14.2	31.8	31.8	56.4	61.8	31.8	40.5	9.1	9.5	11.5	11.5	33.1	33.1	15.9	21.3	1401900000	1215000000	3111100000	2723600000	6679000000	7036800000	3540000000
P30040;F8VY02;P30040-2;F8W1G0	P30040;F8VY02	25;15;3;2	25;15;3;2	25;15;3;2	Endoplasmic reticulum resident protein 29	ERP29	>sp|P30040|ERP29_HUMAN Endoplasmic reticulum resident protein 29 OS=Homo sapiens GN=ERP29 PE=1 SV=4;>tr|F8VY02|F8VY02_HUMAN Endoplasmic reticulum resident protein 29 OS=Homo sapiens GN=ERP29 PE=1 SV=1	7	8	7	6	10	10	7	6	4	4	3	1	9	9	3	3	28.993	261	0	32.2	41	31.4	31.4	42.9	42.9	33.3	29.5	20.3	20.3	10.7	2.7	42.5	42.5	16.9	16.9	4662300000	3938200000	2818900000	1946200000	6677700000	5703600000	1396300000
H3BN98;Q15041;F5GXP4;H3BS91;H3BPJ2;H3BTX6	H3BN98;Q15041;F5GXP4	14;8;7;4;4;1	14;8;7;4;4;1	8;8;7;4;4;1	ADP-ribosylation factor-like protein 6-interacting protein 1	ARL6IP1	>tr|H3BN98|H3BN98_HUMAN Uncharacterized protein (Fragment) OS=Homo sapiens PE=4 SV=2;>sp|Q15041|AR6P1_HUMAN ADP-ribosylation factor-like protein 6-interacting protein 1 OS=Homo sapiens GN=ARL6IP1 PE=1 SV=2;>tr|F5GXP4|F5GXP4_HUMAN ADP-ribosylation factor-li	1	1	4	4	5	5	8	6	1	1	3	3	5	4	5	6	27.168	237	0	6.8	6.8	22.8	21.5	20.3	20.3	32.5	30.8	6.8	6.8	17.7	17.7	20.3	16	19	23.2	249570000	200930000	1577000000	2197800000	6593200000	8084900000	4067000000
Q9NYU2-2;Q9NYU2;H7BZG0;F8WCI2;F8WCE6	Q9NYU2-2;Q9NYU2	100;100;5;1;1	100;100;5;1;1	97;97;4;1;1	UDP-glucose:glycoprotein glucosyltransferase 1	UGGT1	>sp|Q9NYU2-2|UGGG1_HUMAN Isoform 2 of UDP-glucose:glycoprotein glucosyltransferase 1 OS=Homo sapiens GN=UGGT1;>sp|Q9NYU2|UGGG1_HUMAN UDP-glucose:glycoprotein glucosyltransferase 1 OS=Homo sapiens GN=UGGT1 PE=1 SV=3	18	16	25	24	39	44	34	29	5	4	8	11	22	21	6	6	174.97	1531	0	12.5	13.1	20.5	20.9	39.3	43.6	24.2	21.9	3.7	2.8	7.3	10.5	21.6	21.8	5.1	5	1288200000	1000400000	1687100000	1806200000	6580000000	6924700000	2769600000
Q9Y2R9;J3QLS3;J3QKW2;J3QQS1;J3KSI8	Q9Y2R9;J3QLS3;J3QKW2;J3QQS1;J3KSI8	23;23;16;15;14	23;23;16;15;14	23;23;16;15;14	28S ribosomal protein S7, mitochondrial	MRPS7	>sp|Q9Y2R9|RT07_HUMAN 28S ribosomal protein S7, mitochondrial OS=Homo sapiens GN=MRPS7 PE=1 SV=2;>tr|J3QLS3|J3QLS3_HUMAN 28S ribosomal protein S7, mitochondrial OS=Homo sapiens GN=MRPS7 PE=1 SV=1;>tr|J3QKW2|J3QKW2_HUMAN 28S ribosomal protein S7, mitochondr	6	6	9	9	11	10	8	8	1	0	2	2	7	8	1	1	28.134	242	0	24.8	24.8	38.8	38.8	47.9	42.6	33.9	33.9	6.6	0	10.3	10.3	33.9	38.8	4.5	4.5	1227600000	850250000	3324200000	2201100000	6522000000	5711400000	2460900000
P82930;C9JJ19;A0A087WUZ8	P82930;C9JJ19;A0A087WUZ8	21;20;13	21;20;13	21;20;13	28S ribosomal protein S34, mitochondrial	MRPS34	>sp|P82930|RT34_HUMAN 28S ribosomal protein S34, mitochondrial OS=Homo sapiens GN=MRPS34 PE=1 SV=2;>tr|C9JJ19|C9JJ19_HUMAN 28S ribosomal protein S34, mitochondrial OS=Homo sapiens GN=MRPS34 PE=1 SV=2;>tr|A0A087WUZ8|A0A087WUZ8_HUMAN 28S ribosomal protein S3	5	4	3	3	11	11	9	9	2	0	0	0	5	5	2	1	25.65	218	0	23.4	16.1	15.1	15.1	63.3	63.3	37.6	37.6	11	0	0	0	31.7	31.7	13.3	8.3	1783300000	1434400000	914230000	713010000	6490300000	6849800000	1723300000
Q8NBJ5;M0QX72;M0QYH0	Q8NBJ5	36;12;8	36;12;8	36;12;8	Procollagen galactosyltransferase 1	COLGALT1	>sp|Q8NBJ5|GT251_HUMAN Procollagen galactosyltransferase 1 OS=Homo sapiens GN=COLGALT1 PE=1 SV=1	5	4	11	11	22	20	11	11	1	1	3	3	13	14	6	4	71.635	622	0	8.8	7.2	22.8	22.7	39.4	35.2	17.2	17.2	1.9	1.9	6.9	6.9	24.8	26	10	8.4	1005600000	661150000	1683700000	1187700000	6480400000	5308800000	2546800000
Q96DV4;Q96DV4-2	Q96DV4;Q96DV4-2	34;23	34;23	34;23	39S ribosomal protein L38, mitochondrial	MRPL38	>sp|Q96DV4|RM38_HUMAN 39S ribosomal protein L38, mitochondrial OS=Homo sapiens GN=MRPL38 PE=1 SV=2;>sp|Q96DV4-2|RM38_HUMAN Isoform 2 of 39S ribosomal protein L38, mitochondrial OS=Homo sapiens GN=MRPL38	7	8	8	9	14	16	12	13	2	2	1	1	6	5	2	2	44.596	380	0	23.2	27.1	26.8	29.7	43.9	46.3	35	35	10.5	10.5	5	5	20.8	15.8	10.5	10.5	1707000000	1380000000	2021200000	1332500000	6337100000	6608600000	2841500000
P18077;C9K025;F8WBS5;F8WB72	P18077;C9K025;F8WBS5;F8WB72	12;9;6;6	12;9;6;6	12;9;6;6	60S ribosomal protein L35a	RPL35A	>sp|P18077|RL35A_HUMAN 60S ribosomal protein L35a OS=Homo sapiens GN=RPL35A PE=1 SV=2;>tr|C9K025|C9K025_HUMAN 60S ribosomal protein L35a (Fragment) OS=Homo sapiens GN=RPL35A PE=1 SV=1;>tr|F8WBS5|F8WBS5_HUMAN 60S ribosomal protein L35a OS=Homo sapiens GN=RP	0	0	4	3	6	8	4	3	0	0	2	3	7	7	2	2	12.538	110	0	0	0	30	30	44.5	52.7	24.5	23.6	0	0	18.2	19.1	46.4	46.4	17.3	17.3	0	0	2287700000	1586000000	6328600000	11520000000	1411200000
Q14160;Q14160-3;Q14160-2;H0YCG0	Q14160;Q14160-3;Q14160-2	55;55;49;15	55;55;49;15	48;48;44;15	Protein scribble homolog	SCRIB	>sp|Q14160|SCRIB_HUMAN Protein scribble homolog OS=Homo sapiens GN=SCRIB PE=1 SV=4;>sp|Q14160-3|SCRIB_HUMAN Isoform 3 of Protein scribble homolog OS=Homo sapiens GN=SCRIB;>sp|Q14160-2|SCRIB_HUMAN Isoform 2 of Protein scribble homolog OS=Homo sapiens GN=SCR	2	2	5	6	32	30	19	16	1	2	2	1	15	19	4	3	174.88	1630	0	2.6	2.6	5.7	7.5	31.3	27.6	16.8	15.5	1.3	1.8	2.4	1.1	16.6	19.8	3.4	3.6	209000000	207920000	472070000	337150000	6305000000	6396800000	1761500000
Q8N766-2;Q8N766;Q8N766-3;Q8N766-4;H7C4E3;H7C5A2;Q5TG59	Q8N766-2;Q8N766;Q8N766-3;Q8N766-4	70;70;69;68;4;4;2	70;70;69;68;4;4;2	70;70;69;68;4;4;2	ER membrane protein complex subunit 1	EMC1	>sp|Q8N766-2|EMC1_HUMAN Isoform 2 of ER membrane protein complex subunit 1 OS=Homo sapiens GN=EMC1;>sp|Q8N766|EMC1_HUMAN ER membrane protein complex subunit 1 OS=Homo sapiens GN=EMC1 PE=1 SV=1;>sp|Q8N766-3|EMC1_HUMAN Isoform 3 of ER membrane protein comple	8	7	20	22	31	33	29	24	1	1	4	3	19	17	9	9	111.63	992	0	9.1	9	28.9	30	46	46.7	34	26	0.9	0.9	5.5	3.2	27.8	24.8	10.3	10.3	886020000	771830000	2522000000	2712300000	6296700000	12684000000	3582800000
P53597;H7C233	P53597	21;2	21;2	21;2	Succinyl-CoA ligase [ADP/GDP-forming] subunit alpha, mitochondrial	SUCLG1	>sp|P53597|SUCA_HUMAN Succinyl-CoA ligase [ADP/GDP-forming] subunit alpha, mitochondrial OS=Homo sapiens GN=SUCLG1 PE=1 SV=4	3	3	6	6	11	11	8	8	2	2	4	4	6	7	4	3	36.249	346	0	13.3	13.3	30.9	30.9	36.4	36.4	32.4	32.4	8.7	8.7	22	22	26.3	30.6	21.4	18.2	2015200000	865610000	2214000000	2561100000	6283900000	6586500000	2589000000
O00411;K7EMH3;K7ESD1	O00411	65;14;3	65;14;3	65;14;3	DNA-directed RNA polymerase, mitochondrial	POLRMT	>sp|O00411|RPOM_HUMAN DNA-directed RNA polymerase, mitochondrial OS=Homo sapiens GN=POLRMT PE=1 SV=2	7	4	7	8	38	36	24	22	0	1	3	2	15	17	4	5	138.62	1230	0	9.6	5	7.6	8.5	43.3	40.7	23.9	23.8	0	1.1	3	2	15.9	18	3.5	5	462320000	239660000	797130000	751840000	6274700000	6935900000	2556200000
Q96A33;Q96A33-2;A0A087WYW6;J3QR89	Q96A33;Q96A33-2;A0A087WYW6	37;35;19;6	37;35;19;6	37;35;19;6	Coiled-coil domain-containing protein 47	CCDC47	>sp|Q96A33|CCD47_HUMAN Coiled-coil domain-containing protein 47 OS=Homo sapiens GN=CCDC47 PE=1 SV=1;>sp|Q96A33-2|CCD47_HUMAN Isoform 2 of Coiled-coil domain-containing protein 47 OS=Homo sapiens GN=CCDC47;>tr|A0A087WYW6|A0A087WYW6_HUMAN Coiled-coil domain-	7	6	10	9	19	21	9	8	3	3	5	4	9	8	5	4	55.873	483	0	17.8	17.8	27.7	26.1	40	43.7	23	19	13.5	9.7	15.9	11	23.4	21.3	13.5	11	2145700000	1707900000	1961100000	1843200000	6256800000	13377000000	2399300000
P47985;P0C7P4	P47985;P0C7P4	18;14	18;14	18;14	Cytochrome b-c1 complex subunit Rieske, mitochondrial;Cytochrome b-c1 complex subunit 11;Putative cytochrome b-c1 complex subunit Rieske-like protein 1	UQCRFS1;UQCRFS1P1	>sp|P47985|UCRI_HUMAN Cytochrome b-c1 complex subunit Rieske, mitochondrial OS=Homo sapiens GN=UQCRFS1 PE=1 SV=2;>sp|P0C7P4|UCRIL_HUMAN Putative cytochrome b-c1 complex subunit Rieske-like protein 1 OS=Homo sapiens GN=UQCRFS1P1 PE=5 SV=1	4	4	4	4	9	11	8	9	1	2	1	1	7	7	2	2	29.668	274	0	21.2	21.2	14.2	14.2	41.6	51.1	29.9	34.7	3.3	8	3.6	3.6	28.1	32.8	6.2	6.2	2721500000	2422900000	5579000000	5632500000	6233900000	6837800000	4076700000
Q9BW92;U3KQG0;Q9BW92-2;F6S7Q7;Q5T5F2;U3KQ50;Q5T5E9	Q9BW92;U3KQG0;Q9BW92-2;F6S7Q7	46;38;33;24;8;7;4	44;37;32;23;8;7;4	44;37;32;23;8;7;4	Threonine--tRNA ligase, mitochondrial	TARS2	>sp|Q9BW92|SYTM_HUMAN Threonine--tRNA ligase, mitochondrial OS=Homo sapiens GN=TARS2 PE=1 SV=1;>tr|U3KQG0|U3KQG0_HUMAN Threonine--tRNA ligase, mitochondrial OS=Homo sapiens GN=TARS2 PE=1 SV=1;>sp|Q9BW92-2|SYTM_HUMAN Isoform 2 of Threonine--tRNA ligase, mit	4	4	7	8	25	27	17	15	1	2	4	4	12	12	6	7	81.035	718	0	7.7	7.7	13.9	17.3	51.1	53.6	27.4	22.8	1.5	2.9	7.2	7.2	26	26	11.8	13.2	170330000	278750000	488480000	429790000	6201100000	6991200000	2647400000
O43852;O43852-3;O43852-6;O43852-5;O43852-15;O43852-10;H0Y875;O43852-9;O43852-11;O43852-13;O43852-14;O43852-12	O43852;O43852-3;O43852-6;O43852-5;O43852-15;O43852-10;H0Y875	40;40;31;28;23;23;21;19;17;15;15;6	40;40;31;28;23;23;21;19;17;15;15;6	11;11;11;11;0;11;0;2;11;9;9;0	Calumenin	CALU	>sp|O43852|CALU_HUMAN Calumenin OS=Homo sapiens GN=CALU PE=1 SV=2;>sp|O43852-3|CALU_HUMAN Isoform 3 of Calumenin OS=Homo sapiens GN=CALU;>sp|O43852-6|CALU_HUMAN Isoform 6 of Calumenin OS=Homo sapiens GN=CALU;>sp|O43852-5|CALU_HUMAN Isoform 5 of Calumenin O	10	11	14	12	15	15	17	15	6	6	11	10	13	15	14	13	37.106	315	0	48.3	53	53	46.7	60.3	61.3	61	52.1	35.2	35.2	46.7	35.2	57.1	61.6	49.2	49.2	4700900000	3875900000	6685700000	5111200000	6175400000	5559200000	8878800000
Q9H078-2;Q9H078-4;Q9H078;H0YGM0;B4DXW4;Q9H078-3;Q7Z777;F5GX99;F5H7A5;F5H392;S4R372	Q9H078-2;Q9H078-4;Q9H078;H0YGM0;B4DXW4;Q9H078-3;Q7Z777;F5GX99	37;36;36;36;35;34;22;21;10;8;7	37;36;36;36;35;34;22;21;10;8;7	19;18;18;18;17;16;15;4;4;3;3	Caseinolytic peptidase B protein homolog	CLPB	>sp|Q9H078-2|CLPB_HUMAN Isoform 2 of Caseinolytic peptidase B protein homolog OS=Homo sapiens GN=CLPB;>sp|Q9H078-4|CLPB_HUMAN Isoform 4 of Caseinolytic peptidase B protein homolog OS=Homo sapiens GN=CLPB;>sp|Q9H078|CLPB_HUMAN Caseinolytic peptidase B prote	2	2	11	11	21	19	17	16	0	0	1	3	10	10	4	6	75.448	677	0	4.4	3.7	21.3	17.6	46.5	39	29.2	28.2	0	0	1.9	4.9	17.6	20.4	8.4	12	236990000	37114000	2152700000	1854800000	6168700000	4757000000	3973800000
Q9H2W6;A0A087WT90;A0A087WT51;H0YN64	Q9H2W6	19;6;2;1	19;6;2;1	19;6;2;1	39S ribosomal protein L46, mitochondrial	MRPL46	>sp|Q9H2W6|RM46_HUMAN 39S ribosomal protein L46, mitochondrial OS=Homo sapiens GN=MRPL46 PE=1 SV=1	1	2	6	5	12	12	11	11	0	0	2	3	8	7	3	3	31.705	279	0	3.2	15.1	30.8	25.1	55.6	55.6	44.1	44.1	0	0	7.5	12.5	39.8	35.1	13.6	13.6	657530000	623580000	2751200000	2443500000	6155500000	6514100000	3900000000
Q9NX40;D6RG39;D6RIT9;Q9NX40-3;Q9NX40-2;Q9NX40-4;D6RDI5;D6RA54;D6RC55;D6R918;D6RBC5;D6RF07	Q9NX40;D6RG39;D6RIT9;Q9NX40-3;Q9NX40-2;Q9NX40-4;D6RDI5;D6RA54;D6RC55	22;16;16;16;16;16;11;11;11;9;9;7	22;16;16;16;16;16;11;11;11;9;9;7	8;8;8;8;8;8;8;8;8;8;8;7	OCIA domain-containing protein 1	OCIAD1	>sp|Q9NX40|OCAD1_HUMAN OCIA domain-containing protein 1 OS=Homo sapiens GN=OCIAD1 PE=1 SV=1;>tr|D6RG39|D6RG39_HUMAN OCIA domain-containing protein 1 (Fragment) OS=Homo sapiens GN=OCIAD1 PE=1 SV=1;>tr|D6RIT9|D6RIT9_HUMAN OCIA domain-containing protein 1 (Fr	2	2	8	8	12	14	10	11	1	1	2	1	3	3	2	2	27.626	245	0	17.6	19.6	51	51	50.2	55.1	53.5	54.3	8.2	8.2	20	8.2	17.6	17.6	11.4	11.4	371320000	582970000	3071600000	2274800000	6120800000	6104800000	4328400000
P68133;P68032;P63267;P62736;Q5T8M7;Q5T8M8;P63267-2;A6NL76;F6UVQ4;F6QUT6;C9JFL5;F8WB63;B8ZZJ2	P68133;P68032;P63267;P62736;Q5T8M7;Q5T8M8;P63267-2;A6NL76	29;29;27;27;25;23;23;20;13;13;11;10;10	3;3;3;3;1;3;2;2;2;2;2;1;1	3;3;3;3;1;3;2;2;2;2;2;1;1	Actin, alpha skeletal muscle;Actin, alpha cardiac muscle 1;Actin, gamma-enteric smooth muscle;Actin, aortic smooth muscle	ACTA1;ACTC1;ACTG2;ACTA2	>sp|P68133|ACTS_HUMAN Actin, alpha skeletal muscle OS=Homo sapiens GN=ACTA1 PE=1 SV=1;>sp|P68032|ACTC_HUMAN Actin, alpha cardiac muscle 1 OS=Homo sapiens GN=ACTC1 PE=1 SV=1;>sp|P63267|ACTH_HUMAN Actin, gamma-enteric smooth muscle OS=Homo sapiens GN=ACTG2 P	4	5	12	12	13	12	15	16	4	5	13	13	14	15	15	16	42.051	377	0	12.5	18.3	30	30	31.8	30	34.5	37.1	12.5	18.3	31.8	31.8	36.6	38.2	32.6	32.9	0	0	7720800000	5898100000	6099500000	7595700000	6012800000
Q9Y512	Q9Y512	41	41	41	Sorting and assembly machinery component 50 homolog	SAMM50	>sp|Q9Y512|SAM50_HUMAN Sorting and assembly machinery component 50 homolog OS=Homo sapiens GN=SAMM50 PE=1 SV=3	8	8	16	14	19	21	17	13	2	3	7	4	11	10	6	5	51.976	469	0	17.9	20	37.1	31.3	48	52.5	37.5	31.8	4.9	8.7	16.6	9.6	26.2	23.2	12.4	13	1852100000	1546900000	4536400000	2531600000	6097600000	7833800000	2707100000
P26440;P26440-2;H7C4G6;H0YN10;H0YLC3;H0YKV0;A0A087WVD3;H0YNA4;H0YNT5	P26440;P26440-2;H7C4G6	35;31;20;17;15;11;10;1;1	35;31;20;17;15;11;10;1;1	35;31;20;17;15;11;10;1;1	Isovaleryl-CoA dehydrogenase, mitochondrial	IVD	>sp|P26440|IVD_HUMAN Isovaleryl-CoA dehydrogenase, mitochondrial OS=Homo sapiens GN=IVD PE=1 SV=1;>sp|P26440-2|IVD_HUMAN Isoform 2 of Isovaleryl-CoA dehydrogenase, mitochondrial OS=Homo sapiens GN=IVD;>tr|H7C4G6|H7C4G6_HUMAN Isovaleryl-CoA dehydrogenase, m	10	9	12	12	15	15	13	13	6	6	7	6	6	7	8	10	46.319	423	0	38.3	36.6	40.9	40.9	48	48	39	39	24.1	18.9	27.2	20.6	24.6	22.2	26.7	32.2	3064400000	2201200000	3887000000	3527300000	6090500000	5573600000	3986300000
P46060;H0Y4Q3;B0QYT4;B0QYT5;B0QYT6	P46060	46;20;6;5;2	46;20;6;5;2	46;20;6;5;2	Ran GTPase-activating protein 1	RANGAP1	>sp|P46060|RAGP1_HUMAN Ran GTPase-activating protein 1 OS=Homo sapiens GN=RANGAP1 PE=1 SV=1	4	5	14	11	24	23	15	16	2	3	5	5	23	21	12	12	63.541	587	0	13.3	16	37.5	30.3	55.2	47.5	39.7	40.4	7.8	11.1	16.9	15.3	45.1	43.3	34.9	27.9	687190000	733500000	1605700000	1523000000	6073700000	4807600000	2106200000
P20700;E9PBF6	P20700;E9PBF6	56;41	56;41	52;39	Lamin-B1	LMNB1	>sp|P20700|LMNB1_HUMAN Lamin-B1 OS=Homo sapiens GN=LMNB1 PE=1 SV=2;>tr|E9PBF6|E9PBF6_HUMAN Lamin-B1 OS=Homo sapiens GN=LMNB1 PE=1 SV=1	4	4	21	20	24	31	22	24	4	4	18	17	32	32	19	21	66.408	586	0	9.6	9	46.6	44.2	48	55.3	37.7	40.3	9.6	9.6	39.4	35.5	60.9	59.7	31.1	35.7	665650000	477340000	4633700000	7053400000	6073300000	11894000000	4809800000
Q9HD45;Q5TB53	Q9HD45;Q5TB53	24;17	24;17	24;17	Transmembrane 9 superfamily member 3	TM9SF3	>sp|Q9HD45|TM9S3_HUMAN Transmembrane 9 superfamily member 3 OS=Homo sapiens GN=TM9SF3 PE=1 SV=2;>tr|Q5TB53|Q5TB53_HUMAN Transmembrane 9 superfamily member 3 (Fragment) OS=Homo sapiens GN=TM9SF3 PE=4 SV=3	5	5	3	3	11	13	10	9	0	0	2	1	5	4	4	3	67.887	589	0	11.2	11.2	5.6	5.6	24.6	26	15.4	15.4	0	0	4.4	3.6	8.7	7	7.8	6.3	363500000	352640000	885970000	647090000	6056100000	3778500000	2274900000
P62847-2;E7ETK0;P62847-3;A0A087WUS0;P62847;P62847-4	P62847-2;E7ETK0;P62847-3;A0A087WUS0;P62847;P62847-4	11;11;11;11;11;11	11;11;11;11;11;11	11;11;11;11;11;11	40S ribosomal protein S24	RPS24	>sp|P62847-2|RS24_HUMAN Isoform 2 of 40S ribosomal protein S24 OS=Homo sapiens GN=RPS24;>tr|E7ETK0|E7ETK0_HUMAN 40S ribosomal protein S24 OS=Homo sapiens GN=RPS24 PE=1 SV=1;>sp|P62847-3|RS24_HUMAN Isoform 3 of 40S ribosomal protein S24 OS=Homo sapiens GN=R	2	1	5	4	4	4	5	5	1	1	3	4	4	4	3	3	15.069	130	0	14.6	7.7	39.2	30.8	35.4	35.4	33.1	33.1	7.7	7.7	23.8	32.3	35.4	35.4	21.5	21.5	1463800000	1003100000	3130200000	1967500000	6030000000	7686900000	3248300000
P11717;S4R328	P11717	101;6	101;6	101;6	Cation-independent mannose-6-phosphate receptor	IGF2R	>sp|P11717|MPRI_HUMAN Cation-independent mannose-6-phosphate receptor OS=Homo sapiens GN=IGF2R PE=1 SV=3	11	8	25	24	48	49	35	33	0	0	2	2	6	8	2	4	274.37	2491	0	6.9	5	14.4	13.7	26.6	27.7	17.1	16.5	0	0	1.6	1.6	2.4	3.8	1.6	2.2	395470000	531170000	2205000000	2060200000	6024500000	7027000000	3435400000
P08670;B0YJC4;B0YJC5;Q5JVS8;P17661;H7C5W5;P14136-3;P14136;P14136-2;P41219;P41219-2;U3KPR1;B4DIR1;K7ELP4;K7EJU1;K7EKH9;Q8N1N4-2;CON__Q61726;A0A087X106;O43790;CON__O43790;P78385;CON__Q6NT21;CON__P78385;Q14533;CON__Q14533;P78386;CON__P78386;K7EKH6;F8W835	P08670;B0YJC4	65;62;30;22;5;3;3;3;3;3;3;2;2;2;2;2;2;2;2;2;2;2;2;2;2;2;2;2;1;1	65;62;30;22;5;3;3;3;3;3;3;2;2;2;2;2;2;2;2;2;2;2;2;2;2;2;2;2;1;1	61;58;28;22;3;2;1;1;1;2;2;0;0;0;0;0;0;0;0;0;0;0;0;0;0;0;0;0;1;1	Vimentin	VIM	>sp|P08670|VIME_HUMAN Vimentin OS=Homo sapiens GN=VIM PE=1 SV=4;>tr|B0YJC4|B0YJC4_HUMAN Vimentin OS=Homo sapiens GN=VIM PE=1 SV=1	4	5	11	11	20	20	20	18	10	9	18	17	33	33	32	33	53.651	466	0	7.5	12.7	32.6	29.6	54.5	48.9	48.1	44	22.5	21.7	42.7	42.7	76.6	75.1	60.3	60.3	309580000	310480000	7514000000	4796500000	5992200000	4785500000	7020700000
Q9NYK5;Q9NYK5-2;C9JG87	Q9NYK5;Q9NYK5-2;C9JG87	30;30;22	30;30;22	30;30;22	39S ribosomal protein L39, mitochondrial	MRPL39	>sp|Q9NYK5|RM39_HUMAN 39S ribosomal protein L39, mitochondrial OS=Homo sapiens GN=MRPL39 PE=1 SV=3;>sp|Q9NYK5-2|RM39_HUMAN Isoform 2 of 39S ribosomal protein L39, mitochondrial OS=Homo sapiens GN=MRPL39;>tr|C9JG87|C9JG87_HUMAN 39S ribosomal protein L39, mi	5	5	12	12	13	13	13	13	0	0	1	4	8	8	2	3	38.711	338	0	25.4	25.4	33.4	33.4	40.5	36.7	29.3	29.3	0	0	3.3	18.6	26	24	7.7	10.9	916590000	558060000	3349800000	2647100000	5924800000	7323600000	4253900000
Q9NX63;C9JRZ6;F8WAR4;F8WD73	Q9NX63;C9JRZ6;F8WAR4	25;24;21;4	25;24;21;4	25;24;21;4	Coiled-coil-helix-coiled-coil-helix domain-containing protein 3, mitochondrial	CHCHD3	>sp|Q9NX63|MIC19_HUMAN MICOS complex subunit MIC19 OS=Homo sapiens GN=CHCHD3 PE=1 SV=1;>tr|C9JRZ6|C9JRZ6_HUMAN MICOS complex subunit MIC19 OS=Homo sapiens GN=CHCHD3 PE=1 SV=1;>tr|F8WAR4|F8WAR4_HUMAN MICOS complex subunit MIC19 OS=Homo sapiens GN=CHCHD3 PE=	5	4	11	11	7	9	12	12	2	2	6	7	4	4	2	2	26.152	227	0	21.6	21.6	46.7	46.7	34.8	42.3	42.3	38.8	11.5	11.5	33.5	39.2	21.1	21.1	11	11	1496800000	1087800000	9008200000	7645200000	5908000000	6093400000	7051100000
Q16513;Q16513-3;Q16513-2;Q16513-4;Q16513-5;B1AL79;H0Y5V5;H0Y429	Q16513;Q16513-3;Q16513-2;Q16513-4;Q16513-5;B1AL79	59;58;58;52;44;30;12;2	59;58;58;52;44;30;12;2	56;55;55;49;41;28;10;2	Serine/threonine-protein kinase N2	PKN2	>sp|Q16513|PKN2_HUMAN Serine/threonine-protein kinase N2 OS=Homo sapiens GN=PKN2 PE=1 SV=1;>sp|Q16513-3|PKN2_HUMAN Isoform 3 of Serine/threonine-protein kinase N2 OS=Homo sapiens GN=PKN2;>sp|Q16513-2|PKN2_HUMAN Isoform 2 of Serine/threonine-protein kinase	6	4	14	13	36	35	25	24	1	0	3	3	10	10	7	6	112.03	984	0	8.8	7.7	21.6	20.5	48.1	46.8	34.6	33.2	2.3	0	5.5	5.5	13.3	12.7	8.7	8	602480000	496430000	2052400000	1723900000	5888600000	6203500000	3223900000
P67809;A0A087X1S2;H0Y449;C9J5V9	P67809;A0A087X1S2;H0Y449;C9J5V9	31;23;21;18	31;23;21;18	21;13;17;12	Nuclease-sensitive element-binding protein 1	YBX1	>sp|P67809|YBOX1_HUMAN Nuclease-sensitive element-binding protein 1 OS=Homo sapiens GN=YBX1 PE=1 SV=3;>tr|A0A087X1S2|A0A087X1S2_HUMAN Nuclease-sensitive element-binding protein 1 OS=Homo sapiens GN=YBX1 PE=4 SV=1;>tr|H0Y449|H0Y449_HUMAN Nuclease-sensitive	6	6	11	12	12	12	12	11	5	5	9	9	10	11	9	9	35.924	324	0	38.6	38.6	55.2	71	62	57.7	52.2	52.2	27.5	27.5	44.1	46.9	48.1	54.3	40.4	40.4	5833800000	5015800000	9323100000	8020100000	5886900000	8207000000	6610300000
P36551;H0YA22;D6RER6	P36551	31;4;3	31;4;3	31;4;3	Coproporphyrinogen-III oxidase, mitochondrial	CPOX	>sp|P36551|HEM6_HUMAN Oxygen-dependent coproporphyrinogen-III oxidase, mitochondrial OS=Homo sapiens GN=CPOX PE=1 SV=3	5	5	7	8	18	18	12	11	0	0	4	3	13	10	8	7	50.151	454	0	18.9	18.9	20	20	49.3	50.4	30.6	28	0	0	12.6	8.6	31.3	23.8	24.4	20.5	594040000	477430000	1430800000	1159900000	5877000000	3535100000	2270700000
P55145;H7C2D6	P55145	17;8	17;8	17;8	Mesencephalic astrocyte-derived neurotrophic factor	MANF	>sp|P55145|MANF_HUMAN Mesencephalic astrocyte-derived neurotrophic factor OS=Homo sapiens GN=MANF PE=1 SV=3	4	6	7	7	9	9	8	7	1	1	5	5	7	6	3	3	20.7	182	0	12.6	18.7	34.6	34.6	45.6	45.6	37.9	34.1	6.6	6.6	24.7	24.7	41.2	33.5	17	17	1483100000	1316300000	5404600000	4438300000	5870500000	5477600000	5318000000
Q9H9J2	Q9H9J2	24	24	24	39S ribosomal protein L44, mitochondrial	MRPL44	>sp|Q9H9J2|RM44_HUMAN 39S ribosomal protein L44, mitochondrial OS=Homo sapiens GN=MRPL44 PE=1 SV=1	1	2	6	5	13	14	12	12	0	0	2	1	8	8	3	2	37.535	332	0	2.7	8.4	21.7	16	41.9	44.6	44.3	44.3	0	0	4.2	3.9	28.3	28.9	13	9.6	460010000	469920000	1110800000	1038600000	5853100000	5715100000	2127800000
P82933;H7BZC4	P82933	35;2	35;2	35;2	28S ribosomal protein S9, mitochondrial	MRPS9	>sp|P82933|RT09_HUMAN 28S ribosomal protein S9, mitochondrial OS=Homo sapiens GN=MRPS9 PE=1 SV=2	7	6	12	11	15	16	9	8	2	2	2	2	7	6	4	4	45.834	396	0	28.5	25	35.1	36.9	49.5	54.5	22.2	21.7	8.6	8.6	6.8	6.8	24.5	20.5	11.4	11.4	1327500000	1135400000	3507600000	1788300000	5847100000	7913300000	2032200000
O00410;O00410-3;H0Y8C6;E7ETV3;H0Y3V4;E7EQT5;C9JMV5;C9JZD8;E7EV12;E7EWK4;E7EX05;C9JQT6;E7ESA1;E7ESZ1;E7ETV8;C9J875;C9JXE0;C9J583;F8WF30	O00410;O00410-3;H0Y8C6	87;85;78;21;16;14;13;12;12;11;11;10;10;10;10;9;8;4;4	87;85;78;21;16;14;13;12;12;11;11;10;10;10;10;9;8;4;4	12;10;3;12;4;12;3;12;10;10;10;10;10;10;10;9;8;4;4	Importin-5	IPO5	>sp|O00410|IPO5_HUMAN Importin-5 OS=Homo sapiens GN=IPO5 PE=1 SV=4;>sp|O00410-3|IPO5_HUMAN Isoform 3 of Importin-5 OS=Homo sapiens GN=IPO5;>tr|H0Y8C6|H0Y8C6_HUMAN Importin-5 (Fragment) OS=Homo sapiens GN=IPO5 PE=1 SV=1	11	12	23	24	34	35	20	22	15	14	23	23	46	49	32	32	123.63	1097	0	18.9	19.9	28.8	30.4	48.7	52.1	23	25	19.5	17.6	27.9	29	63.8	66.8	35.2	34.5	1434300000	1439200000	3350900000	3096500000	5841400000	5625900000	3186700000
Q92499;F1T0B3;A0A087X2G1;Q92499-3;Q92499-2	Q92499;F1T0B3;A0A087X2G1;Q92499-3;Q92499-2	56;54;54;49;42	56;54;54;49;42	56;54;54;49;42	ATP-dependent RNA helicase DDX1	DDX1	>sp|Q92499|DDX1_HUMAN ATP-dependent RNA helicase DDX1 OS=Homo sapiens GN=DDX1 PE=1 SV=2;>tr|F1T0B3|F1T0B3_HUMAN ATP-dependent RNA helicase DDX1 OS=Homo sapiens GN=DDX1 PE=2 SV=1;>tr|A0A087X2G1|A0A087X2G1_HUMAN ATP-dependent RNA helicase DDX1 OS=Homo sapien	12	11	15	13	27	22	15	16	13	13	17	17	27	28	18	14	82.431	740	0	27.4	25.1	27.4	21.4	46.1	38.6	26.8	28.8	27.6	28.2	32.2	32.2	48.5	50	31.9	25.8	1763600000	1601000000	2339600000	1950800000	5795600000	4184100000	2692100000
O75534-2;O75534;O75534-3;O75534-4;E9PLT0;E9PNG3;E9PLD4;E9PKN4;E9PJK7	O75534-2;O75534;O75534-3;O75534-4;E9PLT0	61;61;60;60;51;11;8;3;2	61;61;60;60;51;11;8;3;2	61;61;60;60;51;11;8;3;2	Cold shock domain-containing protein E1	CSDE1	>sp|O75534-2|CSDE1_HUMAN Isoform 2 of Cold shock domain-containing protein E1 OS=Homo sapiens GN=CSDE1;>sp|O75534|CSDE1_HUMAN Cold shock domain-containing protein E1 OS=Homo sapiens GN=CSDE1 PE=1 SV=2;>sp|O75534-3|CSDE1_HUMAN Isoform 3 of Cold shock domain	8	7	18	17	24	26	21	19	5	5	11	13	29	28	10	11	85.746	767	0	16.4	15.5	31.4	30.4	35.6	40.9	32.9	30	9.6	10.6	22.7	28.2	42.5	41.1	19.3	20.2	701480000	763400000	3024700000	2531600000	5791800000	5581600000	3669900000
P08754;A8MTJ3	P08754	45;5	45;5	25;0	Guanine nucleotide-binding protein G(k) subunit alpha	GNAI3	>sp|P08754|GNAI3_HUMAN Guanine nucleotide-binding protein G(k) subunit alpha OS=Homo sapiens GN=GNAI3 PE=1 SV=3	12	11	16	14	15	16	17	17	4	4	11	11	5	6	10	10	40.532	354	0	38.1	37.6	58.8	50.6	59	57.6	50.6	50.6	16.4	16.4	40.1	40.1	17.8	27.1	34.5	34.5	2194900000	2231400000	7565500000	6660400000	5779800000	7334200000	7806700000
Q9Y2S7;A0A087WT81	Q9Y2S7	36;10	36;10	36;10	Polymerase delta-interacting protein 2	POLDIP2	>sp|Q9Y2S7|PDIP2_HUMAN Polymerase delta-interacting protein 2 OS=Homo sapiens GN=POLDIP2 PE=1 SV=1	9	8	12	10	13	14	12	11	0	0	1	1	5	5	2	2	42.033	368	0	40.8	34.2	46.2	34.5	51.9	51.6	28.3	29.6	0	0	4.3	4.3	20.7	20.7	7.6	7.6	2307800000	1486200000	2798600000	1833000000	5765200000	4150200000	2672000000
Q9BQ52-4;Q9BQ52;G5E9D5;E7ES68;Q9BQ52-3;Q9BQ52-2;H7C2I4;V9GYS7;V9GZ72;J3QRS2;V9GYU5;J3QL08;J3QLK4	Q9BQ52-4;Q9BQ52;G5E9D5;E7ES68;Q9BQ52-3	45;45;41;33;26;22;12;11;8;6;6;6;6	45;45;41;33;26;22;12;11;8;6;6;6;6	45;45;41;33;26;22;12;11;8;6;6;6;6	Zinc phosphodiesterase ELAC protein 2	ELAC2	>sp|Q9BQ52-4|RNZ2_HUMAN Isoform 4 of Zinc phosphodiesterase ELAC protein 2 OS=Homo sapiens GN=ELAC2;>sp|Q9BQ52|RNZ2_HUMAN Zinc phosphodiesterase ELAC protein 2 OS=Homo sapiens GN=ELAC2 PE=1 SV=2;>tr|G5E9D5|G5E9D5_HUMAN ElaC homolog 2 (E. coli), isoform CRA	7	7	15	15	28	24	17	13	3	3	11	9	20	21	11	11	87.563	786	0	16	16	29.5	29.5	58	48.1	30.8	23.3	8.5	8.5	23.4	18.7	40.1	43.3	20.6	21.2	713820000	481030000	2032900000	1279800000	5747000000	5194900000	2169600000
P49406;S4R3W9;H7C2J0;S4R455	P49406	27;13;10;5	27;13;10;5	27;13;10;5	39S ribosomal protein L19, mitochondrial	MRPL19	>sp|P49406|RM19_HUMAN 39S ribosomal protein L19, mitochondrial OS=Homo sapiens GN=MRPL19 PE=1 SV=2	6	4	5	6	11	13	10	8	0	1	0	0	6	6	1	1	33.535	292	0	26.7	17.1	19.2	21.6	39	42.1	24.7	21.9	0	3.8	0	0	21.6	21.6	3.1	3.1	1940100000	1197100000	1454100000	1576500000	5728000000	6274000000	2439200000
O96000;H3BPJ9;O96000-2;H3BV16	O96000;H3BPJ9;O96000-2;H3BV16	21;18;18;17	21;18;18;17	21;18;18;17	NADH dehydrogenase [ubiquinone] 1 beta subcomplex subunit 10	NDUFB10	>sp|O96000|NDUBA_HUMAN NADH dehydrogenase [ubiquinone] 1 beta subcomplex subunit 10 OS=Homo sapiens GN=NDUFB10 PE=1 SV=3;>tr|H3BPJ9|H3BPJ9_HUMAN NADH dehydrogenase [ubiquinone] 1 beta subcomplex subunit 10 OS=Homo sapiens GN=NDUFB10 PE=1 SV=1;>sp|O96000-2|	3	3	7	7	8	8	8	9	1	2	4	4	4	4	3	1	20.776	172	0	26.7	26.7	44.2	44.2	51.7	51.7	42.4	48.3	6.4	20.9	26.7	26.7	26.7	26.7	18.6	7	1678500000	1367200000	5534900000	5351500000	5710700000	5443900000	2819100000
O75531;E9PJJ8	O75531	18;3	18;3	18;3	Barrier-to-autointegration factor;Barrier-to-autointegration factor, N-terminally processed	BANF1	>sp|O75531|BAF_HUMAN Barrier-to-autointegration factor OS=Homo sapiens GN=BANF1 PE=1 SV=1	4	5	6	6	6	7	6	6	3	4	4	4	7	7	4	4	10.058	89	0	77.5	92.1	43.8	43.8	66.3	66.3	48.3	48.3	40.4	55.1	31.5	31.5	58.4	58.4	47.2	47.2	2932300000	4126000000	2303400000	2224100000	5709600000	7881300000	3078500000
O94832;K7EIG7;J3QRN6;J3KRL0;B0I1T2-4;B0I1T2;J3QRR2;F8WEW9;B0I1T2-2;B0I1T2-3	O94832;K7EIG7;J3QRN6	75;72;72;29;3;3;2;2;2;2	75;72;72;29;3;3;2;2;2;2	74;71;71;29;2;2;2;2;2;2	Unconventional myosin-Id	MYO1D	>sp|O94832|MYO1D_HUMAN Unconventional myosin-Id OS=Homo sapiens GN=MYO1D PE=1 SV=2;>tr|K7EIG7|K7EIG7_HUMAN Unconventional myosin-Id OS=Homo sapiens GN=MYO1D PE=1 SV=1;>tr|J3QRN6|J3QRN6_HUMAN Unconventional myosin-Id OS=Homo sapiens GN=MYO1D PE=1 SV=1	5	7	22	22	35	34	15	19	1	0	4	3	21	22	9	7	116.2	1006	0	8.1	10.4	26.5	26.5	43.7	43.1	16	20.5	1.7	0	4.7	4.3	28	26.6	10.2	8.3	441160000	481320000	2586100000	2615200000	5695900000	6098700000	1908300000
P46782;M0R0F0;M0R0R2;M0QZN2	P46782;M0R0F0;M0R0R2;M0QZN2	28;27;25;17	28;27;25;17	28;27;25;17	40S ribosomal protein S5;40S ribosomal protein S5, N-terminally processed	RPS5	>sp|P46782|RS5_HUMAN 40S ribosomal protein S5 OS=Homo sapiens GN=RPS5 PE=1 SV=4;>tr|M0R0F0|M0R0F0_HUMAN 40S ribosomal protein S5 (Fragment) OS=Homo sapiens GN=RPS5 PE=1 SV=1;>tr|M0R0R2|M0R0R2_HUMAN 40S ribosomal protein S5 OS=Homo sapiens GN=RPS5 PE=1 SV=1	5	5	8	7	11	11	8	7	6	8	7	7	14	14	9	9	22.876	204	0	36.3	36.3	42.6	37.7	63.7	63.7	52	33.8	39.7	43.6	34.8	34.8	68.1	68.1	53.4	53.4	2115500000	1761700000	4723700000	2755100000	5647500000	6702100000	2109500000
Q5T7C4;Q5T7C6;P09429;B2RPK0;P23497	Q5T7C4;Q5T7C6;P09429	27;27;27;12;3	27;27;27;12;3	23;23;23;9;3	High mobility group protein B1	HMGB1	>tr|Q5T7C4|Q5T7C4_HUMAN High mobility group protein B1 OS=Homo sapiens GN=HMGB1 PE=1 SV=1;>tr|Q5T7C6|Q5T7C6_HUMAN High mobility group protein B1 (Fragment) OS=Homo sapiens GN=HMGB1 PE=1 SV=1;>sp|P09429|HMGB1_HUMAN High mobility group protein B1 OS=Homo sap	9	9	7	8	9	10	9	9	7	7	11	11	11	11	8	8	18.311	158	0	61.4	61.4	30.4	35.4	52.5	53.2	38.6	38.6	39.2	39.2	51.3	51.3	58.2	58.2	33.5	33.5	5294900000	7957400000	6232700000	8391500000	5640300000	16964000000	5896600000
Q9UGP8;A6PVC9;F8WB27	Q9UGP8	50;9;2	50;9;2	50;9;2	Translocation protein SEC63 homolog	SEC63	>sp|Q9UGP8|SEC63_HUMAN Translocation protein SEC63 homolog OS=Homo sapiens GN=SEC63 PE=1 SV=2	4	4	16	14	24	28	17	17	3	3	3	5	15	17	13	12	87.996	760	0	7.2	7.2	24.1	21.4	36.6	44.1	24.9	24.5	3.8	3.8	5.9	9.3	22.6	25.4	17.2	15.8	404170000	326340000	2160400000	2001900000	5632400000	13952000000	2398700000
Q9BSH4	Q9BSH4	21	21	21	Translational activator of cytochrome c oxidase 1	TACO1	>sp|Q9BSH4|TACO1_HUMAN Translational activator of cytochrome c oxidase 1 OS=Homo sapiens GN=TACO1 PE=1 SV=1	0	0	9	9	11	9	4	3	0	0	2	2	5	5	1	0	32.477	297	0	0	0	34.3	34.3	52.5	44.4	15.2	10.4	0	0	10.4	10.4	34.7	34.7	6.7	0	0	0	2845700000	1734100000	5577800000	5654300000	598220000
P53701	P53701	33	33	33	Cytochrome c-type heme lyase	HCCS	>sp|P53701|CCHL_HUMAN Cytochrome c-type heme lyase OS=Homo sapiens GN=HCCS PE=1 SV=1	11	10	12	12	12	13	7	8	0	0	0	0	1	0	0	0	30.601	268	0	47.8	47.8	57.5	62.3	54.9	54.9	31.3	31.3	0	0	0	0	3.7	0	0	0	2777700000	1986800000	3978100000	3190200000	5549800000	5018800000	2827100000
Q12906-7;Q12906-4;Q12906-6	Q12906-7;Q12906-4;Q12906-6	54;49;49	54;49;49	2;2;2	Interleukin enhancer-binding factor 3	ILF3	>sp|Q12906-7|ILF3_HUMAN Isoform 7 of Interleukin enhancer-binding factor 3 OS=Homo sapiens GN=ILF3;>sp|Q12906-4|ILF3_HUMAN Isoform 4 of Interleukin enhancer-binding factor 3 OS=Homo sapiens GN=ILF3;>sp|Q12906-6|ILF3_HUMAN Isoform 6 of Interleukin enhancer-	5	4	7	9	22	24	14	13	5	5	13	13	32	33	22	20	95.807	898	0	7.7	6.1	11.5	16.4	31.3	35.2	23.5	22.4	7.2	7.2	19.8	23.1	42.5	46.4	34	31.4	358140000	520500000	939340000	1899000000	5547000000	11186000000	2414900000
Q9NVV4;Q5T851	Q9NVV4	39;7	39;7	3;3	Poly(A) RNA polymerase, mitochondrial	MTPAP	>sp|Q9NVV4|PAPD1_HUMAN Poly(A) RNA polymerase, mitochondrial OS=Homo sapiens GN=MTPAP PE=1 SV=1	7	6	10	11	18	20	20	19	2	2	2	2	5	2	2	3	66.171	582	0	15.3	14.4	25.1	25.1	46.9	52.6	37.1	36.3	4.6	4.6	5.2	5.2	11	2.7	5.2	7.2	1131300000	1275800000	3200400000	2588000000	5542600000	4832400000	4086700000
Q9H3N1;G3V448	Q9H3N1	18;6	18;6	18;6	Thioredoxin-related transmembrane protein 1	TMX1	>sp|Q9H3N1|TMX1_HUMAN Thioredoxin-related transmembrane protein 1 OS=Homo sapiens GN=TMX1 PE=1 SV=1	2	4	5	4	8	9	7	9	2	2	3	3	6	5	4	4	31.791	280	0	7.5	11.1	17.5	14.6	29.3	29.3	25.4	28.2	7.5	7.5	10	10	22.1	18.6	14.3	14.3	687780000	976300000	1892700000	1061500000	5508900000	12262000000	3076900000
P61026	P61026	23	21	17	Ras-related protein Rab-10	RAB10	>sp|P61026|RAB10_HUMAN Ras-related protein Rab-10 OS=Homo sapiens GN=RAB10 PE=1 SV=1	4	3	8	6	11	11	9	9	3	3	4	4	7	7	5	4	22.541	200	0	23.5	19.5	34	30.5	59.5	53.5	44	44	18	18	21.5	21.5	28	29.5	22	21.5	1014900000	655240000	3562900000	2665700000	5508600000	9368800000	5258600000
Q9Y5L4;K7EIT2	Q9Y5L4;K7EIT2	9;6	9;6	9;6	Mitochondrial import inner membrane translocase subunit Tim13	TIMM13	>sp|Q9Y5L4|TIM13_HUMAN Mitochondrial import inner membrane translocase subunit Tim13 OS=Homo sapiens GN=TIMM13 PE=1 SV=1;>tr|K7EIT2|K7EIT2_HUMAN Mitochondrial import inner membrane translocase subunit Tim13 OS=Homo sapiens GN=TIMM13 PE=1 SV=1	1	1	5	5	6	7	6	6	0	0	2	2	6	7	3	4	10.5	95	0	11.6	11.6	74.7	74.7	77.9	77.9	69.5	69.5	0	0	28.4	28.4	61.1	77.9	30.5	42.1	75149000	44690000	3381800000	1553000000	5491500000	4770700000	4578600000
F8W7Q4;Q96A26;E9PH05	F8W7Q4;Q96A26;E9PH05	6;6;5	6;6;5	6;6;5	Protein FAM162A	FAM162A	>tr|F8W7Q4|F8W7Q4_HUMAN Protein FAM162A OS=Homo sapiens GN=FAM162A PE=1 SV=1;>sp|Q96A26|F162A_HUMAN Protein FAM162A OS=Homo sapiens GN=FAM162A PE=1 SV=2;>tr|E9PH05|E9PH05_HUMAN Protein FAM162A OS=Homo sapiens GN=FAM162A PE=1 SV=1	0	0	0	0	5	5	1	2	0	0	1	1	3	3	0	0	16.515	144	0	0	0	0	0	32.6	32.6	6.9	19.4	0	0	12.5	12.5	25	25	0	0	0	0	0	0	5455300000	5586600000	42798000
Q9Y6M9;E9PH64;E7EWZ0;E9PF49	Q9Y6M9;E9PH64;E7EWZ0;E9PF49	18;17;11;11	18;17;11;11	18;17;11;11	NADH dehydrogenase [ubiquinone] 1 beta subcomplex subunit 9	NDUFB9	>sp|Q9Y6M9|NDUB9_HUMAN NADH dehydrogenase [ubiquinone] 1 beta subcomplex subunit 9 OS=Homo sapiens GN=NDUFB9 PE=1 SV=3;>tr|E9PH64|E9PH64_HUMAN NADH dehydrogenase [ubiquinone] 1 beta subcomplex subunit 9 OS=Homo sapiens GN=NDUFB9 PE=1 SV=1;>tr|E7EWZ0|E7EWZ0	2	3	8	8	10	11	6	6	1	1	3	3	7	7	2	2	21.831	179	0	13.4	17.9	48	48	55.3	65.9	36.9	36.9	4.5	4.5	21.8	21.8	48.6	45.3	15.6	15.6	1118000000	1148500000	2517700000	2147800000	5450400000	6259300000	1806500000
O95782-2;O95782;M0R2D9;E9PPZ3;E9PS94	O95782-2;O95782	60;60;2;2;2	46;46;0;0;0	46;46;0;0;0	AP-2 complex subunit alpha-1	AP2A1	>sp|O95782-2|AP2A1_HUMAN Isoform B of AP-2 complex subunit alpha-1 OS=Homo sapiens GN=AP2A1;>sp|O95782|AP2A1_HUMAN AP-2 complex subunit alpha-1 OS=Homo sapiens GN=AP2A1 PE=1 SV=3	5	4	15	16	36	34	20	21	1	1	4	5	23	25	11	9	105.36	955	0	8.1	6.8	20.1	21.7	51.4	46.4	24	24.8	2.2	2.2	6.1	8.3	33.7	37.3	14.3	13	707150000	682950000	2242400000	2427200000	5448400000	5971900000	3064800000
P47914	P47914	3	3	3	60S ribosomal protein L29	RPL29	>sp|P47914|RL29_HUMAN 60S ribosomal protein L29 OS=Homo sapiens GN=RPL29 PE=1 SV=2	0	0	2	2	2	2	1	1	0	0	2	2	2	2	1	1	17.752	159	0	0	0	15.7	15.7	14.5	14.5	9.4	9.4	0	0	15.7	15.7	14.5	14.5	9.4	9.4	0	0	2258500000	2376100000	5422800000	6266600000	1856600000
O94874;O94874-2;O94874-3	O94874;O94874-2;O94874-3	52;46;35	52;46;35	51;45;35	E3 UFM1-protein ligase 1	UFL1	>sp|O94874|UFL1_HUMAN E3 UFM1-protein ligase 1 OS=Homo sapiens GN=UFL1 PE=1 SV=2;>sp|O94874-2|UFL1_HUMAN Isoform 2 of E3 UFM1-protein ligase 1 OS=Homo sapiens GN=UFL1;>sp|O94874-3|UFL1_HUMAN Isoform 3 of E3 UFM1-protein ligase 1 OS=Homo sapiens GN=UFL1	3	4	17	15	25	23	22	21	1	1	5	5	18	14	6	8	89.594	794	0	6.4	7.4	27.6	27.1	40.9	37.8	35.8	33.8	3.4	3.4	10.6	10.6	29.6	23.4	11	16.1	148260000	193150000	1342600000	1216100000	5406100000	5215500000	2547400000
P46977;P46977-2;E9PN73;E9PI32;H0YET6	P46977;P46977-2	41;33;8;8;5	41;33;8;8;5	40;33;7;7;5	Dolichyl-diphosphooligosaccharide--protein glycosyltransferase subunit STT3A	STT3A	>sp|P46977|STT3A_HUMAN Dolichyl-diphosphooligosaccharide--protein glycosyltransferase subunit STT3A OS=Homo sapiens GN=STT3A PE=1 SV=2;>sp|P46977-2|STT3A_HUMAN Isoform 2 of Dolichyl-diphosphooligosaccharide--protein glycosyltransferase subunit STT3A OS=Hom	9	7	11	12	16	17	12	11	2	2	2	1	7	7	7	6	80.529	705	0	16.3	11.5	17.2	18.7	25.5	26.8	19.6	17	3.1	3.1	3.5	2.4	9.8	9.8	10.8	10.2	811720000	820480000	3168100000	3077300000	5387200000	14464000000	3175400000
P56556;R4GN43	P56556;R4GN43	15;9	15;9	15;9	NADH dehydrogenase [ubiquinone] 1 alpha subcomplex subunit 6	NDUFA6	>sp|P56556|NDUA6_HUMAN NADH dehydrogenase [ubiquinone] 1 alpha subcomplex subunit 6 OS=Homo sapiens GN=NDUFA6 PE=1 SV=3;>tr|R4GN43|R4GN43_HUMAN NADH dehydrogenase [ubiquinone] 1 alpha subcomplex subunit 6 OS=Homo sapiens GN=NDUFA6 PE=1 SV=1	2	3	6	6	6	6	6	5	1	0	2	3	1	2	1	1	17.871	154	0	17.5	17.5	37	37	36.4	36.4	24.7	23.4	7.1	0	16.9	17.5	10.4	15.6	5.2	5.2	1000800000	887300000	3459000000	2531400000	5375400000	5955100000	3076100000
Q32P28;Q32P28-4;Q32P28-3;Q32P28-2;E2QRI1;H7C2W6;H7C0D1	Q32P28;Q32P28-4;Q32P28-3	44;42;42;19;13;9;8	44;42;42;19;13;9;8	43;41;41;19;13;9;8	Prolyl 3-hydroxylase 1	LEPRE1	>sp|Q32P28|P3H1_HUMAN Prolyl 3-hydroxylase 1 OS=Homo sapiens GN=LEPRE1 PE=1 SV=2;>sp|Q32P28-4|P3H1_HUMAN Isoform 4 of Prolyl 3-hydroxylase 1 OS=Homo sapiens GN=LEPRE1;>sp|Q32P28-3|P3H1_HUMAN Isoform 3 of Prolyl 3-hydroxylase 1 OS=Homo sapiens GN=LEPRE1	7	6	11	10	20	14	14	12	0	0	2	2	7	7	5	4	83.393	736	0	11.4	11.8	19.2	16.7	37.5	25.1	23.2	20.5	0	0	4.6	4.6	11.3	14.1	9	7.6	750240000	361670000	1780100000	1098400000	5349300000	2937300000	3095200000
P19338;H7BY16;C9JYW2;C9JLB1;C9J1H7;C9JWL1	P19338;H7BY16	52;32;6;6;6;6	52;32;6;6;6;6	52;32;6;6;6;6	Nucleolin	NCL	>sp|P19338|NUCL_HUMAN Nucleolin OS=Homo sapiens GN=NCL PE=1 SV=3;>tr|H7BY16|H7BY16_HUMAN Nucleolin (Fragment) OS=Homo sapiens GN=NCL PE=1 SV=3	6	8	9	9	14	17	13	15	13	13	16	16	28	28	20	21	76.613	710	0	18.2	22.3	13.5	13	23	26.6	16.5	18.9	25.4	25.4	19.7	19.7	38.5	38.5	25.8	26.1	1504600000	1613900000	3680700000	4657400000	5336500000	7502400000	5905900000
P20340;H7BYW1;J3KR73;P20340-3;C9JB90;F5H3K7;F5GX61	P20340;H7BYW1;J3KR73	16;13;8;6;5;4;4	15;12;7;6;4;4;4	0;0;0;0;0;0;0	Ras-related protein Rab-6A	RAB6A;RAB6B	>sp|P20340|RAB6A_HUMAN Ras-related protein Rab-6A OS=Homo sapiens GN=RAB6A PE=1 SV=3;>tr|H7BYW1|H7BYW1_HUMAN Ras-related protein Rab-6A (Fragment) OS=Homo sapiens GN=RAB6A PE=1 SV=1;>tr|J3KR73|J3KR73_HUMAN Ras-related protein Rab-6B (Fragment) OS=Homo sapi	3	1	6	6	7	7	9	7	0	0	1	1	7	7	6	6	23.593	208	0	17.8	5.3	31.2	28.8	38.5	38.5	44.2	36.1	0	0	5.3	5.3	36.1	36.1	30.8	30.8	147370000	34641000	1400700000	879040000	5331200000	5608300000	4473800000
O14925;Q5SRD1;B4DDK6	O14925;Q5SRD1	19;15;7	19;15;7	19;15;7	Mitochondrial import inner membrane translocase subunit Tim23;Putative mitochondrial import inner membrane translocase subunit Tim23B	TIMM23;TIMM23B	>sp|O14925|TIM23_HUMAN Mitochondrial import inner membrane translocase subunit Tim23 OS=Homo sapiens GN=TIMM23 PE=1 SV=1;>sp|Q5SRD1|TI23B_HUMAN Putative mitochondrial import inner membrane translocase subunit Tim23B OS=Homo sapiens GN=TIMM23B PE=5 SV=2	5	7	3	5	8	6	4	5	2	3	2	2	4	2	0	0	21.943	209	0	34.9	52.6	13.9	28.7	61.7	56.5	21.5	27.3	14.4	21.5	12.4	12.4	32.1	18.7	0	0	1851900000	1951400000	1575800000	1316600000	5320900000	4500600000	1425200000
Q9P0L0-2	Q9P0L0-2	20	20	1	Vesicle-associated membrane protein-associated protein A	VAPA	>sp|Q9P0L0-2|VAPA_HUMAN Isoform 2 of Vesicle-associated membrane protein-associated protein A OS=Homo sapiens GN=VAPA	1	2	5	5	11	13	8	8	0	0	5	5	11	10	7	7	32.613	294	0	4.1	10.2	17.7	17.7	46.9	59.9	24.8	24.8	0	0	19.7	19.7	49.7	38.8	28.9	28.9	146260000	239830000	2386900000	2375400000	5303200000	13346000000	3746200000
Q9NUJ1;Q9NUJ1-3;Q9NUJ1-2	Q9NUJ1;Q9NUJ1-3;Q9NUJ1-2	24;13;12	24;13;12	24;13;12	Mycophenolic acid acyl-glucuronide esterase, mitochondrial	ABHD10	>sp|Q9NUJ1|ABHDA_HUMAN Mycophenolic acid acyl-glucuronide esterase, mitochondrial OS=Homo sapiens GN=ABHD10 PE=1 SV=1;>sp|Q9NUJ1-3|ABHDA_HUMAN Isoform 3 of Mycophenolic acid acyl-glucuronide esterase, mitochondrial OS=Homo sapiens GN=ABHD10;>sp|Q9NUJ1-2|AB	4	4	8	8	14	15	10	9	1	1	2	3	9	9	3	3	33.932	306	0	23.2	23.2	28.8	28.8	59.8	60.1	32.7	30.1	4.6	4.6	7.8	10.8	41.2	43.5	13.7	13.7	1120200000	835060000	2391300000	1915600000	5277300000	4861800000	2422800000
Q14008;Q14008-3;Q14008-2;E9PQH5;H0YDX5;H0YEK7;H0YCF6	Q14008;Q14008-3;Q14008-2	102;101;97;8;8;6;3	102;101;97;8;8;6;3	102;101;97;8;8;6;3	Cytoskeleton-associated protein 5	CKAP5	>sp|Q14008|CKAP5_HUMAN Cytoskeleton-associated protein 5 OS=Homo sapiens GN=CKAP5 PE=1 SV=3;>sp|Q14008-3|CKAP5_HUMAN Isoform 3 of Cytoskeleton-associated protein 5 OS=Homo sapiens GN=CKAP5;>sp|Q14008-2|CKAP5_HUMAN Isoform 2 of Cytoskeleton-associated prote	4	3	22	24	57	65	26	25	4	5	18	17	40	36	18	22	225.49	2032	0	3	2.3	13.6	15	35.7	39.6	16.3	15.5	2.5	3.6	12.1	11.6	25.4	23.1	12.2	13.6	317850000	162370000	1684700000	1829100000	5244300000	12745000000	2095200000
Q9BYD1;E5RJI7;H0YAX3;E5RFI2	Q9BYD1;E5RJI7	17;14;5;3	17;14;5;3	17;14;5;3	39S ribosomal protein L13, mitochondrial	MRPL13	>sp|Q9BYD1|RM13_HUMAN 39S ribosomal protein L13, mitochondrial OS=Homo sapiens GN=MRPL13 PE=1 SV=1;>tr|E5RJI7|E5RJI7_HUMAN 39S ribosomal protein L13, mitochondrial (Fragment) OS=Homo sapiens GN=MRPL13 PE=1 SV=3	3	2	3	3	12	12	3	3	0	0	1	1	3	5	2	2	20.692	178	0	22.5	11.2	21.3	21.3	74.7	74.7	19.1	19.1	0	0	9.6	9.6	21.3	34.3	14	14	214800000	309940000	377300000	350910000	5228500000	5071500000	1238100000
P30044-2;P30044;P30044-3;P30044-4	P30044-2;P30044;P30044-3;P30044-4	20;18;17;12	20;18;17;12	20;18;17;12	Peroxiredoxin-5, mitochondrial	PRDX5	>sp|P30044-2|PRDX5_HUMAN Isoform Cytoplasmic+peroxisomal of Peroxiredoxin-5, mitochondrial OS=Homo sapiens GN=PRDX5;>sp|P30044|PRDX5_HUMAN Peroxiredoxin-5, mitochondrial OS=Homo sapiens GN=PRDX5 PE=1 SV=4;>sp|P30044-3|PRDX5_HUMAN Isoform 3 of Peroxiredoxin	2	2	8	8	10	8	12	9	3	3	7	8	6	7	7	8	17.031	162	0	27.8	27.8	48.8	61.7	74.1	64.2	71.6	68.5	27.8	27.8	47.5	61.7	59.3	66.7	56.2	61.1	649990000	527840000	4086800000	2749000000	5227600000	4257400000	5049200000
P30049	P30049	12	12	12	ATP synthase subunit delta, mitochondrial	ATP5D	>sp|P30049|ATPD_HUMAN ATP synthase subunit delta, mitochondrial OS=Homo sapiens GN=ATP5D PE=1 SV=2	5	6	6	7	4	2	7	7	5	5	6	3	1	1	5	3	17.49	168	0	16.1	26.8	44	44	49.4	13.7	36.9	36.9	26.8	26.8	44	23.2	8.3	8.3	31.5	14.3	2079700000	2396400000	4625700000	3472300000	5224800000	6537800000	8183600000
P61106;X6RFL8	P61106;X6RFL8	22;19	21;18	21;18	Ras-related protein Rab-14	RAB14	>sp|P61106|RAB14_HUMAN Ras-related protein Rab-14 OS=Homo sapiens GN=RAB14 PE=1 SV=4;>tr|X6RFL8|X6RFL8_HUMAN Ras-related protein Rab-14 (Fragment) OS=Homo sapiens GN=RAB14 PE=1 SV=1	3	3	8	7	12	12	9	10	1	1	4	4	10	9	3	3	23.897	215	0	24.2	24.2	42.8	38.1	74	70.7	48.4	48.4	5.6	5.6	23.3	23.3	64.2	56.7	25.1	21.4	379790000	334330000	2966600000	2819900000	5211600000	6368600000	2227900000
Q9BRJ2;A0A087X2D5;A0A087WU62	Q9BRJ2;A0A087X2D5;A0A087WU62	25;25;20	25;25;20	25;25;20	39S ribosomal protein L45, mitochondrial	MRPL45	>sp|Q9BRJ2|RM45_HUMAN 39S ribosomal protein L45, mitochondrial OS=Homo sapiens GN=MRPL45 PE=1 SV=2;>tr|A0A087X2D5|A0A087X2D5_HUMAN 39S ribosomal protein L45, mitochondrial OS=Homo sapiens GN=MRPL45 PE=4 SV=1;>tr|A0A087WU62|A0A087WU62_HUMAN 39S ribosomal pr	2	5	6	6	12	14	13	11	1	1	0	0	7	6	2	2	35.351	306	0	5.6	14.1	22.9	22.9	52	56.5	37.6	34.3	3.6	3.6	0	0	26.8	23.9	8.2	8.2	377080000	466880000	931980000	983530000	5210200000	5359100000	2917400000
Q9NZ01;Q9NZ01-2;B4DR74;M0R329;M0QXM3;M0R3C3;M0QXS1;M0R0N5	Q9NZ01	24;9;8;6;5;4;2;2	24;9;8;6;5;4;2;2	24;9;8;6;5;4;2;2	Very-long-chain enoyl-CoA reductase	TECR	>sp|Q9NZ01|TECR_HUMAN Very-long-chain enoyl-CoA reductase OS=Homo sapiens GN=TECR PE=1 SV=1	5	4	6	6	9	12	9	10	5	6	4	6	8	8	6	7	36.034	308	0	18.5	15.3	19.2	19.2	27.6	36	26.3	29.5	19.8	23.4	15.6	19.2	22.4	22.4	19.2	22.7	964250000	928460000	2321600000	2844900000	5201500000	11308000000	2800800000
P78347-2;P78347-4;P78347-3;P78347;P78347-5;C9J6M0;A0A087WW90;Q86UP8-3;Q86UP8;Q6EKJ0;Q86UP8-2;Q6EKJ0-2;Q86UP8-5	P78347-2;P78347-4;P78347-3;P78347	60;60;60;60;19;5;5;5;5;5;4;4;4	60;60;60;60;19;5;5;5;5;5;4;4;4	60;60;60;60;19;5;5;5;5;5;4;4;4	General transcription factor II-I	GTF2I	>sp|P78347-2|GTF2I_HUMAN Isoform 2 of General transcription factor II-I OS=Homo sapiens GN=GTF2I;>sp|P78347-4|GTF2I_HUMAN Isoform 4 of General transcription factor II-I OS=Homo sapiens GN=GTF2I;>sp|P78347-3|GTF2I_HUMAN Isoform 3 of General transcription fa	6	8	16	16	29	33	16	18	4	5	14	14	27	30	14	12	107.97	957	0	9.8	13.5	22.8	20.2	42.6	46.7	20	23.3	5.9	6.9	16.6	16.7	39.9	39.5	19.2	17.6	1041400000	1146500000	2667600000	3436500000	5183000000	8522100000	2378800000
Q9P258	Q9P258	48	48	48	Protein RCC2	RCC2	>sp|Q9P258|RCC2_HUMAN Protein RCC2 OS=Homo sapiens GN=RCC2 PE=1 SV=2	8	9	7	9	17	16	12	14	10	10	11	13	22	23	14	15	56.084	522	0	23.6	25.7	17	26.2	39.5	35.8	29.7	34.3	29.1	25.1	32.2	41	56.3	56.3	33.3	38.1	1217000000	1628500000	1845200000	3029100000	5180100000	6497600000	3629600000
Q9Y2Z4;H0YHS6	Q9Y2Z4;H0YHS6	40;21	40;21	40;21	Tyrosine--tRNA ligase, mitochondrial	YARS2	>sp|Q9Y2Z4|SYYM_HUMAN Tyrosine--tRNA ligase, mitochondrial OS=Homo sapiens GN=YARS2 PE=1 SV=2;>tr|H0YHS6|H0YHS6_HUMAN Tyrosine--tRNA ligase, mitochondrial (Fragment) OS=Homo sapiens GN=YARS2 PE=1 SV=1	10	10	13	14	15	17	14	13	4	2	4	6	13	12	5	5	53.198	477	0	25.2	25.2	30	32.3	47.4	51.2	30.6	27.5	14	6.5	13.4	17.4	45.5	39.8	13.4	13.4	1639500000	1347700000	2649200000	1849800000	5179000000	5791300000	1912900000
Q9BYD6;H0Y8N7;H0YAB5	Q9BYD6;H0Y8N7	24;19;7	24;19;7	24;19;7	39S ribosomal protein L1, mitochondrial	MRPL1	>sp|Q9BYD6|RM01_HUMAN 39S ribosomal protein L1, mitochondrial OS=Homo sapiens GN=MRPL1 PE=1 SV=2;>tr|H0Y8N7|H0Y8N7_HUMAN 39S ribosomal protein L1, mitochondrial (Fragment) OS=Homo sapiens GN=MRPL1 PE=1 SV=1	5	5	7	7	11	11	8	9	2	0	0	0	7	7	2	2	36.908	325	0	24	24	21.2	20.3	44	44	28.9	32.3	9.2	0	0	0	33.8	35.1	6.8	6.8	1325900000	839950000	1149100000	889060000	5176100000	5790700000	2330000000
P41091;Q2VIR3;Q2VIR3-2;F8W810;H7BZU1	P41091;Q2VIR3;Q2VIR3-2;F8W810	38;31;25;25;13	38;31;25;25;13	38;31;25;25;13	Eukaryotic translation initiation factor 2 subunit 3;Putative eukaryotic translation initiation factor 2 subunit 3-like protein	EIF2S3;EIF2S3L	>sp|P41091|IF2G_HUMAN Eukaryotic translation initiation factor 2 subunit 3 OS=Homo sapiens GN=EIF2S3 PE=1 SV=3;>sp|Q2VIR3|IF2GL_HUMAN Putative eukaryotic translation initiation factor 2 subunit 3-like protein OS=Homo sapiens GN=EIF2S3L PE=5 SV=2;>sp|Q2VIR3	6	7	12	10	15	17	12	10	5	5	12	12	15	14	14	12	51.109	472	0	18.9	20.6	36	31.1	46.4	49.8	30.9	27.5	15.9	15.9	37.7	37.7	47.7	44.3	33.7	30.3	1060400000	907460000	2455000000	2421600000	5169200000	5580200000	2142900000
Q9NRG9;Q9NRG9-2;F8VZ44;H3BU82;F8VUB6	Q9NRG9;Q9NRG9-2;F8VZ44;H3BU82	38;32;30;20;12	38;32;30;20;12	38;32;30;20;12	Aladin	AAAS	>sp|Q9NRG9|AAAS_HUMAN Aladin OS=Homo sapiens GN=AAAS PE=1 SV=1;>sp|Q9NRG9-2|AAAS_HUMAN Isoform 2 of Aladin OS=Homo sapiens GN=AAAS;>tr|F8VZ44|F8VZ44_HUMAN Aladin OS=Homo sapiens GN=AAAS PE=1 SV=1;>tr|H3BU82|H3BU82_HUMAN Aladin (Fragment) OS=Homo sapiens GN	7	5	8	9	20	21	8	7	0	2	2	2	13	15	5	5	59.573	546	0	15.9	13	20.5	20.5	47.8	50	19.2	17.9	0	6	5.1	5.1	33.5	37	13.6	13.6	393560000	396080000	994920000	846140000	5168600000	4602100000	1429900000
Q9HCC0;Q9HCC0-2;D6RDF7;D6R9R1;D6RD67	Q9HCC0;Q9HCC0-2;D6RDF7;D6R9R1	53;50;32;29;19	53;50;32;29;19	53;50;32;29;19	Methylcrotonoyl-CoA carboxylase beta chain, mitochondrial	MCCC2	>sp|Q9HCC0|MCCB_HUMAN Methylcrotonoyl-CoA carboxylase beta chain, mitochondrial OS=Homo sapiens GN=MCCC2 PE=1 SV=1;>sp|Q9HCC0-2|MCCB_HUMAN Isoform 2 of Methylcrotonoyl-CoA carboxylase beta chain, mitochondrial OS=Homo sapiens GN=MCCC2;>tr|D6RDF7|D6RDF7_HUM	11	9	14	13	19	18	19	17	4	5	9	9	14	13	9	9	61.332	563	0	25.8	23.3	28.4	25.9	54	52.4	38.4	35.9	9.8	9.8	22.6	19.5	35.5	33.4	21.1	21.1	1620300000	894180000	2956600000	1799400000	5158800000	5602200000	3924800000
Q96AY3;H0Y827;Q96AY3-2;K7ELI6;K7ESG6;C9JPC3;K7EM43	Q96AY3	37;16;14;11;10;4;4	37;16;14;11;10;4;4	37;16;14;11;10;4;4	Peptidyl-prolyl cis-trans isomerase FKBP10	FKBP10	>sp|Q96AY3|FKB10_HUMAN Peptidyl-prolyl cis-trans isomerase FKBP10 OS=Homo sapiens GN=FKBP10 PE=1 SV=1	3	3	10	10	20	19	17	19	3	2	4	4	15	13	8	8	64.244	582	0	7.2	7.2	19.8	19.8	49.7	45.4	31.8	33.5	6.7	3.6	7	7	38	33.8	18	17.4	187960000	172960000	2740100000	1883300000	5157800000	4350600000	3239600000
P62854;Q5JNZ5	P62854;Q5JNZ5	11;7	11;7	11;7	40S ribosomal protein S26;Putative 40S ribosomal protein S26-like 1	RPS26;RPS26P11	>sp|P62854|RS26_HUMAN 40S ribosomal protein S26 OS=Homo sapiens GN=RPS26 PE=1 SV=3;>sp|Q5JNZ5|RS26L_HUMAN Putative 40S ribosomal protein S26-like 1 OS=Homo sapiens GN=RPS26P11 PE=5 SV=1	2	2	3	3	4	5	3	4	2	2	4	4	6	6	3	3	13.015	115	0	29.6	29.6	26.1	26.1	38.3	48.7	21.7	28.7	29.6	29.6	38.3	38.3	54.8	54.8	21.7	21.7	2967600000	2524700000	2822400000	2337300000	5156900000	7533700000	3512500000
P24534;C9JZW3;F2Z2G2;F8WF65	P24534	26;9;8;3	21;9;8;3	21;9;8;3	Elongation factor 1-beta	EEF1B2	>sp|P24534|EF1B_HUMAN Elongation factor 1-beta OS=Homo sapiens GN=EEF1B2 PE=1 SV=3	4	3	8	12	10	11	9	10	5	5	9	9	9	9	8	9	24.763	225	0	20.9	20.9	34.7	52.4	64	67.1	52	52	20.9	20.9	52.4	52.4	64	61.8	48.4	52.4	782280000	931070000	1869500000	5216900000	5140200000	7059300000	3735300000
O14561;H3BNK3	O14561	9;4	9;4	6;4	Acyl carrier protein, mitochondrial	NDUFAB1	>sp|O14561|ACPM_HUMAN Acyl carrier protein, mitochondrial OS=Homo sapiens GN=NDUFAB1 PE=1 SV=3	3	3	5	5	3	3	5	5	2	2	3	3	3	3	5	5	17.417	156	0	25.6	25.6	26.3	26.3	15.4	15.4	24.4	24.4	16.7	16.7	20.5	20.5	15.4	15.4	23.1	23.1	1770700000	1370200000	5897700000	4536900000	5138400000	5602700000	5078800000
P51148;P51148-2;K7ERI8;K7ERQ8;F8VVK3;F8VWU4;K7ENY4;F8VSF8;K7EIP6	P51148;P51148-2;K7ERI8;K7ERQ8;F8VVK3;F8VWU4;K7ENY4	25;23;20;20;18;14;14;8;1	25;23;20;20;18;14;14;8;1	14;12;9;9;7;4;7;4;1	Ras-related protein Rab-5C	RAB5C	>sp|P51148|RAB5C_HUMAN Ras-related protein Rab-5C OS=Homo sapiens GN=RAB5C PE=1 SV=2;>sp|P51148-2|RAB5C_HUMAN Isoform 2 of Ras-related protein Rab-5C OS=Homo sapiens GN=RAB5C;>tr|K7ERI8|K7ERI8_HUMAN Uncharacterized protein OS=Homo sapiens PE=3 SV=1;>tr|K7E	3	4	12	13	8	10	12	11	1	1	7	7	7	7	7	7	23.482	216	0	15.3	25	57.4	61.1	47.7	67.1	50.5	50	6.5	6.5	32.4	33.8	38.9	38.9	31	31	916120000	1110700000	4620000000	4312600000	5091400000	6188000000	4073100000
O00159-2;F5H6E2;O00159-3;O00159;I3L204;I3L4D4;I3L3Y6;I3L501;I3L168;I3L3F5	O00159-2;F5H6E2;O00159-3;O00159	61;60;60;60;17;11;11;10;8;8	61;60;60;60;17;11;11;10;8;8	60;59;59;59;17;11;11;10;8;8	Unconventional myosin-Ic	MYO1C	>sp|O00159-2|MYO1C_HUMAN Isoform 2 of Unconventional myosin-Ic OS=Homo sapiens GN=MYO1C;>tr|F5H6E2|F5H6E2_HUMAN Unconventional myosin-Ic OS=Homo sapiens GN=MYO1C PE=1 SV=1;>sp|O00159-3|MYO1C_HUMAN Isoform 3 of Unconventional myosin-Ic OS=Homo sapiens GN=MY	8	8	12	13	30	33	19	19	6	7	4	4	21	24	11	7	117.91	1028	0	10.3	8.9	14.3	15.5	38.4	40.1	22.2	20.5	7.3	8.5	6.6	7.1	26.9	30.8	13.1	9.4	741960000	635310000	1441700000	1316500000	5082600000	5792700000	1880200000
P52292;J3KS65;J3QLL0;J3QL07;A9QM74	P52292	38;9;7;1;1	38;9;7;1;1	38;9;7;1;1	Importin subunit alpha-1	KPNA2	>sp|P52292|IMA1_HUMAN Importin subunit alpha-1 OS=Homo sapiens GN=KPNA2 PE=1 SV=1	4	5	11	10	17	17	16	18	4	4	14	15	17	17	17	15	57.861	529	0	11.7	11.7	29.9	27.2	54.3	54.3	39.3	43.1	9.6	9.6	33.3	34	57.1	53.1	43.3	35.3	511930000	611440000	2139700000	2807900000	5062600000	6083300000	3118900000
P46939;P46939-2;P46939-4;Q5T097;P46939-3;H0Y337;Q5JT49;Q5JT45;Q5JT44;Q4G0X0	P46939;P46939-2	124;124;53;31;19;8;3;2;2;1	124;124;53;31;19;8;3;2;2;1	116;116;47;25;14;6;3;2;2;0	Utrophin	UTRN	>sp|P46939|UTRO_HUMAN Utrophin OS=Homo sapiens GN=UTRN PE=1 SV=2;>sp|P46939-2|UTRO_HUMAN Isoform 2 of Utrophin OS=Homo sapiens GN=UTRN	8	8	29	27	63	57	46	45	0	0	3	5	8	9	11	9	394.46	3433	0	3.6	4	13.6	12.5	24.1	21	18.6	18	0	0	1.4	2.2	3.2	3.9	4.9	4.2	381650000	408660000	2248900000	1977500000	5051500000	4350500000	2933800000
Q8N183;D6RA56;H0YA50	Q8N183	16;5;3	16;5;3	16;5;3	Mimitin, mitochondrial	NDUFAF2	>sp|Q8N183|MIMIT_HUMAN Mimitin, mitochondrial OS=Homo sapiens GN=NDUFAF2 PE=1 SV=1	3	2	7	7	9	11	8	8	1	1	2	1	8	8	4	3	19.856	169	0	24.9	21.9	47.9	47.9	59.2	65.7	53.8	53.8	10.1	10.1	15.4	9.5	52.1	52.1	29.6	23.7	463860000	289890000	2038000000	1717400000	5042900000	7825700000	2657600000
Q9H2U2;Q9H2U2-2;Q9H2U2-3;Q9H2U2-6;H0Y9D8;D6R967;D6RGV9;D6RAD3;H0YAK2	Q9H2U2;Q9H2U2-2;Q9H2U2-3;Q9H2U2-6;H0Y9D8;D6R967	27;27;23;17;15;14;13;9;1	27;27;23;17;15;14;13;9;1	10;10;8;8;10;10;5;3;0	Inorganic pyrophosphatase 2, mitochondrial	PPA2	>sp|Q9H2U2|IPYR2_HUMAN Inorganic pyrophosphatase 2, mitochondrial OS=Homo sapiens GN=PPA2 PE=1 SV=2;>sp|Q9H2U2-2|IPYR2_HUMAN Isoform 2 of Inorganic pyrophosphatase 2, mitochondrial OS=Homo sapiens GN=PPA2;>sp|Q9H2U2-3|IPYR2_HUMAN Isoform 3 of Inorganic pyr	5	5	12	11	14	14	11	11	1	2	5	7	12	13	7	7	37.92	334	0	17.1	17.1	44.6	42.8	53	53	37.7	37.7	4.5	8.1	20.7	31.1	47.9	53	25.7	25.7	1351600000	979360000	3841400000	2695500000	5029300000	5103700000	4313000000
Q14739;C9JXK0;C9JES9;H0YEN6;E9PLS9;O76062-2;O76062	Q14739;C9JXK0	35;20;8;1;1;1;1	35;20;8;1;1;1;1	35;20;8;1;1;1;1	Lamin-B receptor	LBR	>sp|Q14739|LBR_HUMAN Lamin-B receptor OS=Homo sapiens GN=LBR PE=1 SV=2;>tr|C9JXK0|C9JXK0_HUMAN Lamin-B receptor (Fragment) OS=Homo sapiens GN=LBR PE=1 SV=1	7	7	10	12	12	16	9	7	6	6	14	13	12	12	9	10	70.702	615	0	14.1	14.1	17.2	21.6	22.1	25.4	15.4	12.2	13.7	13.7	25	23.7	17.7	20.7	14	15.8	2115600000	2317700000	3866400000	3879100000	5024500000	16604000000	2689500000
Q6NUK1;Q6NUK1-2;J3KN42;H3BMI3	Q6NUK1;Q6NUK1-2	38;33;10;2	38;33;10;2	38;33;10;2	Calcium-binding mitochondrial carrier protein SCaMC-1	SLC25A24	>sp|Q6NUK1|SCMC1_HUMAN Calcium-binding mitochondrial carrier protein SCaMC-1 OS=Homo sapiens GN=SLC25A24 PE=1 SV=2;>sp|Q6NUK1-2|SCMC1_HUMAN Isoform 2 of Calcium-binding mitochondrial carrier protein SCaMC-1 OS=Homo sapiens GN=SLC25A24	10	9	6	7	20	19	7	9	1	1	2	2	7	8	4	5	53.354	477	0	35	35	18.4	20.3	52	50.3	17.2	20.8	7.5	7.5	4.8	4.8	18	19.7	9	11.7	1396200000	1340500000	987910000	1049500000	5007400000	4229900000	2248300000
P32322;P32322-3;P32322-2;E2QRB3;J3KQ22;J3QKT4;J3QL24;J3QL32;J3QLK9;J3QL23;J3QR88;J3QKT3;J3QRZ0;J3KSA9;J3KTA8	P32322;P32322-3;P32322-2;E2QRB3;J3KQ22;J3QKT4;J3QL24;J3QL32;J3QLK9;J3QL23	23;23;21;20;19;17;16;15;12;12;9;8;8;7;6	19;19;17;17;16;13;13;12;11;10;7;7;7;6;5	19;19;17;17;16;13;13;12;11;10;7;7;7;6;5	Pyrroline-5-carboxylate reductase 1, mitochondrial;Pyrroline-5-carboxylate reductase	PYCR1	>sp|P32322|P5CR1_HUMAN Pyrroline-5-carboxylate reductase 1, mitochondrial OS=Homo sapiens GN=PYCR1 PE=1 SV=2;>sp|P32322-3|P5CR1_HUMAN Isoform 3 of Pyrroline-5-carboxylate reductase 1, mitochondrial OS=Homo sapiens GN=PYCR1;>sp|P32322-2|P5CR1_HUMAN Isoform	2	2	8	9	13	13	11	9	1	1	2	2	7	7	4	1	33.36	319	0	10.7	10.7	30.4	37.3	59.9	59.9	46.4	40.4	3.1	3.1	10.7	10.7	34.8	34.8	13.5	3.1	0	0	1972700000	1624300000	5005400000	4683300000	1758000000
P07686;Q5URX0;H0YA83;H0Y9B6;D6REQ8	P07686;Q5URX0	36;31;16;16;1	36;31;16;16;1	35;31;16;16;1	Beta-hexosaminidase subunit beta;Beta-hexosaminidase subunit beta chain B;Beta-hexosaminidase subunit beta chain A	HEXB	>sp|P07686|HEXB_HUMAN Beta-hexosaminidase subunit beta OS=Homo sapiens GN=HEXB PE=1 SV=3;>tr|Q5URX0|Q5URX0_HUMAN Beta-hexosaminidase subunit beta OS=Homo sapiens GN=HEL-248 PE=1 SV=1	12	12	7	5	13	14	7	9	6	8	4	4	12	13	5	6	63.111	556	0	23.7	24.8	12.4	9	35.4	37.1	14.2	16.2	16	18.9	7.4	7.4	30.2	31.8	9	10.8	1884000000	1419500000	2268000000	885200000	4985800000	4322200000	1777900000
O75694;O75694-2;E9PF10;D6RA13	O75694;O75694-2;E9PF10	75;74;69;1	75;74;69;1	75;74;69;1	Nuclear pore complex protein Nup155	NUP155	>sp|O75694|NU155_HUMAN Nuclear pore complex protein Nup155 OS=Homo sapiens GN=NUP155 PE=1 SV=1;>sp|O75694-2|NU155_HUMAN Isoform 2 of Nuclear pore complex protein Nup155 OS=Homo sapiens GN=NUP155;>tr|E9PF10|E9PF10_HUMAN Nuclear pore complex protein Nup155 O	10	13	15	18	27	28	26	26	8	8	9	9	25	27	19	17	155.2	1391	0	10	13.7	14.8	18.2	29	31.3	24.6	23.6	8.2	8.1	8.8	9.4	27.9	28.9	17.8	16.5	497380000	820280000	1722200000	2369600000	4961100000	5374400000	2903800000
P49419-2;P49419;F8VS02;P49419-4;P49419-3;H0YHM6;F8VVF2;F8WDY6;F8WD33	P49419-2;P49419;F8VS02;P49419-4;P49419-3	54;53;41;41;34;18;8;4;4	54;53;41;41;34;18;8;4;4	54;53;41;41;34;18;8;4;4	Alpha-aminoadipic semialdehyde dehydrogenase	ALDH7A1	>sp|P49419-2|AL7A1_HUMAN Isoform 2 of Alpha-aminoadipic semialdehyde dehydrogenase OS=Homo sapiens GN=ALDH7A1;>sp|P49419|AL7A1_HUMAN Alpha-aminoadipic semialdehyde dehydrogenase OS=Homo sapiens GN=ALDH7A1 PE=1 SV=5;>tr|F8VS02|F8VS02_HUMAN Alpha-aminoadipic	13	14	10	12	19	19	11	10	14	14	12	13	19	19	8	10	55.366	511	0	40.9	41.3	32.7	40.1	59.9	55.2	25.6	24.5	33.3	34.8	36.2	38.9	53.2	53.2	23.9	27.6	2613300000	2411100000	1984200000	1268900000	4936800000	4419200000	2051900000
P06493;A0A087WY43;A0A087WZZ9;P06493-2;E5RIU6;K7ELV5	P06493;A0A087WY43;A0A087WZZ9;P06493-2;E5RIU6	37;36;28;28;21;3	37;36;28;28;21;3	33;32;24;27;17;0	Cyclin-dependent kinase 1	CDK1	>sp|P06493|CDK1_HUMAN Cyclin-dependent kinase 1 OS=Homo sapiens GN=CDK1 PE=1 SV=3;>tr|A0A087WY43|A0A087WY43_HUMAN Cyclin-dependent kinase 1 OS=Homo sapiens GN=CDK1 PE=4 SV=1;>tr|A0A087WZZ9|A0A087WZZ9_HUMAN Cyclin-dependent kinase 1 OS=Homo sapiens GN=CDK1	2	5	9	8	16	16	16	18	5	6	11	11	18	18	15	14	34.095	297	0	6.1	21.5	35	31.6	63.3	63.3	56.6	65.7	24.6	24.6	49.8	49.8	76.4	75.8	46.8	49.2	115970000	309210000	1230800000	836560000	4933400000	4886000000	1930200000
F8VZJ2;H0YHX9;Q13765;E9PAV3-2;E9PAV3;F8W0W4;F8W1N5;F8VNW4;F8VZ58;Q9BZK3	F8VZJ2;H0YHX9;Q13765;E9PAV3-2;E9PAV3;F8W0W4;F8W1N5;F8VNW4	10;10;10;10;10;9;7;7;3;3	10;10;10;10;10;9;7;7;3;3	10;10;10;10;10;9;7;7;3;3	Nascent polypeptide-associated complex subunit alpha	NACA	>tr|F8VZJ2|F8VZJ2_HUMAN Nascent polypeptide-associated complex subunit alpha, muscle-specific form OS=Homo sapiens GN=NACA PE=1 SV=1;>tr|H0YHX9|H0YHX9_HUMAN Nascent polypeptide-associated complex subunit alpha, muscle-specific form (Fragment) OS=Homo sapie	2	2	5	5	5	5	5	5	2	3	5	5	5	5	5	5	15.016	136	0	22.8	22.8	39.7	39.7	51.5	51.5	38.2	38.2	22.8	22.8	39.7	39.7	51.5	51.5	38.2	38.2	2475600000	1946400000	3233400000	2775400000	4911600000	3369400000	2977700000
P19105;J3QRS3;P24844;J3KTJ1;P24844-2;Q9BUA6;H3BML9;H3BN54;G3V1V8;P10916;Q96A32;H3BPK4	P19105;J3QRS3;P24844;J3KTJ1	27;27;19;18;12;2;1;1;1;1;1;1	27;27;19;18;12;2;1;1;1;1;1;1	2;2;0;2;0;0;0;0;0;0;0;0	Myosin regulatory light chain 12A;Myosin regulatory light polypeptide 9	MYL12A;MYL9	>sp|P19105|ML12A_HUMAN Myosin regulatory light chain 12A OS=Homo sapiens GN=MYL12A PE=1 SV=2;>tr|J3QRS3|J3QRS3_HUMAN Myosin regulatory light chain 12A OS=Homo sapiens GN=MYL12A PE=4 SV=1;>sp|P24844|MYL9_HUMAN Myosin regulatory light polypeptide 9 OS=Homo s	5	7	9	9	9	8	9	8	5	5	7	7	7	8	8	8	19.794	171	0	30.4	30.4	56.1	56.1	51.5	46.2	56.1	46.2	27.5	27.5	48	48	45	62.6	41.5	51.5	1670600000	1691800000	3182100000	2970600000	4898300000	4411800000	2978900000
P49207	P49207	8	8	8	60S ribosomal protein L34	RPL34	>sp|P49207|RL34_HUMAN 60S ribosomal protein L34 OS=Homo sapiens GN=RPL34 PE=1 SV=3	0	0	2	2	6	7	3	2	0	0	1	1	7	7	3	3	13.293	117	0	0	0	13.7	13.7	29.9	37.6	15.4	15.4	0	0	6	6	37.6	37.6	15.4	15.4	0	0	1800400000	893850000	4892900000	7952900000	666260000
Q9Y262;B0QY89;Q9Y262-2;B0QY90;C9JHP4;C9K0Q7;H7C3A0;H0Y7E6	Q9Y262;B0QY89;Q9Y262-2;B0QY90	52;52;46;34;20;20;13;3	52;52;46;34;20;20;13;3	52;52;46;34;20;20;13;3	Eukaryotic translation initiation factor 3 subunit L	EIF3L	>sp|Q9Y262|EIF3L_HUMAN Eukaryotic translation initiation factor 3 subunit L OS=Homo sapiens GN=EIF3L PE=1 SV=1;>tr|B0QY89|B0QY89_HUMAN Eukaryotic translation initiation factor 3 subunit L OS=Homo sapiens GN=EIF3L PE=1 SV=1;>sp|Q9Y262-2|EIF3L_HUMAN Isoform	5	5	7	7	23	23	9	9	8	8	12	14	29	29	11	9	66.726	564	0	9.9	9.2	15.4	14	48.6	48.2	13.1	14.4	15.1	16	22	24.5	56.7	56.7	20.7	17.6	478320000	501550000	517310000	546440000	4884200000	5083400000	1034600000
P04439;Q5SRN5;Q5SRN7;A7MAP4;P13746;P13746-2;P30455;P30443;P16188;P05534;P30459;P30447;P10314;Q09160;P30512	P04439;Q5SRN5;Q5SRN7;A7MAP4;P13746;P13746-2;P30455;P30443;P16188;P05534;P30459;P30447	29;29;27;27;24;24;23;23;18;17;15;15;14;10;10	29;29;27;27;24;24;23;23;18;17;15;15;14;10;10	8;8;6;6;5;5;4;4;2;0;2;0;2;1;1	HLA class I histocompatibility antigen, A-3 alpha chain;HLA class I histocompatibility antigen, A-11 alpha chain;HLA class I histocompatibility antigen, A-36 alpha chain;HLA class I histocompatibility antigen, A-1 alpha chain;HLA class I histocompatibility antigen, A-30 alpha chain;HLA class I histocompatibility antigen, A-24 alpha chain;HLA class I histocompatibility antigen, A-74 alpha chain;HL…	HLA-A	>sp|P04439|1A03_HUMAN HLA class I histocompatibility antigen, A-3 alpha chain OS=Homo sapiens GN=HLA-A PE=1 SV=2;>tr|Q5SRN5|Q5SRN5_HUMAN HLA class I histocompatibility antigen, A-68 alpha chain OS=Homo sapiens GN=HLA-A PE=1 SV=2;>tr|Q5SRN7|Q5SRN7_HUMAN HLA	5	3	5	4	12	13	13	12	1	1	4	4	10	8	4	5	40.84	365	0	24.9	12.6	17.5	14.5	45.2	52.1	33.2	35.3	3.6	3.6	15.1	15.1	35.1	27.7	12.3	18.9	911700000	572430000	918980000	715630000	4883400000	5841700000	3065200000
Q9Y2J2-2;Q9Y2J2-4;Q9Y2J2;Q9Y2J2-3;J3KT37;J3QS55;J3KS70;J3QKY2;J3KRD1;J3QKK4;J3QR33;J3QRQ6;J3QLU5	Q9Y2J2-2;Q9Y2J2-4;Q9Y2J2;Q9Y2J2-3	62;56;55;49;17;9;4;4;4;4;4;3;3	53;47;46;41;14;7;4;4;4;4;4;3;3	45;40;38;37;11;7;4;4;4;4;4;3;3	Band 4.1-like protein 3;Band 4.1-like protein 3, N-terminally processed	EPB41L3	>sp|Q9Y2J2-2|E41L3_HUMAN Isoform 2 of Band 4.1-like protein 3 OS=Homo sapiens GN=EPB41L3;>sp|Q9Y2J2-4|E41L3_HUMAN Isoform 4 of Band 4.1-like protein 3 OS=Homo sapiens GN=EPB41L3;>sp|Q9Y2J2|E41L3_HUMAN Band 4.1-like protein 3 OS=Homo sapiens GN=EPB41L3 PE=1	9	10	17	14	30	29	22	22	1	1	4	4	15	16	9	6	96.513	865	0	13.5	17.3	27.3	21.4	47.2	46	30.8	30.3	1.4	1.4	7.1	7.1	20.1	21.8	14.9	8.7	997980000	1292900000	1149200000	990230000	4811700000	4276500000	2219200000
Q16540;A6NJD9;A8MVT4;A8MYK1;H7C2P7	Q16540;A6NJD9;A8MVT4;A8MYK1;H7C2P7	16;12;12;12;10	16;12;12;12;10	16;12;12;12;10	39S ribosomal protein L23, mitochondrial	MRPL23	>sp|Q16540|RM23_HUMAN 39S ribosomal protein L23, mitochondrial OS=Homo sapiens GN=MRPL23 PE=1 SV=1;>tr|A6NJD9|A6NJD9_HUMAN 39S ribosomal protein L23, mitochondrial OS=Homo sapiens GN=MRPL23 PE=1 SV=1;>tr|A8MVT4|A8MVT4_HUMAN 39S ribosomal protein L23, mitoc	5	5	6	6	9	9	8	8	4	4	2	1	3	4	1	2	17.781	153	0	30.1	30.1	35.9	35.9	58.8	58.8	43.8	43.8	24.2	24.2	11.8	11.1	37.9	43.1	11.1	17	2678600000	1785400000	2562200000	2033800000	4800600000	4281400000	2857400000
P19404;E7EPT4	P19404;E7EPT4	16;16	16;16	16;16	NADH dehydrogenase [ubiquinone] flavoprotein 2, mitochondrial	NDUFV2	>sp|P19404|NDUV2_HUMAN NADH dehydrogenase [ubiquinone] flavoprotein 2, mitochondrial OS=Homo sapiens GN=NDUFV2 PE=1 SV=2;>tr|E7EPT4|E7EPT4_HUMAN NADH dehydrogenase [ubiquinone] flavoprotein 2, mitochondrial OS=Homo sapiens GN=NDUFV2 PE=1 SV=1	2	3	4	4	9	9	7	6	0	0	1	1	6	7	2	2	27.391	249	0	18.9	22.1	20.5	22.9	47	47	28.9	24.9	0	0	4	4	34.1	38.6	9.2	9.6	485330000	345120000	1063100000	800130000	4793900000	4079500000	2877700000
D6RGI3;Q9NVA2;D6RER5;Q9NVA2-2;D6RDU5;H0Y961;D6R9Y6;D6RDP1;H0Y9G8	D6RGI3;Q9NVA2;D6RER5;Q9NVA2-2;D6RDU5	31;31;31;29;27;10;8;7;2	31;31;31;29;27;10;8;7;2	15;15;15;13;11;2;7;6;2	Septin-11	SEPT11	>tr|D6RGI3|D6RGI3_HUMAN Septin 11, isoform CRA_b OS=Homo sapiens GN=SEPT11 PE=1 SV=1;>sp|Q9NVA2|SEP11_HUMAN Septin-11 OS=Homo sapiens GN=SEPT11 PE=1 SV=3;>tr|D6RER5|D6RER5_HUMAN Septin-11 OS=Homo sapiens GN=SEPT11 PE=1 SV=1;>sp|Q9NVA2-2|SEP11_HUMAN Isoform	5	5	8	8	18	17	13	10	1	1	4	4	11	10	10	8	49.005	425	0	14.1	14.1	27.8	23.5	57.4	51.8	35.5	29.2	3.1	3.1	12.2	10.1	32.9	32.2	29.6	24	304300000	285620000	2330400000	2109400000	4791500000	4257600000	4236400000
Q9Y3U8;J3QSB5;J3KTD3	Q9Y3U8;J3QSB5	9;7;1	9;7;1	9;7;1	60S ribosomal protein L36	RPL36	>sp|Q9Y3U8|RL36_HUMAN 60S ribosomal protein L36 OS=Homo sapiens GN=RPL36 PE=1 SV=3;>tr|J3QSB5|J3QSB5_HUMAN 60S ribosomal protein L36 OS=Homo sapiens GN=RPL36 PE=1 SV=1	2	2	2	2	4	4	0	0	2	2	2	2	4	4	0	0	12.254	105	0	13.3	13.3	14.3	14.3	29.5	29.5	0	0	13.3	13.3	14.3	14.3	35.2	35.2	0	0	2398500000	1554100000	1685500000	1414300000	4771700000	5440700000	0
P18859;P18859-2;A8MUH2	P18859;P18859-2;A8MUH2	17;17;14	17;17;14	17;17;14	ATP synthase-coupling factor 6, mitochondrial	ATP5J	>sp|P18859|ATP5J_HUMAN ATP synthase-coupling factor 6, mitochondrial OS=Homo sapiens GN=ATP5J PE=1 SV=1;>sp|P18859-2|ATP5J_HUMAN Isoform 2 of ATP synthase-coupling factor 6, mitochondrial OS=Homo sapiens GN=ATP5J;>tr|A8MUH2|A8MUH2_HUMAN ATP synthase-coupli	5	4	7	7	6	6	4	4	3	3	4	3	5	5	4	3	12.587	108	0	54.6	48.1	41.7	41.7	51.9	51.9	29.6	29.6	32.4	32.4	33.3	32.4	49.1	49.1	32.4	31.5	10709000000	7026300000	6164900000	5632300000	4759500000	6541200000	1217400000
Q9NYY8;Q9NYY8-2	Q9NYY8;Q9NYY8-2	44;37	44;37	44;37	FAST kinase domain-containing protein 2	FASTKD2	>sp|Q9NYY8|FAKD2_HUMAN FAST kinase domain-containing protein 2 OS=Homo sapiens GN=FASTKD2 PE=1 SV=1;>sp|Q9NYY8-2|FAKD2_HUMAN Isoform 2 of FAST kinase domain-containing protein 2 OS=Homo sapiens GN=FASTKD2	6	6	14	12	23	24	21	16	1	0	3	3	4	3	1	1	81.462	710	0	12.5	12.5	22.7	19.4	43.9	45.6	33.1	26.2	2	0	4.2	4.2	8.2	5.5	1.8	1.8	420670000	375430000	1804600000	1236400000	4752200000	4588000000	2275300000
Q12905	Q12905	46	46	7	Interleukin enhancer-binding factor 2	ILF2	>sp|Q12905|ILF2_HUMAN Interleukin enhancer-binding factor 2 OS=Homo sapiens GN=ILF2 PE=1 SV=2	5	6	14	14	19	20	14	16	5	5	15	15	20	22	21	21	43.062	390	0	14.9	17.9	47.2	42.8	60.3	62.6	38.5	50	15.6	15.6	46.4	48.7	67.2	76.4	56.7	54.1	1072200000	2201200000	2931900000	4962000000	4750800000	7875000000	2623200000
Q96CW1-2;A0A087WY71;Q96CW1;E9PFW3;C9JJ47;C9JGT8;C9JTK4;C9JJD3;C9JPV8;H7C4C3	Q96CW1-2;A0A087WY71;Q96CW1;E9PFW3;C9JJ47	34;34;34;33;21;16;15;14;13;4	34;34;34;33;21;16;15;14;13;4	34;34;34;33;21;16;15;14;13;4	AP-2 complex subunit mu	AP2M1	>sp|Q96CW1-2|AP2M1_HUMAN Isoform 2 of AP-2 complex subunit mu OS=Homo sapiens GN=AP2M1;>tr|A0A087WY71|A0A087WY71_HUMAN AP-2 complex subunit mu OS=Homo sapiens GN=AP2M1 PE=4 SV=1;>sp|Q96CW1|AP2M1_HUMAN AP-2 complex subunit mu OS=Homo sapiens GN=AP2M1 PE=1 S	6	6	11	11	17	18	11	12	1	1	4	4	12	11	3	2	49.389	433	0	14.3	15.2	26.8	26.8	46.7	48.3	30.9	33.3	2.3	2.3	12	12	38.6	37	10.6	8.3	1213300000	1264400000	2715600000	2434600000	4749200000	6825900000	1898700000
P62266;D6RD47;D6RIX0;D6R9I7;D6RDJ2	P62266;D6RD47	10;9;3;3;2	10;9;3;3;2	10;9;3;3;2	40S ribosomal protein S23	RPS23	>sp|P62266|RS23_HUMAN 40S ribosomal protein S23 OS=Homo sapiens GN=RPS23 PE=1 SV=3;>tr|D6RD47|D6RD47_HUMAN 40S ribosomal protein S23 OS=Homo sapiens GN=RPS23 PE=1 SV=1	1	1	5	4	5	5	4	3	1	1	5	4	5	5	1	2	15.807	143	0	10.5	10.5	37.8	20.3	47.6	47.6	38.5	30.8	10.5	10.5	37.8	20.3	47.6	47.6	5.6	23.1	2678100000	907870000	5545300000	3596600000	4747800000	7127000000	945570000
Q15388	Q15388	13	13	13	Mitochondrial import receptor subunit TOM20 homolog	TOMM20	>sp|Q15388|TOM20_HUMAN Mitochondrial import receptor subunit TOM20 homolog OS=Homo sapiens GN=TOMM20 PE=1 SV=1	4	4	5	5	4	3	4	4	1	1	2	2	2	2	1	1	16.298	145	0	19.3	19.3	35.9	35.9	42.8	27.6	44.1	44.1	11	11	19.3	19.3	22.8	22.8	9	9	2160000000	1967300000	2424300000	1534100000	4747300000	4223000000	4674900000
P22570;P22570-2;P22570-7;P22570-3;P22570-5;P22570-4;P22570-6;J3QQX3;J3QKZ8;J3QQW7;J3KS64	P22570;P22570-2;P22570-7;P22570-3;P22570-5;P22570-4;P22570-6;J3QQX3	40;39;39;39;37;36;33;33;8;6;3	40;39;39;39;37;36;33;33;8;6;3	40;39;39;39;37;36;33;33;8;6;3	NADPH:adrenodoxin oxidoreductase, mitochondrial	FDXR	>sp|P22570|ADRO_HUMAN NADPH:adrenodoxin oxidoreductase, mitochondrial OS=Homo sapiens GN=FDXR PE=1 SV=3;>sp|P22570-2|ADRO_HUMAN Isoform Long of NADPH:adrenodoxin oxidoreductase, mitochondrial OS=Homo sapiens GN=FDXR;>sp|P22570-7|ADRO_HUMAN Isoform 7 of NAD	5	6	5	4	25	22	10	8	2	3	2	1	8	8	3	3	53.836	491	0	15.1	17.3	17.5	14.9	58.2	51.9	22.6	18.1	5.5	9.8	7.3	3.7	23.4	25.3	9	9	710450000	645010000	517150000	365250000	4745100000	4139000000	1245500000
Q15149-7;Q15149-8;Q15149-9;Q15149-5;Q15149-4;Q15149-6;Q15149-3;Q15149-2;Q15149;E9PMV1;E9PKG0;E9PIA2;E9PQ28;H0YDN1	Q15149-7;Q15149-8;Q15149-9;Q15149-5;Q15149-4;Q15149-6;Q15149-3;Q15149-2;Q15149	111;111;111;111;111;111;111;111;111;17;5;4;2;2	111;111;111;111;111;111;111;111;111;17;5;4;2;2	103;103;103;103;103;103;103;103;103;17;5;4;2;2	Plectin	PLEC	>sp|Q15149-7|PLEC_HUMAN Isoform 7 of Plectin OS=Homo sapiens GN=PLEC;>sp|Q15149-8|PLEC_HUMAN Isoform 8 of Plectin OS=Homo sapiens GN=PLEC;>sp|Q15149-9|PLEC_HUMAN Isoform 9 of Plectin OS=Homo sapiens GN=PLEC;>sp|Q15149-5|PLEC_HUMAN Isoform 5 of Plectin OS=H	2	3	11	10	61	69	25	28	1	0	4	4	26	22	8	12	512.6	4515	0	0.8	1	4.1	4.5	18	20.3	7.8	8.4	0.3	0	2.1	2.1	8	6.9	3	4.3	88185000	89680000	893180000	565240000	4730400000	4810800000	1661900000
Q9Y3F4;Q9Y3F4-2;H0YH33;F5H1G1	Q9Y3F4;Q9Y3F4-2	34;34;11;1	34;34;11;1	34;34;11;1	Serine-threonine kinase receptor-associated protein	STRAP	>sp|Q9Y3F4|STRAP_HUMAN Serine-threonine kinase receptor-associated protein OS=Homo sapiens GN=STRAP PE=1 SV=1;>sp|Q9Y3F4-2|STRAP_HUMAN Isoform 2 of Serine-threonine kinase receptor-associated protein OS=Homo sapiens GN=STRAP	7	4	4	5	14	16	9	8	4	5	5	6	19	20	8	9	38.438	350	0	30.9	21.7	19.1	22.3	64.3	70.3	34.6	31.1	13.7	17.4	22.6	25.4	78.9	81.7	32.3	35.4	1068100000	408650000	1378500000	1391300000	4720800000	3833300000	1682700000
O14979;A0A087WUK2	O14979;A0A087WUK2	32;30	32;30	3;3	Heterogeneous nuclear ribonucleoprotein D-like	HNRPDL	>sp|O14979|HNRDL_HUMAN Heterogeneous nuclear ribonucleoprotein D-like OS=Homo sapiens GN=HNRNPDL PE=1 SV=3;>tr|A0A087WUK2|A0A087WUK2_HUMAN Heterogeneous nuclear ribonucleoprotein D-like OS=Homo sapiens GN=HNRNPDL PE=4 SV=1	9	10	8	8	8	10	5	8	8	8	8	7	11	10	8	8	46.437	420	0	34	36	17.9	17.9	22.1	26.2	12.1	16	32.9	32.9	14.8	14.8	29	24.5	14	17.9	4068800000	6339100000	3370100000	5041700000	4719200000	6145900000	1382100000
Q13838;Q13838-2;Q5STU3;F6WLT2;F6S4E6;F6TRA5;H0Y400;F6UJC5;F6R6M7;F6QYI9;F6U6E2;F6QWI5;F6S2B7;H0YCC6	Q13838;Q13838-2;Q5STU3;F6WLT2	49;48;41;31;24;24;20;20;16;14;11;10;10;10	49;48;41;31;24;24;20;20;16;14;11;10;10;10	24;23;19;12;9;9;10;10;5;3;4;3;3;6	Spliceosome RNA helicase DDX39B	DDX39B	>sp|Q13838|DX39B_HUMAN Spliceosome RNA helicase DDX39B OS=Homo sapiens GN=DDX39B PE=1 SV=1;>sp|Q13838-2|DX39B_HUMAN Isoform 2 of Spliceosome RNA helicase DDX39B OS=Homo sapiens GN=DDX39B;>tr|Q5STU3|Q5STU3_HUMAN Spliceosome RNA helicase DDX39B OS=Homo sapie	7	6	6	9	16	15	11	12	7	8	9	10	24	25	19	19	48.991	428	0	30.6	16.1	16.4	24.8	54	53.5	26.9	28.7	26.4	27.3	24.1	31.5	69.6	69.9	46.5	45.3	295960000	669150000	658460000	1483200000	4703300000	7719800000	1831400000
Q8NI60;Q8NI60-3;Q8NI60-4;Q8NI60-2	Q8NI60;Q8NI60-3;Q8NI60-4	28;26;18;8	28;26;18;8	27;25;18;8	Chaperone activity of bc1 complex-like, mitochondrial	ADCK3	>sp|Q8NI60|ADCK3_HUMAN Chaperone activity of bc1 complex-like, mitochondrial OS=Homo sapiens GN=ADCK3 PE=1 SV=1;>sp|Q8NI60-3|ADCK3_HUMAN Isoform 3 of Chaperone activity of bc1 complex-like, mitochondrial OS=Homo sapiens GN=ADCK3;>sp|Q8NI60-4|ADCK3_HUMAN Is	1	0	8	6	18	19	12	11	0	0	4	4	16	15	5	5	71.949	647	0	1.4	0	16.4	12.2	38.6	39.9	21.9	20.2	0	0	8	8	30.3	27.8	8.5	8.5	0	0	1555500000	1356800000	4699200000	5393400000	2160200000
O95881;V9GY50;V9GYV4	O95881	16;2;2	16;2;2	16;2;2	Thioredoxin domain-containing protein 12	TXNDC12	>sp|O95881|TXD12_HUMAN Thioredoxin domain-containing protein 12 OS=Homo sapiens GN=TXNDC12 PE=1 SV=1	5	4	5	5	6	6	7	6	4	6	4	5	6	6	5	4	19.206	172	0	35.5	19.2	34.3	34.3	40.1	40.1	37.8	37.2	19.2	47.1	27.9	34.3	40.1	40.1	33.1	26.7	1395700000	1014000000	2440500000	1777200000	4698000000	4020800000	3328400000
P63000;P63000-2;P15153;B1AH78;B1AH80;B1AH77	P63000;P63000-2	17;16;7;6;6;5	15;14;5;4;5;4	3;3;0;0;0;0	Ras-related C3 botulinum toxin substrate 1	RAC1	>sp|P63000|RAC1_HUMAN Ras-related C3 botulinum toxin substrate 1 OS=Homo sapiens GN=RAC1 PE=1 SV=1;>sp|P63000-2|RAC1_HUMAN Isoform B of Ras-related C3 botulinum toxin substrate 1 OS=Homo sapiens GN=RAC1	3	4	5	5	8	7	8	8	4	3	3	3	9	8	6	6	21.45	192	0	19.8	25	35.9	35.9	53.1	47.4	41.1	39.6	25	15.1	21.4	21.4	58.3	53.1	37.5	37.5	208760000	848130000	350130000	259210000	4695500000	5878700000	3507000000
P82663;E7EPW2;P82663-2;P82663-3	P82663;E7EPW2;P82663-2;P82663-3	20;14;14;11	20;14;14;11	20;14;14;11	28S ribosomal protein S25, mitochondrial	MRPS25	>sp|P82663|RT25_HUMAN 28S ribosomal protein S25, mitochondrial OS=Homo sapiens GN=MRPS25 PE=1 SV=1;>tr|E7EPW2|E7EPW2_HUMAN 28S ribosomal protein S25, mitochondrial OS=Homo sapiens GN=MRPS25 PE=1 SV=1;>sp|P82663-2|RT25_HUMAN Isoform 2 of 28S ribosomal prote	1	3	6	6	10	10	7	6	0	0	0	0	5	5	1	1	20.116	173	0	7.5	19.1	32.4	38.2	64.7	64.7	39.3	34.7	0	0	0	0	39.9	39.9	11.6	11.6	114550000	224740000	1653100000	1179300000	4690600000	4656100000	2975300000
Q8N983-4;Q8N983-3;H0Y6Y8;B1AL05;Q8N983-2;Q8N983;Q8N983-6;Q8N983-7;H0YBU8;M0R051	Q8N983-4;Q8N983-3;H0Y6Y8;B1AL05;Q8N983-2;Q8N983;Q8N983-6;Q8N983-7;H0YBU8	16;14;14;14;14;14;14;14;9;4	16;14;14;14;14;14;14;14;9;4	16;14;14;14;14;14;14;14;9;4	39S ribosomal protein L43, mitochondrial	MRPL43	>sp|Q8N983-4|RM43_HUMAN Isoform 4 of 39S ribosomal protein L43, mitochondrial OS=Homo sapiens GN=MRPL43;>sp|Q8N983-3|RM43_HUMAN Isoform 3 of 39S ribosomal protein L43, mitochondrial OS=Homo sapiens GN=MRPL43;>tr|H0Y6Y8|H0Y6Y8_HUMAN 39S ribosomal protein L4	4	4	7	6	9	10	5	5	1	1	2	2	1	1	1	2	17.853	159	0	36.5	36.5	59.1	53.5	64.2	72.3	31.4	31.4	8.8	8.8	18.9	18.9	7.5	7.5	6.9	15.7	1618800000	1390400000	3406400000	2494400000	4689100000	4355200000	1916300000
Q9NP92;A0A087WV52	Q9NP92;A0A087WV52	35;26	35;26	35;26	28S ribosomal protein S30, mitochondrial	MRPS30	>sp|Q9NP92|RT30_HUMAN 28S ribosomal protein S30, mitochondrial OS=Homo sapiens GN=MRPS30 PE=1 SV=2;>tr|A0A087WV52|A0A087WV52_HUMAN 28S ribosomal protein S30, mitochondrial OS=Homo sapiens GN=MRPS30 PE=4 SV=1	7	6	11	12	11	13	14	15	0	0	3	3	5	6	6	7	50.364	439	0	21.6	22.8	23	24.8	38	43.5	28.7	35.5	0	0	8.2	8.2	17.1	21.2	15	15	1589700000	1291300000	3026300000	2572200000	4680800000	5569600000	3424100000
P10586-2;P10586;H0Y6Z7;H0Y7Z9;H0Y4H1;H0Y380;A2A437	P10586-2;P10586;H0Y6Z7;H0Y7Z9;H0Y4H1;H0Y380	84;83;72;58;56;42;11	84;83;72;58;56;42;11	73;72;63;49;47;33;9	Receptor-type tyrosine-protein phosphatase F	PTPRF	>sp|P10586-2|PTPRF_HUMAN Isoform 2 of Receptor-type tyrosine-protein phosphatase F OS=Homo sapiens GN=PTPRF;>sp|P10586|PTPRF_HUMAN Receptor-type tyrosine-protein phosphatase F OS=Homo sapiens GN=PTPRF PE=1 SV=2;>tr|H0Y6Z7|H0Y6Z7_HUMAN Receptor-type tyrosin	9	11	15	16	43	47	18	20	0	0	0	0	3	3	1	1	211.68	1898	0	6	7.2	11.9	13	32.9	38	14	15.6	0	0	0	0	2.3	2.6	0.8	0.8	1211300000	861830000	1373200000	1024800000	4660200000	4367800000	1458800000
Q08257;Q08257-3;A6NP24;C9JH92;Q08257-2	Q08257;Q08257-3;A6NP24;C9JH92;Q08257-2	32;29;23;20;16	32;29;23;20;16	32;29;23;20;16	Quinone oxidoreductase	CRYZ	>sp|Q08257|QOR_HUMAN Quinone oxidoreductase OS=Homo sapiens GN=CRYZ PE=1 SV=1;>sp|Q08257-3|QOR_HUMAN Isoform 3 of Quinone oxidoreductase OS=Homo sapiens GN=CRYZ;>tr|A6NP24|A6NP24_HUMAN Quinone oxidoreductase (Fragment) OS=Homo sapiens GN=CRYZ PE=1 SV=1;>tr	5	5	11	12	14	16	14	14	2	2	5	6	12	11	11	11	35.206	329	0	16.4	16.4	38.3	41	56.8	65.3	39.8	39.8	8.2	8.2	17.9	21.3	44.4	41.9	38	38	867440000	746070000	4710200000	4361600000	4654600000	4536700000	3285700000
Q02809;Q02809-2;Q5JXB7;Q5JXB9;Q5JXB8	Q02809;Q02809-2	52;52;15;11;10	52;52;15;11;10	52;52;15;11;10	Procollagen-lysine,2-oxoglutarate 5-dioxygenase 1	PLOD1	>sp|Q02809|PLOD1_HUMAN Procollagen-lysine,2-oxoglutarate 5-dioxygenase 1 OS=Homo sapiens GN=PLOD1 PE=1 SV=2;>sp|Q02809-2|PLOD1_HUMAN Isoform 2 of Procollagen-lysine,2-oxoglutarate 5-dioxygenase 1 OS=Homo sapiens GN=PLOD1	8	7	12	8	24	25	15	14	1	0	2	3	10	12	5	5	83.549	727	0	17.5	14	19.7	13.9	42.9	43.2	25.3	25	1.4	0	3.2	5.1	19	22.7	11	11.4	1089300000	702930000	2093300000	2627100000	4634800000	3367600000	2612100000
Q99797	Q99797	47	47	47	Mitochondrial intermediate peptidase	MIPEP	>sp|Q99797|MIPEP_HUMAN Mitochondrial intermediate peptidase OS=Homo sapiens GN=MIPEP PE=1 SV=2	3	5	12	9	23	23	17	17	0	0	2	2	6	6	3	5	80.64	713	0	8.1	10.9	26.5	20.6	46.3	47.5	25	26.4	0	0	4.1	4.1	12.2	10.4	4.9	7.6	284180000	239110000	1484600000	968260000	4631500000	4986800000	2376200000
Q9Y2B0;H0YI18	Q9Y2B0	16;5	16;5	1;1	Protein canopy homolog 2	CNPY2	>sp|Q9Y2B0|CNPY2_HUMAN Protein canopy homolog 2 OS=Homo sapiens GN=CNPY2 PE=1 SV=1	2	2	5	4	8	9	8	8	1	2	2	2	10	9	7	5	20.652	182	0	19.8	19.8	50.5	34.6	62.1	67.6	51.6	51.6	11.5	19.8	19.2	19.2	74.7	70.3	50	34.6	795100000	509790000	2545400000	1426500000	4629700000	3609500000	3967200000
Q9NRX2;E9PKV2	Q9NRX2;E9PKV2	13;9	13;9	13;9	39S ribosomal protein L17, mitochondrial	MRPL17	>sp|Q9NRX2|RM17_HUMAN 39S ribosomal protein L17, mitochondrial OS=Homo sapiens GN=MRPL17 PE=1 SV=1;>tr|E9PKV2|E9PKV2_HUMAN 39S ribosomal protein L17, mitochondrial (Fragment) OS=Homo sapiens GN=MRPL17 PE=1 SV=1	4	4	1	1	9	9	5	4	2	2	0	0	5	4	0	0	20.05	175	0	20	20	5.1	5.1	48.6	48.6	30.9	26.3	6.9	14.3	0	0	22.9	18.9	0	0	714340000	729720000	137280000	148910000	4616100000	2929100000	1167600000
Q9HD33-2;Q9HD33;Q9HD33-3	Q9HD33-2;Q9HD33;Q9HD33-3	13;13;8	13;13;8	13;13;8	39S ribosomal protein L47, mitochondrial	MRPL47	>sp|Q9HD33-2|RM47_HUMAN Isoform 2 of 39S ribosomal protein L47, mitochondrial OS=Homo sapiens GN=MRPL47;>sp|Q9HD33|RM47_HUMAN 39S ribosomal protein L47, mitochondrial OS=Homo sapiens GN=MRPL47 PE=1 SV=2;>sp|Q9HD33-3|RM47_HUMAN Isoform 3 of 39S ribosomal pr	0	0	3	3	9	8	5	5	0	0	0	0	5	5	1	1	27.085	230	0	0	0	14.3	14.3	34.8	30.4	20.4	20.4	0	0	0	0	21.7	21.7	4.3	4.3	0	0	6826700000	1166700000	4615200000	5180200000	1024200000
P06865;H3BP20;H3BS10;H3BTD4;H3BU85;P06865-2;A0A087WUJ7;H3BRP6;A0A087WTY2;H3BVH8;H3BT62;H3BQ04	P06865;H3BP20;H3BS10;H3BTD4	33;33;32;18;16;9;7;3;3;3;3;3	32;32;31;17;15;9;7;3;3;3;3;3	32;32;31;17;15;9;7;3;3;3;3;3	Beta-hexosaminidase subunit alpha;Beta-hexosaminidase	HEXA	>sp|P06865|HEXA_HUMAN Beta-hexosaminidase subunit alpha OS=Homo sapiens GN=HEXA PE=1 SV=2;>tr|H3BP20|H3BP20_HUMAN Beta-hexosaminidase OS=Homo sapiens GN=HEXA PE=1 SV=1;>tr|H3BS10|H3BS10_HUMAN Beta-hexosaminidase OS=Homo sapiens GN=HEXA PE=1 SV=1;>tr|H3BTD4	11	10	7	5	17	15	10	10	3	4	5	5	4	4	3	3	60.702	529	0	24.6	23.3	17.6	11.7	45.2	41	18	18.9	7.8	9.5	11	11	13.6	13.6	6.4	6.4	1140900000	880580000	679180000	588520000	4615100000	2865800000	2069100000
Q9NZW5;B8ZZG1;C9J4Q3;C9JGI8;F8WCD2;R4GNA8;REV__Q8N884-2;REV__Q8N884	Q9NZW5;B8ZZG1;C9J4Q3	42;40;24;11;1;1;1;1	41;39;23;10;1;1;0;0	38;36;23;10;1;1;0;0	MAGUK p55 subfamily member 6	MPP6	>sp|Q9NZW5|MPP6_HUMAN MAGUK p55 subfamily member 6 OS=Homo sapiens GN=MPP6 PE=1 SV=2;>tr|B8ZZG1|B8ZZG1_HUMAN MAGUK p55 subfamily member 6 OS=Homo sapiens GN=MPP6 PE=1 SV=1;>tr|C9J4Q3|C9J4Q3_HUMAN MAGUK p55 subfamily member 6 (Fragment) OS=Homo sapiens GN=M	7	5	9	11	20	18	14	14	0	0	1	2	10	11	4	4	61.116	540	0	16.9	13.3	20.4	25.4	43.5	39.4	27.8	31.3	0	0	2.8	5	20.6	23.7	7.8	7.8	1319100000	976160000	1987300000	1798600000	4610200000	4253100000	2534600000
Q13505-3;Q13505;A0A087WZY4;Q13505-2;H0Y6Y5	Q13505-3;Q13505;A0A087WZY4;Q13505-2	25;24;24;15;2	25;24;24;15;2	25;24;24;15;2	Metaxin-1	MTX1	>sp|Q13505-3|MTX1_HUMAN Isoform 3 of Metaxin-1 OS=Homo sapiens GN=MTX1;>sp|Q13505|MTX1_HUMAN Metaxin-1 OS=Homo sapiens GN=MTX1 PE=1 SV=2;>tr|A0A087WZY4|A0A087WZY4_HUMAN Metaxin 1, isoform CRA_b OS=Homo sapiens GN=MTX1 PE=4 SV=1;>sp|Q13505-2|MTX1_HUMAN Isof	5	5	4	4	11	11	10	8	3	3	2	2	5	3	3	3	35.777	317	0	18.3	17	16.1	16.1	43.8	43.8	27.4	22.1	7.6	7.6	3.2	3.2	21.1	12.3	6.6	6.6	285930000	286740000	1045500000	962960000	4581000000	5097000000	2770600000
P04637;P04637-4;A0A087WZU8;P04637-7;P04637-2;J3KP33;P04637-3;P04637-5;P04637-6;A0A087X1Q1;E7ESS1;P04637-8;P04637-9;E7EQX7;A0A087WXZ1;A0A087WT22;E9PFT5;E7EMR6;S4R334;E9PCY9;I3L0W9	P04637;P04637-4;A0A087WZU8;P04637-7;P04637-2;J3KP33;P04637-3;P04637-5;P04637-6;A0A087X1Q1;E7ESS1;P04637-8;P04637-9;E7EQX7	32;31;29;27;25;25;25;24;24;22;20;20;20;17;15;15;12;10;5;4;1	32;31;29;27;25;25;25;24;24;22;20;20;20;17;15;15;12;10;5;4;1	32;31;29;27;25;25;25;24;24;22;20;20;20;17;15;15;12;10;5;4;1	Cellular tumor antigen p53	TP53	>sp|P04637|P53_HUMAN Cellular tumor antigen p53 OS=Homo sapiens GN=TP53 PE=1 SV=4;>sp|P04637-4|P53_HUMAN Isoform 4 of Cellular tumor antigen p53 OS=Homo sapiens GN=TP53;>tr|A0A087WZU8|A0A087WZU8_HUMAN Cellular tumor antigen p53 OS=Homo sapiens GN=TP53 PE=4	4	4	8	8	12	14	15	12	3	3	3	4	9	11	10	11	43.653	393	0	14.5	14.5	22.6	22.6	35.1	39.2	38.2	35.6	12	12	5.6	11.2	29.8	35.1	32.6	43	1376300000	1207800000	1221000000	1325600000	4575000000	4358300000	2497400000
Q14108;Q14108-2;D6RDG0	Q14108;Q14108-2	26;13;2	26;13;2	26;13;2	Lysosome membrane protein 2	SCARB2	>sp|Q14108|SCRB2_HUMAN Lysosome membrane protein 2 OS=Homo sapiens GN=SCARB2 PE=1 SV=2;>sp|Q14108-2|SCRB2_HUMAN Isoform 2 of Lysosome membrane protein 2 OS=Homo sapiens GN=SCARB2	2	2	7	8	12	12	11	10	0	0	2	2	5	8	6	7	54.29	478	0	4.8	4.8	15.3	18.8	39.1	39.1	23.8	22.2	0	0	4.6	4.6	20.1	27.8	14.4	18.2	39356000	62505000	1133800000	814200000	4573400000	3548000000	2314500000
P20020-6;P20020-3;P20020-4;P20020;P20020-5;P20020-2;E7ERY9;Q16720-8;Q16720-7;Q16720-6;Q16720-3;Q16720-5;Q16720-2;Q16720-4;Q16720;H0Y7S3;Q01814-6;Q01814-8;Q01814-5;Q01814;Q01814-4;Q01814-7;Q01814-3;Q01814-2;H0YHH6;F8W1V5;H0YDG5;H7BY13	P20020-6;P20020-3;P20020-4;P20020;P20020-5;P20020-2;E7ERY9	45;45;45;45;41;41;35;11;11;11;11;11;11;11;11;9;9;9;9;9;8;8;8;8;6;2;2;2	45;45;45;45;41;41;35;11;11;11;11;11;11;11;11;9;9;9;9;9;8;8;8;8;6;2;2;2	31;31;31;31;27;27;23;0;0;0;0;0;0;0;0;1;1;1;1;1;0;0;0;0;4;2;0;0	Plasma membrane calcium-transporting ATPase 1	ATP2B1	>sp|P20020-6|AT2B1_HUMAN Isoform K of Plasma membrane calcium-transporting ATPase 1 OS=Homo sapiens GN=ATP2B1;>sp|P20020-3|AT2B1_HUMAN Isoform B of Plasma membrane calcium-transporting ATPase 1 OS=Homo sapiens GN=ATP2B1;>sp|P20020-4|AT2B1_HUMAN Isoform C o	4	2	12	13	28	25	16	15	0	1	6	5	16	15	7	8	130.62	1184	0	5	4	18	16.7	34.1	28.5	21.2	19.8	0	2.7	9.2	7.9	18.5	16.7	9.5	10.7	133020000	134090000	2150600000	1865800000	4541000000	4993300000	2947800000
P57088;D6RAA6;H0Y8N0;J3KN43;D6RBY2	P57088;D6RAA6	21;15;8;1;1	21;15;8;1;1	21;15;8;1;1	Transmembrane protein 33	TMEM33	>sp|P57088|TMM33_HUMAN Transmembrane protein 33 OS=Homo sapiens GN=TMEM33 PE=1 SV=2;>tr|D6RAA6|D6RAA6_HUMAN Transmembrane protein 33 (Fragment) OS=Homo sapiens GN=TMEM33 PE=1 SV=1	3	4	5	4	11	11	12	13	3	3	4	4	6	6	6	7	27.978	247	0	10.5	18.2	17.8	13	44.5	44.5	36.4	41.3	10.5	10.5	14.6	14.6	23.9	23.9	19	22.3	827550000	910480000	1289200000	1132600000	4533500000	10970000000	2949800000
P37802;P37802-2;X6RJP6;Q9UI15;H7C5N2	P37802;P37802-2;X6RJP6	31;31;30;3;2	31;31;30;3;2	28;28;28;0;0	Transgelin-2	TAGLN2	>sp|P37802|TAGL2_HUMAN Transgelin-2 OS=Homo sapiens GN=TAGLN2 PE=1 SV=3;>sp|P37802-2|TAGL2_HUMAN Isoform 2 of Transgelin-2 OS=Homo sapiens GN=TAGLN2;>tr|X6RJP6|X6RJP6_HUMAN Transgelin-2 (Fragment) OS=Homo sapiens GN=TAGLN2 PE=1 SV=1	3	4	10	11	12	12	10	9	5	4	11	10	15	15	11	11	22.391	199	0	28.6	33.2	52.8	54.3	73.9	73.9	51.3	47.2	38.2	28.6	54.3	50.3	88.4	88.4	53.8	49.2	581950000	692110000	1970500000	2340600000	4525800000	4584100000	1730900000
Q9P2R7-2;Q9P2R7;Q5T9Q5;Q5T9Q8	Q9P2R7-2;Q9P2R7;Q5T9Q5	24;24;18;9	24;24;18;9	24;24;18;9	Succinyl-CoA ligase [ADP-forming] subunit beta, mitochondrial	SUCLA2	>sp|Q9P2R7-2|SUCB1_HUMAN Isoform 2 of Succinyl-CoA ligase [ADP-forming] subunit beta, mitochondrial OS=Homo sapiens GN=SUCLA2;>sp|Q9P2R7|SUCB1_HUMAN Succinyl-CoA ligase [ADP-forming] subunit beta, mitochondrial OS=Homo sapiens GN=SUCLA2 PE=1 SV=3;>tr|Q5T9Q	1	1	13	11	13	15	15	9	0	0	7	8	11	11	6	6	48.039	441	0	2	2	27.4	27.4	29.9	31.7	31.3	18.4	0	0	21.3	24.7	30.8	27.9	13.2	17	86932000	56114000	2981400000	2293000000	4484000000	4427400000	3027100000
P55884;P55884-2;C9JZG1;C9JQN7	P55884;P55884-2	74;73;30;21	74;73;30;21	74;73;30;21	Eukaryotic translation initiation factor 3 subunit B	EIF3B	>sp|P55884|EIF3B_HUMAN Eukaryotic translation initiation factor 3 subunit B OS=Homo sapiens GN=EIF3B PE=1 SV=3;>sp|P55884-2|EIF3B_HUMAN Isoform 2 of Eukaryotic translation initiation factor 3 subunit B OS=Homo sapiens GN=EIF3B	13	14	11	14	27	25	11	13	20	20	17	16	29	31	22	21	92.48	814	0	18.1	19.7	18.4	20.5	41.9	39.2	16.8	20.6	26.7	26.7	23.6	22.4	45.1	46.6	31.7	31.4	1012600000	814600000	1384500000	1468500000	4478800000	4434100000	1445200000
O75521-2;O75521;F1LLU7;F8WAW4;F8W6J1	O75521-2;O75521	27;27;11;10;5	27;27;11;10;5	17;17;1;0;0	Enoyl-CoA delta isomerase 2, mitochondrial	ECI2	>sp|O75521-2|ECI2_HUMAN Isoform 2 of Enoyl-CoA delta isomerase 2, mitochondrial OS=Homo sapiens GN=ECI2;>sp|O75521|ECI2_HUMAN Enoyl-CoA delta isomerase 2, mitochondrial OS=Homo sapiens GN=ECI2 PE=1 SV=4	3	4	6	3	11	13	10	8	2	4	1	3	10	8	5	5	39.609	359	0	10.3	15	25.9	15	41.8	51.3	42.1	32.9	5.8	18.1	3.6	15	40.1	31.8	22.3	21.2	660950000	620450000	849190000	563490000	4476200000	3962500000	1162600000
P14866;M0QXS5;P14866-2;M0R1W6;M0QYL7;B4DVF8	P14866;M0QXS5;P14866-2	73;68;61;25;24;18	73;68;61;25;24;18	44;39;32;25;24;18	Heterogeneous nuclear ribonucleoprotein L	HNRNPL	>sp|P14866|HNRPL_HUMAN Heterogeneous nuclear ribonucleoprotein L OS=Homo sapiens GN=HNRNPL PE=1 SV=2;>tr|M0QXS5|M0QXS5_HUMAN Heterogeneous nuclear ribonucleoprotein L (Fragment) OS=Homo sapiens GN=HNRNPL PE=1 SV=1;>sp|P14866-2|HNRPL_HUMAN Isoform 2 of Hete	9	14	17	21	17	17	17	19	18	18	26	25	24	25	24	22	64.132	589	0	19.5	33.3	45.3	57	53	51.8	37.9	42.4	41.9	41.9	64.5	64.5	74.4	74.5	51.3	45.8	2579900000	4754500000	3639200000	6799700000	4469400000	8367700000	4358800000
P63092;P63092-4;Q5JWF2;P63092-3;P63092-2;Q5JWF2-2;S4R3E3;P38405;P38405-2;H0Y7F4;S4R3V9;Q5JWE9;K7EQ80;K7EPE2;Q5JWD1;H0Y7E8	P63092;P63092-4;Q5JWF2;P63092-3;P63092-2;Q5JWF2-2	31;31;31;30;30;30;9;9;9;7;6;6;3;3;2;2	30;30;30;29;29;29;9;8;8;6;6;5;3;3;1;1	24;24;24;23;23;23;9;2;2;6;6;5;2;2;1;1	Guanine nucleotide-binding protein G(s) subunit alpha isoforms short;Guanine nucleotide-binding protein G(s) subunit alpha isoforms XLas	GNAS	>sp|P63092|GNAS2_HUMAN Guanine nucleotide-binding protein G(s) subunit alpha isoforms short OS=Homo sapiens GN=GNAS PE=1 SV=1;>sp|P63092-4|GNAS2_HUMAN Isoform 4 of Guanine nucleotide-binding protein G(s) subunit alpha isoforms short OS=Homo sapiens GN=GNAS	5	6	9	9	15	15	9	10	1	1	2	2	10	10	4	5	45.664	394	0	12.9	17.8	19.3	20.8	52.3	52.3	29.9	29.7	3	3	6.1	6.1	31	33	10.9	12.2	734810000	704810000	1114700000	1494400000	4459200000	5356600000	1457300000
P07814;V9GYZ6;V9GZ76	P07814;V9GYZ6	126;75;14	126;75;14	126;75;14	Bifunctional glutamate/proline--tRNA ligase;Glutamate--tRNA ligase;Proline--tRNA ligase	EPRS	>sp|P07814|SYEP_HUMAN Bifunctional glutamate/proline--tRNA ligase OS=Homo sapiens GN=EPRS PE=1 SV=5;>tr|V9GYZ6|V9GYZ6_HUMAN Bifunctional glutamate/proline--tRNA ligase (Fragment) OS=Homo sapiens GN=EPRS PE=1 SV=1	6	4	22	20	40	33	18	23	15	17	43	43	64	66	44	46	170.59	1512	0	7	3.8	19.1	18.3	38	31.1	13.1	15.1	15.3	17.1	36.2	34.9	56.1	59.6	33.1	35.4	400960000	264650000	1763400000	1267000000	4443800000	3567900000	2179600000
Q9NX20;E9PI14	Q9NX20	14;5	14;5	14;5	39S ribosomal protein L16, mitochondrial	MRPL16	>sp|Q9NX20|RM16_HUMAN 39S ribosomal protein L16, mitochondrial OS=Homo sapiens GN=MRPL16 PE=1 SV=1	0	0	6	6	8	8	5	4	0	0	0	0	2	2	2	2	28.449	251	0	0	0	37.1	34.7	33.9	33.9	21.1	20.3	0	0	0	0	11.2	11.2	13.5	13.5	0	0	674080000	509560000	4434600000	4005300000	1022100000
Q9BPW8;H7C2U6;C9JDV8;F8WCR5	Q9BPW8;H7C2U6	35;25;11;10	35;25;11;10	29;19;9;9	Protein NipSnap homolog 1	NIPSNAP1	>sp|Q9BPW8|NIPS1_HUMAN Protein NipSnap homolog 1 OS=Homo sapiens GN=NIPSNAP1 PE=1 SV=1;>tr|H7C2U6|H7C2U6_HUMAN Protein NipSnap homolog 1 (Fragment) OS=Homo sapiens GN=NIPSNAP1 PE=1 SV=1	9	10	11	9	14	15	11	11	6	7	7	6	8	8	4	3	33.31	284	0	32.7	35.2	37.7	33.5	62.3	65.1	29.2	29.2	24.6	28.5	24.3	24.3	45.8	45.8	16.5	12	2508900000	2220000000	2502300000	2157300000	4430500000	4914800000	2275200000
P31689;P31689-2;C9JDE6	P31689;P31689-2	25;23;1	25;23;1	24;22;0	DnaJ homolog subfamily A member 1	DNAJA1	>sp|P31689|DNJA1_HUMAN DnaJ homolog subfamily A member 1 OS=Homo sapiens GN=DNAJA1 PE=1 SV=2;>sp|P31689-2|DNJA1_HUMAN Isoform 2 of DnaJ homolog subfamily A member 1 OS=Homo sapiens GN=DNAJA1	6	5	9	10	13	13	12	11	4	3	8	8	10	9	10	9	44.868	397	0	23.7	23.4	29	31.5	43.1	43.1	38	34.8	16.6	14.4	25.7	25.7	38.8	32.5	33.5	30.7	1179100000	1000300000	2061000000	2234600000	4426300000	4645700000	4016200000
P60953;P60953-1;Q5JYX0;F8WET9;B1AH79;G3V4H1;G3V476;Q9H4E5-2;Q7L0Q8-2;Q9H4E5;Q7L0Q8	P60953;P60953-1;Q5JYX0	21;18;16;1;1;1;1;1;1;1;1	20;17;15;1;1;1;1;1;1;1;1	19;16;14;0;0;0;0;0;1;0;1	Cell division control protein 42 homolog	CDC42	>sp|P60953|CDC42_HUMAN Cell division control protein 42 homolog OS=Homo sapiens GN=CDC42 PE=1 SV=2;>sp|P60953-1|CDC42_HUMAN Isoform 1 of Cell division control protein 42 homolog OS=Homo sapiens GN=CDC42;>tr|Q5JYX0|Q5JYX0_HUMAN Cell division control protein	4	2	7	7	9	8	10	10	1	1	7	7	9	8	8	8	21.258	191	0	22	17.8	41.9	41.9	62.8	57.1	55	55	7.3	7.3	41.9	41.9	58.6	53.4	48.7	48.7	1257900000	563090000	4539900000	4413300000	4425800000	3862200000	5362800000
O75844	O75844	27	27	27	CAAX prenyl protease 1 homolog	ZMPSTE24	>sp|O75844|FACE1_HUMAN CAAX prenyl protease 1 homolog OS=Homo sapiens GN=ZMPSTE24 PE=1 SV=2	5	4	8	7	11	13	14	13	2	2	5	7	7	6	7	8	54.812	475	0	16.2	14.3	22.1	17.5	29.3	33.3	27.4	26.9	5.1	5.1	13.1	17.5	21.1	18.7	15.8	15.6	385790000	246250000	1641400000	1439200000	4394200000	11165000000	2526800000
E7EVA0;P27816-6;P27816;P27816-2;P27816-5;P27816-4;H0Y2V1;H7C4C5;B5MEG9;F8W9U4;P27816-7;H7C456	E7EVA0;P27816-6;P27816;P27816-2;P27816-5	36;35;35;30;22;11;10;10;9;9;6;6	36;35;35;30;22;11;10;10;9;9;6;6	36;35;35;30;22;11;10;10;9;9;6;6	Microtubule-associated protein;Microtubule-associated protein 4	MAP4	>tr|E7EVA0|E7EVA0_HUMAN Microtubule-associated protein OS=Homo sapiens GN=MAP4 PE=1 SV=1;>sp|P27816-6|MAP4_HUMAN Isoform 6 of Microtubule-associated protein 4 OS=Homo sapiens GN=MAP4;>sp|P27816|MAP4_HUMAN Microtubule-associated protein 4 OS=Homo sapiens GN	2	2	15	15	21	19	17	18	1	1	12	12	17	17	19	18	245.44	2297	0	1.7	1.7	10.8	10.8	13.9	12.1	11.1	11.5	1	1	8.7	8.2	9.3	10.2	12.3	11.6	89248000	66984000	1735800000	1658800000	4393000000	4696600000	3117200000
Q9NVH1;Q9NVH1-3;Q9NVH1-2;B1AK20;Q5TH61	Q9NVH1;Q9NVH1-3;Q9NVH1-2	33;31;29;16;15	33;31;29;16;15	33;31;29;16;15	DnaJ homolog subfamily C member 11	DNAJC11	>sp|Q9NVH1|DJC11_HUMAN DnaJ homolog subfamily C member 11 OS=Homo sapiens GN=DNAJC11 PE=1 SV=2;>sp|Q9NVH1-3|DJC11_HUMAN Isoform 3 of DnaJ homolog subfamily C member 11 OS=Homo sapiens GN=DNAJC11;>sp|Q9NVH1-2|DJC11_HUMAN Isoform 2 of DnaJ homolog subfamily	3	4	9	8	19	19	9	8	2	1	3	3	5	6	2	1	63.277	559	0	6.6	7.5	21.8	19.1	49.6	48.3	20.4	18.8	5	2.9	6.4	6.4	12.3	16.1	4.3	2.9	192690000	175620000	1056100000	1039700000	4383400000	4448900000	1425500000
P12235;V9GYG0	P12235;V9GYG0	51;35	17;11	17;11	ADP/ATP translocase 1	SLC25A4	>sp|P12235|ADT1_HUMAN ADP/ATP translocase 1 OS=Homo sapiens GN=SLC25A4 PE=1 SV=4;>tr|V9GYG0|V9GYG0_HUMAN ADP/ATP translocase 1 OS=Homo sapiens GN=SLC25A4 PE=1 SV=1	17	18	19	18	18	17	21	20	6	6	10	11	14	14	12	12	33.064	298	0	51.3	51.3	50.7	48	60.1	57	51	50	19.8	19.8	35.2	35.2	50	50	31.5	30.5	3936700000	3720700000	6017200000	4799700000	4363500000	3904100000	1633100000
Q8IXI1;H3BST5;I3L2C6;Q8IXI1-2;H3BU27;H3BUX4;H3BMP9;H3BVI5	Q8IXI1	46;16;14;10;9;6;1;1	46;16;14;10;9;6;1;1	44;15;13;9;9;6;1;1	Mitochondrial Rho GTPase 2	RHOT2	>sp|Q8IXI1|MIRO2_HUMAN Mitochondrial Rho GTPase 2 OS=Homo sapiens GN=RHOT2 PE=1 SV=2	8	7	14	15	20	21	18	18	1	2	3	5	12	12	6	8	68.117	618	0	18.8	16	33.5	33.8	53.1	57.3	40.8	44	3.4	6.5	4.2	8.6	32.7	30.7	15.4	15.9	1048800000	772890000	3077100000	2458200000	4355500000	5484900000	2096900000
P42765;K7EME0;K7EJ68;K7EJB1;K7ER88	P42765;K7EME0	29;20;6;4;2	29;20;6;4;2	29;20;6;4;2	3-ketoacyl-CoA thiolase, mitochondrial	ACAA2	>sp|P42765|THIM_HUMAN 3-ketoacyl-CoA thiolase, mitochondrial OS=Homo sapiens GN=ACAA2 PE=1 SV=2;>tr|K7EME0|K7EME0_HUMAN 3-ketoacyl-CoA thiolase, mitochondrial OS=Homo sapiens GN=ACAA2 PE=1 SV=1	4	4	11	8	15	13	10	11	4	3	9	8	15	16	10	12	41.924	397	0	10.1	10.1	38.3	36	64.7	57.2	34.3	38.8	10.1	9.3	31	33.2	68.3	70.3	34.3	38.8	807380000	642400000	1212000000	854860000	4335000000	3358200000	924130000
O00217;E9PPW7;E9PKH6;E9PN51;F8W9K7;H0YDT4;Q08E91	O00217;E9PPW7;E9PKH6;E9PN51;F8W9K7	15;14;13;10;10;2;1	15;14;13;10;10;2;1	15;14;13;10;10;2;1	NADH dehydrogenase [ubiquinone] iron-sulfur protein 8, mitochondrial	NDUFS8	>sp|O00217|NDUS8_HUMAN NADH dehydrogenase [ubiquinone] iron-sulfur protein 8, mitochondrial OS=Homo sapiens GN=NDUFS8 PE=1 SV=1;>tr|E9PPW7|E9PPW7_HUMAN NADH dehydrogenase [ubiquinone] iron-sulfur protein 8, mitochondrial (Fragment) OS=Homo sapiens GN=NDUFS	2	2	3	4	7	6	6	5	0	0	0	0	4	5	3	3	23.705	210	0	10	10	12.4	25.7	43.3	32.4	25.7	21.9	0	0	0	0	23.3	29	18.1	18.1	184440000	306950000	111940000	324130000	4268300000	4605400000	2155300000
P61019;E9PKL7;P61019-2;H7C125;H0YD31;E9PE37;H0YDL5	P61019;E9PKL7;P61019-2	25;18;18;9;9;7;2	25;18;18;9;9;7;2	14;8;14;8;2;0;0	Ras-related protein Rab-2A	RAB2A	>sp|P61019|RAB2A_HUMAN Ras-related protein Rab-2A OS=Homo sapiens GN=RAB2A PE=1 SV=1;>tr|E9PKL7|E9PKL7_HUMAN Ras-related protein Rab-2A OS=Homo sapiens GN=RAB2A PE=1 SV=1;>sp|P61019-2|RAB2A_HUMAN Isoform 2 of Ras-related protein Rab-2A OS=Homo sapiens GN=R	2	2	10	10	10	13	9	9	2	2	5	6	9	9	8	5	23.545	212	0	22.6	22.6	50	50	53.8	62.3	43.4	43.4	22.6	22.6	30.2	35.4	53.8	53.8	37.3	25.9	139050000	191690000	4793000000	2869900000	4263300000	5803400000	2980000000
Q75T13-3;Q75T13;B4DYY6;A6NI33;Q75T13-4;Q75T13-2	Q75T13-3;Q75T13;B4DYY6;A6NI33;Q75T13-4;Q75T13-2	4;4;3;2;2;2	4;4;3;2;2;2	4;4;3;2;2;2	GPI inositol-deacylase	PGAP1	>sp|Q75T13-3|PGAP1_HUMAN Isoform 3 of GPI inositol-deacylase OS=Homo sapiens GN=PGAP1;>sp|Q75T13|PGAP1_HUMAN GPI inositol-deacylase OS=Homo sapiens GN=PGAP1 PE=1 SV=1;>tr|B4DYY6|B4DYY6_HUMAN GPI inositol-deacylase OS=Homo sapiens GN=PGAP1 PE=2 SV=1;>tr|A6N	0	0	1	1	1	3	0	0	0	0	0	0	1	1	0	0	67.973	592	0	0	0	1.9	1.9	1.4	6.6	0	0	0	0	0	0	1.4	1.4	0	0	0	0	4796100	4981000	4259600000	11156000000	0
P35221;P35221-2;G3XAM7;P35221-3;E5RIB1;E5RJ41;E5RG03;E5RGY6;E5RHV7;E5RJL0;E5RIE0;E5RJP7;E5RGD2;H0YBB8;P26232-4;P26232-6;E5RFM3;E5RFK9;E5RFM5;E5RGY7;E5RFG3;E5RJZ2;E5RIT8;A0A087WZL6;E5RGU3;E5RHJ5;Q9UI47;E5RGG4;E5RJ43;E5RGS1;V9GYW4;F2Z2R0;B9A010;Q9UI47-2	P35221;P35221-2;G3XAM7;P35221-3	49;48;45;26;13;10;9;7;6;5;5;5;5;5;5;5;4;4;4;4;3;2;2;2;2;2;2;1;1;1;1;1;1;1	49;48;45;26;13;10;9;7;6;5;5;5;5;5;5;5;4;4;4;4;3;2;2;2;2;2;2;1;1;1;1;1;1;1	40;39;36;21;11;9;7;5;5;4;4;4;4;3;0;0;4;3;3;4;2;2;2;1;1;1;1;1;1;1;0;0;0;0	Catenin alpha-1	CTNNA1	>sp|P35221|CTNA1_HUMAN Catenin alpha-1 OS=Homo sapiens GN=CTNNA1 PE=1 SV=1;>sp|P35221-2|CTNA1_HUMAN Isoform 2 of Catenin alpha-1 OS=Homo sapiens GN=CTNNA1;>tr|G3XAM7|G3XAM7_HUMAN Catenin (Cadherin-associated protein), alpha 1, 102kDa, isoform CRA_a OS=Homo	2	3	13	10	30	33	17	20	1	1	8	9	19	19	8	10	100.07	906	0	3.4	4.5	20.1	16.7	48	51.1	26.3	30.7	1.8	1.8	14.3	15.5	32.3	32.1	14.6	18.1	143700000	204570000	1483700000	1620300000	4231800000	6481600000	1549000000
P56381;Q5VTU8	P56381;Q5VTU8	4;2	4;2	4;2	ATP synthase subunit epsilon, mitochondrial;ATP synthase subunit epsilon-like protein, mitochondrial	ATP5E;ATP5EP2	>sp|P56381|ATP5E_HUMAN ATP synthase subunit epsilon, mitochondrial OS=Homo sapiens GN=ATP5E PE=1 SV=2;>sp|Q5VTU8|AT5EL_HUMAN ATP synthase subunit epsilon-like protein, mitochondrial OS=Homo sapiens GN=ATP5EP2 PE=3 SV=1	1	1	1	1	2	2	1	1	1	1	0	0	2	2	0	0	5.7797	51	0	31.4	31.4	13.7	13.7	29.4	29.4	13.7	13.7	31.4	31.4	0	0	29.4	29.4	0	0	3180400000	1956600000	515120000	384170000	4212900000	3825200000	260040000
P07195;C9J7H8;F5H793	P07195	36;13;9	36;13;9	14;0;0	L-lactate dehydrogenase B chain	LDHB	>sp|P07195|LDHB_HUMAN L-lactate dehydrogenase B chain OS=Homo sapiens GN=LDHB PE=1 SV=2	3	3	10	11	11	11	16	15	8	8	14	14	18	19	20	19	36.638	334	0	11.1	11.1	40.1	48.2	38.6	41.9	61.7	58.1	35.6	35.6	55.1	55.1	65.9	65.9	68.6	68.3	413450000	367590000	3563200000	3400600000	4199800000	3743600000	5290200000
P51991-2	P51991-2	33	28	1	Heterogeneous nuclear ribonucleoprotein A3	HNRNPA3	>sp|P51991-2|ROA3_HUMAN Isoform 2 of Heterogeneous nuclear ribonucleoprotein A3 OS=Homo sapiens GN=HNRNPA3	6	8	7	7	11	11	8	8	8	8	9	8	14	15	10	10	37.029	356	0	16.6	26.7	19.9	19.9	33.4	35.4	23	23	26.7	26.7	27	26.7	37.4	37.6	23	23	1523700000	3347900000	2471900000	3235600000	4190700000	8055100000	2089200000
O75251;F5H5N1;O75251-2;A0A087WXF6;A0A087WTI3;F5GXJ1	O75251;F5H5N1;O75251-2;A0A087WXF6;A0A087WTI3;F5GXJ1	17;11;11;10;10;10	17;11;11;10;10;10	17;11;11;10;10;10	NADH dehydrogenase [ubiquinone] iron-sulfur protein 7, mitochondrial	NDUFS7	>sp|O75251|NDUS7_HUMAN NADH dehydrogenase [ubiquinone] iron-sulfur protein 7, mitochondrial OS=Homo sapiens GN=NDUFS7 PE=1 SV=3;>tr|F5H5N1|F5H5N1_HUMAN NADH dehydrogenase [ubiquinone] iron-sulfur protein 7, mitochondrial OS=Homo sapiens GN=NDUFS7 PE=1 SV=1	4	2	3	3	7	7	6	5	2	2	1	1	3	3	0	1	23.563	213	0	19.2	14.1	14.1	14.1	46	46.5	30.5	21.1	18.3	18.3	13.1	13.1	21.1	21.1	0	4.2	2030800000	781280000	1415000000	1093100000	4182300000	3275300000	811750000
H3BPE1;H3BQK9;E9PNZ4;H0Y314;H0Y4F5;E9PLY0;H0Y6T5;H0Y7I1;E9PS75;H0YC65;H0YBX0	H3BPE1;H3BQK9	132;132;27;12;10;10;6;4;2;2;1	132;132;27;12;10;10;6;4;2;2;1	0;0;0;0;0;0;0;0;0;0;0		MACF1	>tr|H3BPE1|H3BPE1_HUMAN Microtubule-actin cross-linking factor 1, isoforms 1/2/3/5 OS=Homo sapiens GN=MACF1 PE=1 SV=1;>tr|H3BQK9|H3BQK9_HUMAN Microtubule-actin cross-linking factor 1, isoforms 1/2/3/5 OS=Homo sapiens GN=MACF1 PE=1 SV=1	3	0	15	23	63	64	37	36	0	1	14	10	31	32	23	22	856.87	7555	0	0.6	0	3.4	4.6	11.8	12.2	7	6.7	0	0.3	3	2.3	6	6.1	4.6	4.4	51829000	0	1084400000	1049200000	4162900000	4205800000	1905000000
Q13084;A2IDC6;Q4TT38;Q4TT37;A2IDC7	Q13084;A2IDC6;Q4TT38;Q4TT37;A2IDC7	27;26;26;24;21	27;26;26;24;21	27;26;26;24;21	39S ribosomal protein L28, mitochondrial	MRPL28	>sp|Q13084|RM28_HUMAN 39S ribosomal protein L28, mitochondrial OS=Homo sapiens GN=MRPL28 PE=1 SV=4;>tr|A2IDC6|A2IDC6_HUMAN 39S ribosomal protein L28, mitochondrial (Fragment) OS=Homo sapiens GN=MRPL28 PE=1 SV=1;>tr|Q4TT38|Q4TT38_HUMAN 39S ribosomal protein	8	7	7	3	10	11	10	10	0	0	0	0	5	6	2	2	30.156	256	0	37.9	37.5	44.5	23.4	57.8	61.3	48.8	46.1	0	0	0	0	30.5	36.7	14.1	14.1	2463200000	1935900000	1528700000	597500000	4160300000	4653700000	2393200000
Q9BS26	Q9BS26	25	25	25	Endoplasmic reticulum resident protein 44	ERP44	>sp|Q9BS26|ERP44_HUMAN Endoplasmic reticulum resident protein 44 OS=Homo sapiens GN=ERP44 PE=1 SV=1	2	2	5	5	15	16	7	8	2	2	2	2	12	12	3	3	46.971	406	0	10.3	10.3	16.7	14	47.5	47.5	19.5	22.4	8.9	8.9	5.4	5.4	34	37.9	7.6	7.6	367320000	234800000	585140000	761100000	4159400000	4213200000	2045600000
Q92621;U3KPX2;U3KQ97;U3KQ47	Q92621	87;13;8;2	87;13;8;2	87;13;8;2	Nuclear pore complex protein Nup205	NUP205	>sp|Q92621|NU205_HUMAN Nuclear pore complex protein Nup205 OS=Homo sapiens GN=NUP205 PE=1 SV=3	9	6	14	14	47	41	25	20	6	3	7	9	34	32	12	12	227.92	2012	0	6.9	3.9	9.5	10.1	31.8	27.4	16.7	14.3	3.8	1.4	5.2	6.2	25.4	23.8	8.7	9.1	228010000	272230000	715270000	835930000	4110800000	4045400000	1668600000
P15954;D6R9Z7	P15954;D6R9Z7	6;3	6;3	6;3	Cytochrome c oxidase subunit 7C, mitochondrial	COX7C	>sp|P15954|COX7C_HUMAN Cytochrome c oxidase subunit 7C, mitochondrial OS=Homo sapiens GN=COX7C PE=1 SV=1;>tr|D6R9Z7|D6R9Z7_HUMAN Cytochrome c oxidase subunit 7C, mitochondrial OS=Homo sapiens GN=COX7C PE=1 SV=1	1	1	3	3	2	4	3	3	1	1	1	1	2	2	1	1	7.2454	63	0	14.3	14.3	42.9	42.9	41.3	63.5	42.9	42.9	14.3	14.3	14.3	14.3	41.3	41.3	14.3	14.3	590480000	163760000	2010700000	1014600000	4101100000	4429700000	1429400000
P29992;K7EL62;O95837;A0A087WVZ3	P29992;K7EL62	31;22;7;6	31;22;7;6	15;8;4;5	Guanine nucleotide-binding protein subunit alpha-11	GNA11	>sp|P29992|GNA11_HUMAN Guanine nucleotide-binding protein subunit alpha-11 OS=Homo sapiens GN=GNA11 PE=1 SV=2;>tr|K7EL62|K7EL62_HUMAN Guanine nucleotide-binding protein subunit alpha-11 (Fragment) OS=Homo sapiens GN=GNA11 PE=1 SV=1	5	8	6	6	16	16	11	11	1	2	1	1	7	6	4	2	42.123	359	0	17.8	25.3	17.3	18.1	52.6	52.6	29	31.2	4.7	8.1	3.1	3.1	27.9	23.7	13.6	8.1	679760000	921700000	1025000000	1134400000	4091500000	5191100000	1786700000
Q02218;E9PCR7;Q02218-2;E9PDF2;E9PFG7;Q02218-3;C9J4G7	Q02218;E9PCR7;Q02218-2;E9PDF2;E9PFG7	63;61;59;59;50;22;13	63;61;59;59;50;22;13	50;48;46;46;38;19;12	2-oxoglutarate dehydrogenase, mitochondrial	OGDH	>sp|Q02218|ODO1_HUMAN 2-oxoglutarate dehydrogenase, mitochondrial OS=Homo sapiens GN=OGDH PE=1 SV=3;>tr|E9PCR7|E9PCR7_HUMAN 2-oxoglutarate dehydrogenase, mitochondrial OS=Homo sapiens GN=OGDH PE=1 SV=1;>sp|Q02218-2|ODO1_HUMAN Isoform 2 of 2-oxoglutarate de	8	7	13	13	28	31	17	15	7	6	7	9	25	24	13	10	115.93	1023	0	15.1	14.2	18.8	19.8	36.2	43.2	26.3	23.4	12	10	13.3	16.4	33.4	31.5	20.6	16.2	856780000	543770000	1308700000	838240000	4086900000	4865200000	1761700000
Q9Y6H1;Q5T1J5	Q9Y6H1	8;3	8;3	8;3	Coiled-coil-helix-coiled-coil-helix domain-containing protein 2, mitochondrial	CHCHD2	>sp|Q9Y6H1|CHCH2_HUMAN Coiled-coil-helix-coiled-coil-helix domain-containing protein 2, mitochondrial OS=Homo sapiens GN=CHCHD2 PE=1 SV=1	0	1	4	4	4	4	7	5	0	0	2	2	4	3	3	4	15.512	151	0	0	9.9	31.1	31.1	33.8	33.8	65.6	43.7	0	0	15.2	15.2	33.8	33.8	33.8	33.8	0	0	4062400000	3123400000	4082900000	4228700000	4167000000
Q99643;Q99643-5;Q99643-3;Q99643-2;D6RBX6	Q99643;Q99643-5;Q99643-3	15;11;11;4;3	15;11;11;4;3	15;11;11;4;3	Succinate dehydrogenase cytochrome b560 subunit, mitochondrial	SDHC	>sp|Q99643|C560_HUMAN Succinate dehydrogenase cytochrome b560 subunit, mitochondrial OS=Homo sapiens GN=SDHC PE=1 SV=1;>sp|Q99643-5|C560_HUMAN Isoform 5 of Succinate dehydrogenase cytochrome b560 subunit, mitochondrial OS=Homo sapiens GN=SDHC;>sp|Q99643-3|	5	2	9	8	4	5	6	6	1	0	4	5	3	3	3	4	18.61	169	0	40.8	6.5	43.8	42	36.7	53.3	37.9	37.9	4.7	0	25.4	33.1	32	32	24.3	33.1	601490000	273080000	3145100000	2188200000	4064100000	4529300000	2867300000
Q8NBU5;Q8NBU5-2	Q8NBU5;Q8NBU5-2	25;19	25;19	25;19	ATPase family AAA domain-containing protein 1	ATAD1	>sp|Q8NBU5|ATAD1_HUMAN ATPase family AAA domain-containing protein 1 OS=Homo sapiens GN=ATAD1 PE=1 SV=1;>sp|Q8NBU5-2|ATAD1_HUMAN Isoform 2 of ATPase family AAA domain-containing protein 1 OS=Homo sapiens GN=ATAD1	3	4	6	7	12	11	11	10	1	2	5	3	8	10	5	5	40.744	361	0	14.4	21.9	21.1	22.2	50.1	39.6	35.5	28.3	5.3	10.2	18.3	10	24.9	33	19.9	19.9	322480000	272050000	1657000000	1485700000	4059900000	4599500000	2520500000
Q14696;H0YLI4;Q14696-2	Q14696	16;1;1	16;1;1	16;1;1	LDLR chaperone MESD	MESDC2	>sp|Q14696|MESD_HUMAN LDLR chaperone MESD OS=Homo sapiens GN=MESDC2 PE=1 SV=2	2	3	8	6	8	9	11	9	1	1	4	2	3	3	2	3	26.076	234	0	12	15.8	44	35.9	33.8	37.6	45.7	35.5	8.1	8.1	26.9	13.7	12.8	12.8	7.3	12.8	591360000	1534800000	3440300000	2141700000	4059700000	3930400000	4706700000
Q9Y3B7;Q9Y3B7-2;Q9Y3B7-3;E9PQB6;H0YCD5	Q9Y3B7;Q9Y3B7-2;Q9Y3B7-3	17;15;12;4;2	17;15;12;4;2	17;15;12;4;2	39S ribosomal protein L11, mitochondrial	MRPL11	>sp|Q9Y3B7|RM11_HUMAN 39S ribosomal protein L11, mitochondrial OS=Homo sapiens GN=MRPL11 PE=1 SV=1;>sp|Q9Y3B7-2|RM11_HUMAN Isoform 2 of 39S ribosomal protein L11, mitochondrial OS=Homo sapiens GN=MRPL11;>sp|Q9Y3B7-3|RM11_HUMAN Isoform 3 of 39S ribosomal pr	4	4	6	4	9	11	4	4	0	0	0	0	5	5	2	2	20.683	192	0	21.9	21.9	21.9	15.6	50.5	58.9	21.9	20.8	0	0	0	0	36.5	36.5	13.5	13.5	1573600000	1150900000	2085600000	2122000000	4054100000	4568000000	1184800000
O43920	O43920	13	13	13	NADH dehydrogenase [ubiquinone] iron-sulfur protein 5	NDUFS5	>sp|O43920|NDUS5_HUMAN NADH dehydrogenase [ubiquinone] iron-sulfur protein 5 OS=Homo sapiens GN=NDUFS5 PE=1 SV=3	3	3	6	6	6	6	7	7	2	2	1	1	5	5	5	4	12.517	106	0	37.7	37.7	45.3	45.3	58.5	58.5	56.6	56.6	21.7	21.7	10.4	10.4	49.1	49.1	49.1	37.7	1876100000	1319400000	1650500000	1540800000	4046200000	2473100000	2895200000
P35241;P35241-5;P35241-4;E9PNV3;P35241-3;E9PQ82;H0YE16;P35241-2;E9PKN5	P35241;P35241-5;P35241-4	57;56;39;16;14;13;12;12;5	33;32;22;11;8;8;12;12;3	33;32;22;11;8;8;12;12;3	Radixin	RDX	>sp|P35241|RADI_HUMAN Radixin OS=Homo sapiens GN=RDX PE=1 SV=1;>sp|P35241-5|RADI_HUMAN Isoform 5 of Radixin OS=Homo sapiens GN=RDX;>sp|P35241-4|RADI_HUMAN Isoform 4 of Radixin OS=Homo sapiens GN=RDX	12	13	20	20	24	26	22	23	9	9	12	12	14	15	11	10	68.563	583	0	20.8	24.4	30.7	30.7	42.7	46.1	30.2	31.7	16.6	16.6	20.9	20.8	23.7	25	18	16.5	1549700000	1772500000	4421400000	4533200000	3988700000	4748900000	3856600000
O75431;O75431-2;C9JNK6;C9JAZ1;F8WE26;F8WCW1	O75431;O75431-2;C9JNK6;C9JAZ1	28;25;23;22;3;1	28;25;23;22;3;1	28;25;23;22;3;1	Metaxin-2	MTX2	>sp|O75431|MTX2_HUMAN Metaxin-2 OS=Homo sapiens GN=MTX2 PE=1 SV=1;>sp|O75431-2|MTX2_HUMAN Isoform 2 of Metaxin-2 OS=Homo sapiens GN=MTX2;>tr|C9JNK6|C9JNK6_HUMAN Metaxin-2 OS=Homo sapiens GN=MTX2 PE=1 SV=1;>tr|C9JAZ1|C9JAZ1_HUMAN Metaxin-2 (Fragment) OS=Hom	7	9	9	10	11	10	9	10	6	6	6	7	7	6	7	6	29.763	263	0	31.9	38.4	36.1	44.1	64.3	64.3	40.7	43.3	28.1	28.1	24.3	30.8	49.8	44.9	36.1	33.5	2101700000	2151200000	2752700000	2899300000	3982200000	3363900000	2355300000
Q16850;Q16850-2;H7C0D0	Q16850;Q16850-2	38;32;13	38;32;13	36;32;13	Lanosterol 14-alpha demethylase	CYP51A1	>sp|Q16850|CP51A_HUMAN Lanosterol 14-alpha demethylase OS=Homo sapiens GN=CYP51A1 PE=1 SV=3;>sp|Q16850-2|CP51A_HUMAN Isoform 2 of Lanosterol 14-alpha demethylase OS=Homo sapiens GN=CYP51A1	6	7	11	12	18	19	12	14	3	3	6	4	11	11	4	5	56.805	503	0	16.1	18.5	24.1	28.2	50.9	54.1	27	30	8.2	8.2	13.1	9.3	31	31.6	9.3	11.5	697590000	668030000	1370300000	1296400000	3974700000	9400600000	1097000000
Q92900-2;Q92900	Q92900-2;Q92900	63;63	63;63	63;63	Regulator of nonsense transcripts 1	UPF1	>sp|Q92900-2|RENT1_HUMAN Isoform 2 of Regulator of nonsense transcripts 1 OS=Homo sapiens GN=UPF1;>sp|Q92900|RENT1_HUMAN Regulator of nonsense transcripts 1 OS=Homo sapiens GN=UPF1 PE=1 SV=2	1	1	12	15	31	28	15	12	2	4	6	7	27	32	13	10	123.03	1118	0	1.3	1.3	13.2	17.5	35.7	33.3	15.5	13.3	2.3	3.7	6.8	8.3	27.1	35.8	14.8	11.4	83793000	89238000	1267900000	1493200000	3971400000	3389000000	1630300000
P29401;P29401-2;E9PFF2;F8W888;F8WAX4;Q9H0I9	P29401;P29401-2;E9PFF2	72;71;37;13;1;1	72;71;37;13;1;1	72;71;37;13;1;1	Transketolase	TKT	>sp|P29401|TKT_HUMAN Transketolase OS=Homo sapiens GN=TKT PE=1 SV=3;>sp|P29401-2|TKT_HUMAN Isoform 2 of Transketolase OS=Homo sapiens GN=TKT;>tr|E9PFF2|E9PFF2_HUMAN Transketolase OS=Homo sapiens GN=TKT PE=1 SV=1	10	9	18	18	19	16	18	18	13	14	21	21	30	31	28	28	67.877	623	0	23.6	24.6	39	40.3	48.2	42.7	37.2	36	33.1	34.5	45.6	45.6	72.7	73.4	50.7	56.2	872900000	1401500000	3054400000	2942400000	3969300000	3220000000	2807900000
O00483	O00483	19	19	19	NADH dehydrogenase [ubiquinone] 1 alpha subcomplex subunit 4	NDUFA4	>sp|O00483|NDUA4_HUMAN Cytochrome c oxidase subunit NDUFA4 OS=Homo sapiens GN=NDUFA4 PE=1 SV=1	7	5	13	13	3	3	8	9	2	2	4	5	2	2	5	7	9.3697	81	0	79	60.5	85.2	85.2	54.3	54.3	51.9	61.7	16	16	34.6	42	24.7	24.7	35.8	38.3	2751500000	2484600000	7362100000	5815300000	3943800000	4919200000	4165800000
P49189;P49189-2	P49189;P49189-2	39;29	39;29	39;29	4-trimethylaminobutyraldehyde dehydrogenase	ALDH9A1	>sp|P49189|AL9A1_HUMAN 4-trimethylaminobutyraldehyde dehydrogenase OS=Homo sapiens GN=ALDH9A1 PE=1 SV=3;>sp|P49189-2|AL9A1_HUMAN Isoform 2 of 4-trimethylaminobutyraldehyde dehydrogenase OS=Homo sapiens GN=ALDH9A1	9	8	9	9	17	15	15	16	9	9	7	7	15	17	10	10	53.801	494	0	25.5	25.1	20.9	22.1	38.3	33	32.4	35.2	28.9	28.9	19	19	33.6	36.6	24.3	22.7	1549500000	845260000	2363000000	1758200000	3942100000	3789400000	2846600000
Q8WVC2;P63220;Q9BYK1;Q9BYK2	Q8WVC2;P63220;Q9BYK1	11;11;8;5	11;11;8;5	11;11;8;5	40S ribosomal protein S21	RPS21	>tr|Q8WVC2|Q8WVC2_HUMAN 40S ribosomal protein S21 OS=Homo sapiens GN=RPS21 PE=1 SV=1;>sp|P63220|RS21_HUMAN 40S ribosomal protein S21 OS=Homo sapiens GN=RPS21 PE=1 SV=1;>tr|Q9BYK1|Q9BYK1_HUMAN 40S ribosomal protein S21 OS=Homo sapiens GN=RPS21 PE=1 SV=1	1	1	4	4	5	5	7	7	1	1	3	3	5	5	6	6	8.85	81	0	14.8	14.8	50.6	50.6	60.5	60.5	58	58	14.8	14.8	37	37	67.9	67.9	58	58	173690000	113660000	2239500000	1456900000	3925300000	4348800000	3067600000
P28838-2;P28838;H0Y9Q1;H0Y983	P28838-2;P28838	36;36;16;3	36;36;16;3	36;36;16;3	Cytosol aminopeptidase	LAP3	>sp|P28838-2|AMPL_HUMAN Isoform 2 of Cytosol aminopeptidase OS=Homo sapiens GN=LAP3;>sp|P28838|AMPL_HUMAN Cytosol aminopeptidase OS=Homo sapiens GN=LAP3 PE=1 SV=3	7	5	9	7	19	17	12	11	2	2	5	3	14	14	5	4	52.771	488	0	19.5	16	26.8	22.5	53.3	48.4	30.5	28.3	7.4	7.4	15.4	9	37.3	38.1	14.5	12.3	731160000	351380000	1204500000	970700000	3913400000	3078000000	2156900000
Q9P2E9;Q9P2E9-2;Q9P2E9-3;A0A087WVV2;F8W7S5;A0A087WU26;A2A2S5;V9GY78	Q9P2E9;Q9P2E9-2;Q9P2E9-3;A0A087WVV2;F8W7S5	57;55;51;48;40;21;8;3	57;55;51;48;40;21;8;3	56;54;50;47;39;21;8;3	Ribosome-binding protein 1	RRBP1	>sp|Q9P2E9|RRBP1_HUMAN Ribosome-binding protein 1 OS=Homo sapiens GN=RRBP1 PE=1 SV=4;>sp|Q9P2E9-2|RRBP1_HUMAN Isoform 1 of Ribosome-binding protein 1 OS=Homo sapiens GN=RRBP1;>sp|Q9P2E9-3|RRBP1_HUMAN Isoform 2 of Ribosome-binding protein 1 OS=Homo sapiens	3	2	14	17	31	33	20	17	0	0	6	6	9	8	2	4	152.47	1410	0	4.3	4.3	14.2	18.2	27.9	28.1	18.2	14.6	0	0	5.5	5.2	8.5	7.2	2.1	5.4	207140000	136780000	1811100000	1396100000	3913000000	7726300000	2498500000
A0A087X0K9;G5E9E7;Q07157-2;G3V1L9;Q07157;H0YKB1;H0Y3R8;H0YLT6	A0A087X0K9;G5E9E7;Q07157-2;G3V1L9;Q07157	64;64;63;63;62;12;9;5	63;63;62;62;61;12;8;5	63;63;62;62;61;12;8;5	Tight junction protein ZO-1	TJP1	>tr|A0A087X0K9|A0A087X0K9_HUMAN Tight junction protein ZO-1 OS=Homo sapiens GN=TJP1 PE=4 SV=1;>tr|G5E9E7|G5E9E7_HUMAN Tight junction protein 1 (Zona occludens 1), isoform CRA_e OS=Homo sapiens GN=TJP1 PE=1 SV=1;>sp|Q07157-2|ZO1_HUMAN Isoform Short of Tight	9	9	14	12	31	30	20	22	1	1	2	2	7	7	5	4	187.85	1676	0	7.8	7.8	13.8	10.7	26.7	23.4	16.8	18	0.6	0.5	1.8	1.6	5.7	5.7	3.9	2.3	955650000	702650000	1665900000	2072100000	3910600000	4124100000	2011900000
Q96TA2-3;Q96TA2-2;Q96TA2;R4GNA5;Q5T8D1;Q5T8D2	Q96TA2-3;Q96TA2-2;Q96TA2	31;31;31;12;8;5	31;31;31;12;8;5	31;31;31;12;8;5	ATP-dependent zinc metalloprotease YME1L1	YME1L1	>sp|Q96TA2-3|YMEL1_HUMAN Isoform 3 of ATP-dependent zinc metalloprotease YME1L1 OS=Homo sapiens GN=YME1L1;>sp|Q96TA2-2|YMEL1_HUMAN Isoform 2 of ATP-dependent zinc metalloprotease YME1L1 OS=Homo sapiens GN=YME1L1;>sp|Q96TA2|YMEL1_HUMAN ATP-dependent zinc me	2	3	13	12	16	14	16	17	0	0	1	1	3	4	4	4	75.981	683	0	4.7	9.2	24.6	24	31.8	28.7	29.6	30.9	0	0	2.2	2.2	5.7	7.9	8.5	8.5	379100000	374530000	1928100000	1642500000	3861200000	3428100000	2860400000
Q96A35;X6RJ73;X6RHI2;X6RIR5	Q96A35;X6RJ73	23;16;11;8	23;16;11;8	23;16;11;8	39S ribosomal protein L24, mitochondrial	MRPL24	>sp|Q96A35|RM24_HUMAN 39S ribosomal protein L24, mitochondrial OS=Homo sapiens GN=MRPL24 PE=1 SV=1;>tr|X6RJ73|X6RJ73_HUMAN 39S ribosomal protein L24, mitochondrial (Fragment) OS=Homo sapiens GN=MRPL24 PE=1 SV=1	5	5	6	7	9	9	8	9	0	1	3	2	2	2	2	2	24.915	216	0	39.8	38.9	31	36.6	49.5	49.5	43.1	42.6	0	7.9	20.4	12.5	10.2	10.2	10.6	10.6	1479800000	1241400000	2163200000	1867200000	3857100000	3499900000	1812700000
Q92945;A0A087WTP3;M0R0I5;M0R3J3;M0QYH3;M0QXW7;M0R251;M0QYG1	Q92945;A0A087WTP3	47;45;21;17;11;7;3;3	47;45;21;17;11;7;3;3	38;38;17;14;9;6;0;0	Far upstream element-binding protein 2	KHSRP	>sp|Q92945|FUBP2_HUMAN Far upstream element-binding protein 2 OS=Homo sapiens GN=KHSRP PE=1 SV=4;>tr|A0A087WTP3|A0A087WTP3_HUMAN Far upstream element-binding protein 2 OS=Homo sapiens GN=KHSRP PE=4 SV=1	1	1	9	12	17	19	19	19	4	5	15	15	26	27	22	22	73.114	711	0	2.5	3.4	22.1	30	34.2	38	38.5	39.1	12.5	16.2	38	38	51.5	52.9	46.1	44.9	149840000	0	1393700000	2506500000	3840200000	4768100000	3056700000
P35637-2;P35637;H3BPE7;H3BNZ4	P35637-2;P35637;H3BPE7	21;21;17;2	21;21;17;2	19;19;15;2	RNA-binding protein FUS	FUS	>sp|P35637-2|FUS_HUMAN Isoform Short of RNA-binding protein FUS OS=Homo sapiens GN=FUS;>sp|P35637|FUS_HUMAN RNA-binding protein FUS OS=Homo sapiens GN=FUS PE=1 SV=1;>tr|H3BPE7|H3BPE7_HUMAN RNA-binding protein FUS OS=Homo sapiens GN=FUS PE=1 SV=1	4	4	9	8	7	7	5	8	5	5	9	10	5	5	9	8	53.354	525	0	11.6	11.6	24.8	21.7	22.3	22.3	15	19.6	13.7	13.7	21.9	23.6	17.7	17.7	20.4	18.7	1723000000	1666700000	4248600000	4169700000	3828200000	4030600000	3102300000
Q9Y490	Q9Y490	113	113	104	Talin-1	TLN1	>sp|Q9Y490|TLN1_HUMAN Talin-1 OS=Homo sapiens GN=TLN1 PE=1 SV=3	3	3	14	23	40	41	23	26	4	4	25	23	74	72	37	32	269.76	2541	0	1.8	1.8	9.1	15.2	24.7	26	14.1	15.9	3	3	16.7	15.6	44.2	44.2	22.9	19.3	174490000	260860000	839700000	1837400000	3821000000	4496800000	1625100000
P82675;P82675-2	P82675	30;11	30;11	30;11	28S ribosomal protein S5, mitochondrial	MRPS5	>sp|P82675|RT05_HUMAN 28S ribosomal protein S5, mitochondrial OS=Homo sapiens GN=MRPS5 PE=1 SV=2	3	3	9	6	14	14	10	10	0	0	1	1	10	8	1	2	48.006	430	0	5.6	12.1	27.7	21.2	36.7	34.4	25.1	25.3	0	0	1.9	1.9	25.3	21.2	2.1	5.3	651510000	473040000	1578500000	1228000000	3816300000	4442400000	2904000000
Q15365	Q15365	30	25	25	Poly(rC)-binding protein 1	PCBP1	>sp|Q15365|PCBP1_HUMAN Poly(rC)-binding protein 1 OS=Homo sapiens GN=PCBP1 PE=1 SV=2	2	0	8	7	13	13	16	16	3	3	6	6	16	16	14	13	37.497	356	0	3.9	0	33.7	22.8	67.4	67.4	64.9	64.9	6.5	6.5	31.5	31.5	80.1	80.1	57.9	53.7	103900000	0	1816600000	2551100000	3814400000	4168400000	4173200000
Q8N1F7;H3BVG0;Q8N1F7-2;H3BM93;H3BRI8;H3BV11;H3BNN5;H3BP95;H3BMX0;H3BRD9;H3BV15;H3BVE2;H3BNG7	Q8N1F7;H3BVG0;Q8N1F7-2	49;48;41;10;9;8;7;7;6;5;4;4;1	49;48;41;10;9;8;7;7;6;5;4;4;1	35;34;27;10;9;8;7;5;5;5;4;4;1	Nuclear pore complex protein Nup93	NUP93	>sp|Q8N1F7|NUP93_HUMAN Nuclear pore complex protein Nup93 OS=Homo sapiens GN=NUP93 PE=1 SV=2;>tr|H3BVG0|H3BVG0_HUMAN Nuclear pore complex protein Nup93 OS=Homo sapiens GN=NUP93 PE=1 SV=1;>sp|Q8N1F7-2|NUP93_HUMAN Isoform 2 of Nuclear pore complex protein Nu	4	3	6	9	28	27	17	20	3	1	10	9	27	27	18	17	93.487	819	0	10.6	7.2	11.1	15.5	42.2	37.6	31.7	34.9	8.8	2.8	18.2	16.4	38.8	36.3	32	32.1	302700000	203210000	1458100000	1918700000	3812600000	3754100000	2027700000
P61158;Q9P1U1-2;Q9P1U1;H7C4J1;Q9C0K3;C9IZN3;Q9P1U1-3;F8WEW2;F8WE84	P61158	38;6;6;5;5;5;5;2;2	38;6;6;5;5;5;5;2;2	4;0;0;0;0;0;0;2;2	Actin-related protein 3	ACTR3	>sp|P61158|ARP3_HUMAN Actin-related protein 3 OS=Homo sapiens GN=ACTR3 PE=1 SV=3	6	6	9	8	14	14	11	10	6	6	7	8	14	15	8	7	47.371	418	0	17	17.9	28.7	24.2	52.2	52.2	30.1	31.3	17.2	17.2	17.2	23.4	51.4	54.3	26.1	24.2	1128100000	1099300000	971620000	1079300000	3808900000	3063800000	1618200000
Q15031;E9PHM2;C9IZR7;C9JYR8	Q15031;E9PHM2	46;43;6;3	46;43;6;3	46;43;6;3	Probable leucine--tRNA ligase, mitochondrial	LARS2	>sp|Q15031|SYLM_HUMAN Probable leucine--tRNA ligase, mitochondrial OS=Homo sapiens GN=LARS2 PE=1 SV=2;>tr|E9PHM2|E9PHM2_HUMAN Probable leucine--tRNA ligase, mitochondrial OS=Homo sapiens GN=LARS2 PE=1 SV=1	8	7	10	10	22	23	13	12	1	2	0	0	6	4	3	1	101.97	903	0	13.2	12.8	15	17.8	36.9	37.4	16.6	15.4	2	3.2	0	0	9.3	7.1	4.8	3.5	791570000	631510000	1171400000	1041300000	3796100000	4017300000	1812900000
P00338;P00338-3;P00338-4;P00338-5;P00338-2;F5GXY2;F5GYU2;F5GXH2;F5H5J4;F5H6W8;F5GZQ4;F5H8H6;F5GXC7;F5GWW2;F5GXU1;A0A087WUM2;Q6ZMR3	P00338;P00338-3;P00338-4;P00338-5;P00338-2	36;35;29;21;21;14;12;10;7;7;6;3;3;3;2;2;2	33;32;26;18;18;12;10;8;5;5;4;3;3;3;2;1;1	33;32;26;18;18;12;10;8;5;5;4;3;3;3;2;1;1	L-lactate dehydrogenase A chain	LDHA	>sp|P00338|LDHA_HUMAN L-lactate dehydrogenase A chain OS=Homo sapiens GN=LDHA PE=1 SV=2;>sp|P00338-3|LDHA_HUMAN Isoform 3 of L-lactate dehydrogenase A chain OS=Homo sapiens GN=LDHA;>sp|P00338-4|LDHA_HUMAN Isoform 4 of L-lactate dehydrogenase A chain OS=Hom	4	4	11	10	14	13	15	13	5	6	16	17	19	19	17	17	36.688	332	0	12	12	40.1	38.6	59	56	50	41.9	16.9	19.3	50.3	51.2	74.1	74.1	50	50	668200000	522230000	3063700000	2822200000	3782000000	3151800000	2706200000
A0A087WZH7;P29966	A0A087WZH7;P29966	13;13	13;13	13;13	Myristoylated alanine-rich C-kinase substrate	MARCKS	>tr|A0A087WZH7|A0A087WZH7_HUMAN Myristoylated alanine-rich C-kinase substrate OS=Homo sapiens GN=MARCKS PE=4 SV=1;>sp|P29966|MARCS_HUMAN Myristoylated alanine-rich C-kinase substrate OS=Homo sapiens GN=MARCKS PE=1 SV=4	0	0	10	10	10	8	11	11	0	0	6	7	9	10	10	10	31.595	330	0	0	0	45.2	45.2	43	41.5	53.9	53.9	0	0	35.8	40.3	48.2	48.2	53.6	53.6	0	0	3473800000	4066900000	3781000000	3540700000	4452600000
O95168-2;O95168;F2Z3P9;C9JXQ9	O95168-2;O95168;F2Z3P9;C9JXQ9	5;5;3;3	5;5;3;3	5;5;3;3	NADH dehydrogenase [ubiquinone] 1 beta subcomplex subunit 4	NDUFB4	>sp|O95168-2|NDUB4_HUMAN Isoform 2 of NADH dehydrogenase [ubiquinone] 1 beta subcomplex subunit 4 OS=Homo sapiens GN=NDUFB4;>sp|O95168|NDUB4_HUMAN NADH dehydrogenase [ubiquinone] 1 beta subcomplex subunit 4 OS=Homo sapiens GN=NDUFB4 PE=1 SV=3;>tr|F2Z3P9|F2	0	0	0	0	4	4	2	2	0	0	0	0	1	2	1	1	14.026	120	0	0	0	0	0	45	45	17.5	17.5	0	0	0	0	15	25.8	8.3	8.3	0	0	0	0	3777300000	3252300000	1048700000
P62857	P62857	6	6	6	40S ribosomal protein S28	RPS28	>sp|P62857|RS28_HUMAN 40S ribosomal protein S28 OS=Homo sapiens GN=RPS28 PE=1 SV=1	0	0	3	3	3	3	2	3	0	0	3	3	3	3	3	3	7.8409	69	0	0	0	59.4	59.4	46.4	46.4	33.3	46.4	0	0	59.4	59.4	46.4	46.4	46.4	46.4	0	0	5871400000	5177400000	3768400000	3681300000	1459700000
Q99613;B5ME19;Q99613-2;H3BPE4	Q99613;B5ME19;Q99613-2	48;47;46;6	48;47;46;6	40;39;40;2	Eukaryotic translation initiation factor 3 subunit C;Eukaryotic translation initiation factor 3 subunit C-like protein	EIF3C;EIF3CL	>sp|Q99613|EIF3C_HUMAN Eukaryotic translation initiation factor 3 subunit C OS=Homo sapiens GN=EIF3C PE=1 SV=1;>sp|B5ME19|EIFCL_HUMAN Eukaryotic translation initiation factor 3 subunit C-like protein OS=Homo sapiens GN=EIF3CL PE=3 SV=1;>sp|Q99613-2|EIF3C_H	4	5	9	10	19	23	14	15	5	5	9	9	25	24	13	13	105.34	913	0	5.8	7.9	11	11.8	26.5	30.6	17.4	18.6	6.9	7.3	11.9	11.9	35.5	33.7	15.6	15.6	470500000	533520000	1625600000	1546200000	3753500000	3950800000	2671100000
O15260;O15260-2;Q5T8U5;O15260-3;B7Z1G8	O15260;O15260-2;Q5T8U5;O15260-3;B7Z1G8	12;11;11;9;6	12;11;11;9;6	12;11;11;9;6	Surfeit locus protein 4	SURF4	>sp|O15260|SURF4_HUMAN Surfeit locus protein 4 OS=Homo sapiens GN=SURF4 PE=1 SV=3;>sp|O15260-2|SURF4_HUMAN Isoform 2 of Surfeit locus protein 4 OS=Homo sapiens GN=SURF4;>tr|Q5T8U5|Q5T8U5_HUMAN Surfeit 4 OS=Homo sapiens GN=SURF4 PE=1 SV=1;>sp|O15260-3|SURF4	1	1	5	5	6	6	6	6	0	0	2	2	5	5	2	2	30.394	269	0	3	3	19.7	19.7	27.5	27.5	24.2	24.2	0	0	7.8	7.8	24.2	24.2	11.5	11.5	312150000	304060000	631450000	731360000	3749000000	9108000000	1999700000
P30153;B3KQV6;C9J9C1;E9PH38;M0QXG4;M0R0K6	P30153;B3KQV6	41;30;20;10;1;1	41;30;20;10;1;1	32;24;17;10;1;1	Serine/threonine-protein phosphatase 2A 65 kDa regulatory subunit A alpha isoform	PPP2R1A	>sp|P30153|2AAA_HUMAN Serine/threonine-protein phosphatase 2A 65 kDa regulatory subunit A alpha isoform OS=Homo sapiens GN=PPP2R1A PE=1 SV=4;>tr|B3KQV6|B3KQV6_HUMAN Serine/threonine-protein phosphatase 2A 65 kDa regulatory subunit A alpha isoform OS=Homo s	1	1	10	8	20	19	17	16	2	1	12	13	24	25	21	22	65.308	589	0	1.5	1.5	25.3	20.9	44.5	39.7	41.8	37.2	5.3	3.7	27.8	30.9	58.7	60.4	49.2	50.9	18645000	26684000	2626100000	2785900000	3731000000	3620900000	2810600000
Q92665	Q92665	26	26	26	28S ribosomal protein S31, mitochondrial	MRPS31	>sp|Q92665|RT31_HUMAN 28S ribosomal protein S31, mitochondrial OS=Homo sapiens GN=MRPS31 PE=1 SV=3	4	4	9	9	15	16	10	10	1	1	0	1	9	9	4	3	45.318	395	0	17.2	17.2	31.1	31.1	47.1	49.1	29.4	29.1	6.6	6.6	0	6.1	33.9	33.2	14.9	14.4	661850000	488960000	1573000000	1263900000	3705500000	4146400000	2303000000
Q9NQC3-2;F8W914	Q9NQC3-2;F8W914	19;18	19;18	3;3	Reticulon-4	RTN4	>sp|Q9NQC3-2|RTN4_HUMAN Isoform 2 of Reticulon-4 OS=Homo sapiens GN=RTN4;>tr|F8W914|F8W914_HUMAN Reticulon OS=Homo sapiens GN=RTN4 PE=1 SV=1	1	2	5	5	8	8	7	7	0	0	0	0	6	6	1	1	40.317	373	0	4.8	9.1	17.2	25.5	41	35.7	18.2	18.2	0	0	0	0	26	26	3.5	3.5	42230000	330040000	1277400000	945900000	3695500000	5829300000	1374200000
Q9UHB6;Q9UHB6-4;F8VQE1;Q9UHB6-2;Q9UHB6-5;F8VS07;Q9UHB6-3;F8VRN8;F8VVQ7;F8VTU2	Q9UHB6;Q9UHB6-4;F8VQE1;Q9UHB6-2;Q9UHB6-5;F8VS07;Q9UHB6-3	29;29;28;28;28;22;22;10;1;1	29;29;28;28;28;22;22;10;1;1	29;29;28;28;28;22;22;10;1;1	LIM domain and actin-binding protein 1	LIMA1	>sp|Q9UHB6|LIMA1_HUMAN LIM domain and actin-binding protein 1 OS=Homo sapiens GN=LIMA1 PE=1 SV=1;>sp|Q9UHB6-4|LIMA1_HUMAN Isoform 4 of LIM domain and actin-binding protein 1 OS=Homo sapiens GN=LIMA1;>tr|F8VQE1|F8VQE1_HUMAN tRNA (guanine(26)-N(2))-dimethylt	1	3	8	11	16	13	13	13	1	1	1	1	10	9	3	3	85.225	759	0	2.2	5.1	16.2	20	28.9	23.5	22.1	23.2	2.2	2.2	3	3	15.9	14.4	7.8	7.2	68629000	201280000	1138100000	1415000000	3691100000	3374200000	1723100000
O75027;O75027-2;B4DGL8;O75027-3;A0A087WW65;E9PJR8;E9PNQ5	O75027;O75027-2;B4DGL8;O75027-3;A0A087WW65	33;33;31;29;29;9;2	33;33;31;29;29;9;2	33;33;31;29;29;9;2	ATP-binding cassette sub-family B member 7, mitochondrial	ABCB7	>sp|O75027|ABCB7_HUMAN ATP-binding cassette sub-family B member 7, mitochondrial OS=Homo sapiens GN=ABCB7 PE=1 SV=2;>sp|O75027-2|ABCB7_HUMAN Isoform 2 of ATP-binding cassette sub-family B member 7, mitochondrial OS=Homo sapiens GN=ABCB7;>tr|B4DGL8|B4DGL8_H	8	8	12	10	14	16	13	13	1	1	2	2	6	6	9	7	82.64	752	0	12.2	13	19.8	19.8	26.7	33.1	20.6	18.8	1.5	1.5	2.4	2.4	10.6	9.8	15.7	12.9	1184800000	894610000	1238800000	1068500000	3686500000	4329100000	1823100000
Q86UE4;E5RJU9;H0YBJ8;H0YB56;H0YBE0	Q86UE4;E5RJU9	28;23;8;8;3	28;23;8;8;3	28;23;8;8;3	Protein LYRIC	MTDH	>sp|Q86UE4|LYRIC_HUMAN Protein LYRIC OS=Homo sapiens GN=MTDH PE=1 SV=2;>tr|E5RJU9|E5RJU9_HUMAN Protein LYRIC OS=Homo sapiens GN=MTDH PE=1 SV=1	2	2	14	14	18	22	16	17	0	0	5	5	12	11	7	7	63.836	582	0	4.8	4.8	33.2	32.6	43.1	45.5	38.3	39.9	0	0	14.3	14.1	25.3	25.3	20.6	20.8	126420000	181720000	3275800000	3330800000	3683500000	11637000000	3942700000
Q8N4H5;Q8N4H5-3;Q8N4H5-2;F8W8Z9;H3BUX3;H0YFG9	Q8N4H5;Q8N4H5-3;Q8N4H5-2;F8W8Z9	10;8;7;7;3;2	10;8;7;7;3;2	10;8;7;7;3;2	Mitochondrial import receptor subunit TOM5 homolog	TOMM5	>sp|Q8N4H5|TOM5_HUMAN Mitochondrial import receptor subunit TOM5 homolog OS=Homo sapiens GN=TOMM5 PE=1 SV=1;>sp|Q8N4H5-3|TOM5_HUMAN Isoform 3 of Mitochondrial import receptor subunit TOM5 homolog OS=Homo sapiens GN=TOMM5;>sp|Q8N4H5-2|TOM5_HUMAN Isoform 2 o	2	1	3	3	6	5	1	2	0	0	1	1	2	2	1	1	6.0352	51	0	33.3	15.7	52.9	52.9	80.4	66.7	15.7	19.6	0	0	23.5	23.5	33.3	33.3	19.6	19.6	1680900000	1502000000	2986600000	2570600000	3682200000	5299800000	238430000
Q13724;Q13724-2;C9J8D4;C9JDQ1;B8ZZE2	Q13724;Q13724-2;C9J8D4	62;61;49;13;5	62;61;49;13;5	62;61;49;13;5	Mannosyl-oligosaccharide glucosidase	MOGS	>sp|Q13724|MOGS_HUMAN Mannosyl-oligosaccharide glucosidase OS=Homo sapiens GN=MOGS PE=1 SV=5;>sp|Q13724-2|MOGS_HUMAN Isoform 2 of Mannosyl-oligosaccharide glucosidase OS=Homo sapiens GN=MOGS;>tr|C9J8D4|C9J8D4_HUMAN Mannosyl-oligosaccharide glucosidase (Fra	6	6	8	12	22	31	24	23	1	1	4	5	13	13	6	7	91.916	837	0	11.6	11.6	11.6	13.1	39.3	57.8	33.2	35.4	1.2	1.2	5.4	5.6	23.4	23.9	10.3	10.3	328440000	462050000	706400000	980740000	3674100000	10254000000	1629400000
P00846	P00846	3	3	3	ATP synthase subunit a	MT-ATP6	>sp|P00846|ATP6_HUMAN ATP synthase subunit a OS=Homo sapiens GN=MT-ATP6 PE=1 SV=1	1	1	2	2	1	1	0	0	1	1	2	2	1	1	0	0	24.817	226	0	5.3	5.3	5.8	5.8	4.4	4.4	0	0	5.3	5.3	5.8	5.8	4.4	4.4	0	0	1255800000	1603600000	1390500000	1143000000	3664800000	3616900000	0
Q9UIJ7;Q9UIJ7-2;Q9UIJ7-3	Q9UIJ7;Q9UIJ7-2;Q9UIJ7-3	29;23;20	28;22;20	27;21;19	GTP:AMP phosphotransferase AK3, mitochondrial	AK3	>sp|Q9UIJ7|KAD3_HUMAN GTP:AMP phosphotransferase AK3, mitochondrial OS=Homo sapiens GN=AK3 PE=1 SV=4;>sp|Q9UIJ7-2|KAD3_HUMAN Isoform 2 of GTP:AMP phosphotransferase AK3, mitochondrial OS=Homo sapiens GN=AK3;>sp|Q9UIJ7-3|KAD3_HUMAN Isoform 3 of GTP:AMP phos	4	6	8	8	16	12	9	9	4	3	4	5	4	4	4	3	25.565	227	0	18.5	27.8	47.1	46.3	73.6	56.8	38.3	41.9	18.9	14.5	25.6	35.7	24.2	24.2	15	8.4	498070000	700150000	1362700000	1125400000	3660200000	3403700000	926680000
P23786	P23786	45	45	45	Carnitine O-palmitoyltransferase 2, mitochondrial	CPT2	>sp|P23786|CPT2_HUMAN Carnitine O-palmitoyltransferase 2, mitochondrial OS=Homo sapiens GN=CPT2 PE=1 SV=2	7	7	13	12	20	20	17	16	2	3	6	6	14	14	7	6	73.776	658	0	17.6	17.3	23.7	22	42.6	39.5	28.4	27.2	5.6	7.4	12.3	12.3	28.9	28.6	12.2	10.5	978410000	694640000	1695200000	1345500000	3651300000	3598000000	2147700000
Q13492-2;Q13492;Q13492-5	Q13492-2;Q13492;Q13492-5	33;33;32	33;33;32	0;0;0	Phosphatidylinositol-binding clathrin assembly protein	PICALM	>sp|Q13492-2|PICAL_HUMAN Isoform 2 of Phosphatidylinositol-binding clathrin assembly protein OS=Homo sapiens GN=PICALM;>sp|Q13492|PICAL_HUMAN Phosphatidylinositol-binding clathrin assembly protein OS=Homo sapiens GN=PICALM PE=1 SV=2;>sp|Q13492-5|PICAL_HUMA	5	7	7	10	17	18	15	12	1	2	3	3	10	10	4	3	68.763	632	0	6.6	14.4	22.6	32.9	38	38.1	32.4	27.5	2.4	2.4	9.8	9.8	22.9	21.4	11.7	11.7	393100000	409050000	987240000	1585900000	3633600000	3802100000	2502500000
Q71DI3	Q71DI3	16	3	2	Histone H3.2	HIST2H3A	>sp|Q71DI3|H32_HUMAN Histone H3.2 OS=Homo sapiens GN=HIST2H3A PE=1 SV=3	1	1	5	5	5	8	7	6	1	2	6	6	7	9	7	7	15.388	136	0	8.1	8.1	26.5	26.5	45.6	55.1	33.8	28.7	8.1	17.6	31.6	31.6	52.2	58.8	33.8	33.8	0	0	0	0	3632700000	9481800000	0
Q15738	Q15738	34	34	6	Sterol-4-alpha-carboxylate 3-dehydrogenase, decarboxylating	NSDHL	>sp|Q15738|NSDHL_HUMAN Sterol-4-alpha-carboxylate 3-dehydrogenase, decarboxylating OS=Homo sapiens GN=NSDHL PE=1 SV=2	4	6	9	8	16	18	11	8	3	3	5	6	8	8	4	4	41.9	373	0	13.4	13.4	22.3	22.3	55.2	60.3	30.6	25.7	9.4	9.4	15.5	15.5	34.3	34.3	12.1	12.1	447620000	506240000	987790000	936300000	3626500000	7861600000	1430300000
P33176;C9JWB9	P33176	62;1	62;1	47;0	Kinesin-1 heavy chain	KIF5B	>sp|P33176|KINH_HUMAN Kinesin-1 heavy chain OS=Homo sapiens GN=KIF5B PE=1 SV=1	4	2	17	17	27	27	24	23	4	1	20	21	36	35	22	21	109.68	963	0	7	3.8	20.5	20.5	34.6	34.2	31.3	30.2	7.2	2.1	22.9	24.1	45.5	45.2	28.3	27.6	207250000	114630000	1721500000	1675200000	3618900000	3718800000	2875100000
O60716-5;C9JZR2;O60716-3;O60716-2;O60716;O60716-8;O60716-7;O60716-6;O60716-4;O60716-13;O60716-11;O60716-10;O60716-9;O60716-16;O60716-15;O60716-14;O60716-12;O60716-21;O60716-19;O60716-18;O60716-17;O60716-24;O60716-23;O60716-22;O60716-20;O60716-29;O60716-27;O60716-26;O60716-25;O60716-32;O60716-31;O60716-30;O60716-28;E9PKY0;E9PRE2;H0YC95;E9PKL1	O60716-5;C9JZR2;O60716-3;O60716-2;O60716;O60716-8;O60716-7;O60716-6;O60716-4;O60716-13;O60716-11;O60716-10;O60716-9;O60716-16;O60716-15;O60716-14;O60716-12;O60716-21;O60716-19;O60716-18;O60716-17;O60716-24;O60716-23;O60716-22;O60716-20;O60716-29;O60716-27;O60716-26;O60716-25;O60716-32;O60716-31;O60716-30;O60716-28	48;48;48;48;48;47;47;47;47;46;46;46;46;45;45;45;45;44;44;44;44;43;43;43;43;38;38;38;38;37;37;37;37;9;6;3;2	48;48;48;48;48;47;47;47;47;46;46;46;46;45;45;45;45;44;44;44;44;43;43;43;43;38;38;38;38;37;37;37;37;9;6;3;2	48;48;48;48;48;47;47;47;47;46;46;46;46;45;45;45;45;44;44;44;44;43;43;43;43;38;38;38;38;37;37;37;37;9;6;3;2	Catenin delta-1	CTNND1	>sp|O60716-5|CTND1_HUMAN Isoform 1A of Catenin delta-1 OS=Homo sapiens GN=CTNND1;>tr|C9JZR2|C9JZR2_HUMAN Catenin delta-1 OS=Homo sapiens GN=CTNND1 PE=1 SV=2;>sp|O60716-3|CTND1_HUMAN Isoform 1AC of Catenin delta-1 OS=Homo sapiens GN=CTNND1;>sp|O60716-2|CTND	4	4	11	12	22	19	21	20	1	1	3	4	10	10	5	4	104.15	933	0	6	6	17	17.1	34.4	29.8	28.9	25.7	1.3	1.3	4.2	5.6	14.1	15.3	6.9	5.6	591330000	640100000	1747100000	1616200000	3605900000	2677300000	2174800000
O14773;O14773-2;E7EV34	O14773;O14773-2	24;22;1	24;22;1	24;22;1	Tripeptidyl-peptidase 1	TPP1	>sp|O14773|TPP1_HUMAN Tripeptidyl-peptidase 1 OS=Homo sapiens GN=TPP1 PE=1 SV=2;>sp|O14773-2|TPP1_HUMAN Isoform 2 of Tripeptidyl-peptidase 1 OS=Homo sapiens GN=TPP1	7	6	7	8	8	7	8	10	2	2	2	1	4	2	1	2	61.247	563	0	16.9	14	18.1	19.9	28.1	24	17.8	19.5	5.7	5.7	4.4	2.7	13	7.3	2.7	5.2	1520800000	1054000000	1329200000	1174800000	3596400000	2796200000	1233100000
Q9Y3D3;A6ND22;Q9Y3D3-2	Q9Y3D3;A6ND22;Q9Y3D3-2	10;7;7	10;7;7	10;7;7	28S ribosomal protein S16, mitochondrial	MRPS16	>sp|Q9Y3D3|RT16_HUMAN 28S ribosomal protein S16, mitochondrial OS=Homo sapiens GN=MRPS16 PE=1 SV=1;>tr|A6ND22|A6ND22_HUMAN 28S ribosomal protein S16, mitochondrial OS=Homo sapiens GN=MRPS16 PE=1 SV=1;>sp|Q9Y3D3-2|RT16_HUMAN Isoform 2 of 28S ribosomal prote	0	0	1	0	6	6	6	5	0	0	0	0	2	2	1	1	15.345	137	0	0	0	17.5	0	56.9	56.9	48.9	39.4	0	0	0	0	22.6	22.6	13.1	13.1	0	0	259810000	0	3558200000	3698300000	1402000000
Q969V3-2;Q969V3;K7EMW4;K7ENM2;K7ELZ9;K7EQ66;K7EN96	Q969V3-2;Q969V3;K7EMW4;K7ENM2;K7ELZ9	31;31;29;22;21;14;1	31;31;29;22;21;14;1	31;31;29;22;21;14;1	Nicalin	NCLN	>sp|Q969V3-2|NCLN_HUMAN Isoform 2 of Nicalin OS=Homo sapiens GN=NCLN;>sp|Q969V3|NCLN_HUMAN Nicalin OS=Homo sapiens GN=NCLN PE=1 SV=2;>tr|K7EMW4|K7EMW4_HUMAN Nicalin OS=Homo sapiens GN=NCLN PE=1 SV=1;>tr|K7ENM2|K7ENM2_HUMAN Nicalin (Fragment) OS=Homo sapien	2	2	4	4	20	21	11	11	0	0	0	0	9	8	3	3	62.846	562	0	4.4	4.4	10.1	10.1	42.2	43.4	21.4	21.7	0	0	0	0	17.4	17.3	6.2	5.7	369510000	321680000	654980000	543580000	3544100000	9593200000	1219000000
Q9Y3I0;REV__A0A087WZK9;REV__O15372;REV__B3KS98	Q9Y3I0	40;1;1;1	40;1;1;1	40;1;1;1	tRNA-splicing ligase RtcB homolog	C22orf28	>sp|Q9Y3I0|RTCB_HUMAN tRNA-splicing ligase RtcB homolog OS=Homo sapiens GN=RTCB PE=1 SV=1	2	5	9	12	17	19	18	17	6	5	10	9	18	20	19	14	55.21	505	0	5.5	15.8	23.8	30.3	42.6	47.5	50.3	45.7	18.4	17.6	23.4	21	47.1	52.9	50.1	37.6	270600000	310240000	1722600000	1733500000	3542300000	2859300000	3257500000
Q13011;M0R248;M0QZW4;M0QXS7;M0R1A2;M0R280;M0QZX8;M0QZF6	Q13011;M0R248;M0QZW4	35;29;19;6;4;3;1;1	20;14;4;0;1;0;1;1	20;14;4;0;1;0;1;1	Delta(3,5)-Delta(2,4)-dienoyl-CoA isomerase, mitochondrial	ECH1	>sp|Q13011|ECH1_HUMAN Delta(3,5)-Delta(2,4)-dienoyl-CoA isomerase, mitochondrial OS=Homo sapiens GN=ECH1 PE=1 SV=2;>tr|M0R248|M0R248_HUMAN Delta(3,5)-Delta(2,4)-dienoyl-CoA isomerase, mitochondrial (Fragment) OS=Homo sapiens GN=ECH1 PE=1 SV=1;>tr|M0QZW4|M0	9	9	9	11	11	12	8	13	8	8	8	8	13	12	12	11	35.816	328	0	43	43	34.1	37.2	48.2	50.9	32	50.6	41.8	41.8	25	25	56.1	54	44.2	43.6	1331000000	684930000	954110000	1132700000	3540000000	3344400000	1141800000
P63173;J3KT73;J3QL01;J3KSP2	P63173;J3KT73;J3QL01	5;4;4;2	5;4;4;2	5;4;4;2	60S ribosomal protein L38	RPL38	>sp|P63173|RL38_HUMAN 60S ribosomal protein L38 OS=Homo sapiens GN=RPL38 PE=1 SV=2;>tr|J3KT73|J3KT73_HUMAN 60S ribosomal protein L38 OS=Homo sapiens GN=RPL38 PE=1 SV=1;>tr|J3QL01|J3QL01_HUMAN 60S ribosomal protein L38 OS=Homo sapiens GN=RPL38 PE=1 SV=1	1	1	2	2	3	3	3	3	1	1	2	2	3	3	2	2	8.2178	70	0	14.3	14.3	24.3	24.3	38.6	38.6	34.3	34.3	14.3	14.3	24.3	24.3	38.6	38.6	24.3	24.3	618370000	994080000	3000100000	2806600000	3536400000	5553100000	3490900000
E5RHW4;O94905;E5RJ09;O94905-2;O94905-3	E5RHW4;O94905;E5RJ09	30;30;19;14;14	30;30;19;14;14	24;24;15;11;11	Erlin-2	ERLIN2	>tr|E5RHW4|E5RHW4_HUMAN Erlin-2 (Fragment) OS=Homo sapiens GN=ERLIN2 PE=1 SV=1;>sp|O94905|ERLN2_HUMAN Erlin-2 OS=Homo sapiens GN=ERLIN2 PE=1 SV=1;>tr|E5RJ09|E5RJ09_HUMAN Erlin-2 (Fragment) OS=Homo sapiens GN=ERLIN2 PE=1 SV=1	6	5	8	8	16	16	8	9	4	3	4	3	13	10	8	6	37.725	338	0	19.5	15.4	28.4	25.7	71.6	70.7	31.7	33.7	12.7	9.8	18.6	12.1	56.8	47.9	29	26.6	1202900000	756570000	2180800000	1962400000	3532800000	4544800000	1604300000
Q9BYD2;Q5SZR1	Q9BYD2;Q5SZR1	22;15	22;15	22;15	39S ribosomal protein L9, mitochondrial	MRPL9	>sp|Q9BYD2|RM09_HUMAN 39S ribosomal protein L9, mitochondrial OS=Homo sapiens GN=MRPL9 PE=1 SV=2;>tr|Q5SZR1|Q5SZR1_HUMAN 39S ribosomal protein L9, mitochondrial OS=Homo sapiens GN=MRPL9 PE=1 SV=1	3	4	9	7	9	9	4	4	2	2	3	3	3	3	1	2	30.243	267	0	10.5	10.9	24.7	24.3	36.7	36.7	13.1	13.1	4.5	4.5	18	18	13.1	13.1	3.4	9.7	889400000	667490000	1606100000	998380000	3529900000	4352100000	1552100000
P14927;P14927-2;B7Z2R2;E5RHG9	P14927;P14927-2;B7Z2R2	16;13;13;7	16;13;13;7	16;13;13;7	Cytochrome b-c1 complex subunit 7	UQCRB	>sp|P14927|QCR7_HUMAN Cytochrome b-c1 complex subunit 7 OS=Homo sapiens GN=UQCRB PE=1 SV=2;>sp|P14927-2|QCR7_HUMAN Isoform 2 of Cytochrome b-c1 complex subunit 7 OS=Homo sapiens GN=UQCRB;>tr|B7Z2R2|B7Z2R2_HUMAN Cytochrome b-c1 complex subunit 7 OS=Homo sap	3	4	5	5	6	7	4	4	1	1	3	3	4	3	0	1	13.53	111	0	49.5	55.9	43.2	43.2	45.9	46.8	26.1	32.4	10.8	10.8	28.8	28.8	37.8	27.9	0	9.9	3436000000	3034100000	4876000000	3951900000	3524500000	3198200000	2121500000
P84103-2;P84103;A0A087X2D0	P84103-2;P84103;A0A087X2D0	17;17;14	16;16;13	14;14;11	Serine/arginine-rich splicing factor 3	SRSF3	>sp|P84103-2|SRSF3_HUMAN Isoform 2 of Serine/arginine-rich splicing factor 3 OS=Homo sapiens GN=SRSF3;>sp|P84103|SRSF3_HUMAN Serine/arginine-rich splicing factor 3 OS=Homo sapiens GN=SRSF3 PE=1 SV=1;>tr|A0A087X2D0|A0A087X2D0_HUMAN Serine/arginine-rich-spli	1	1	3	4	5	4	4	4	2	1	5	5	7	7	6	5	14.203	124	0	13.7	13.7	24.2	24.2	40.3	30.6	30.6	24.2	24.2	13.7	32.3	32.3	45.2	45.2	29	25.8	1019700000	942610000	1544100000	1722800000	3523900000	3098300000	693830000
Q8IXM3	Q8IXM3	17	17	17	39S ribosomal protein L41, mitochondrial	MRPL41	>sp|Q8IXM3|RM41_HUMAN 39S ribosomal protein L41, mitochondrial OS=Homo sapiens GN=MRPL41 PE=1 SV=1	5	3	7	7	7	7	5	4	3	2	1	1	2	2	1	1	15.383	137	0	51.8	32.8	54	54	62.8	62.8	40.1	32.1	22.6	21.2	10.9	10.9	31.4	31.4	10.9	10.9	1575000000	642060000	2167300000	1964600000	3519300000	3724000000	1445200000
Q13308;Q13308-6;Q13308-4;Q13308-2;Q13308-3;Q13308-5;H0Y8F1;Q86X91;F8WDG7;C9JQR6;C9J9E8;H7C5L0	Q13308;Q13308-6;Q13308-4;Q13308-2;Q13308-3;Q13308-5	43;43;40;40;36;28;16;16;10;9;8;7	43;43;40;40;36;28;16;16;10;9;8;7	43;43;40;40;36;28;16;16;10;9;8;7	Inactive tyrosine-protein kinase 7	PTK7	>sp|Q13308|PTK7_HUMAN Inactive tyrosine-protein kinase 7 OS=Homo sapiens GN=PTK7 PE=1 SV=2;>sp|Q13308-6|PTK7_HUMAN Isoform 6 of Inactive tyrosine-protein kinase 7 OS=Homo sapiens GN=PTK7;>sp|Q13308-4|PTK7_HUMAN Isoform 4 of Inactive tyrosine-protein kinase	5	4	8	6	27	25	10	9	1	2	2	2	9	10	2	3	118.39	1070	0	6.6	3.5	10.7	8.7	35	32.1	14.2	12.1	1.3	2.1	1.4	1.4	12.5	13.6	2.5	3.5	625450000	542080000	1213700000	992370000	3513100000	4260600000	1097400000
O95563;Q5R3B4	O95563;Q5R3B4	11;9	11;9	11;9	Mitochondrial pyruvate carrier 2	MPC2	>sp|O95563|MPC2_HUMAN Mitochondrial pyruvate carrier 2 OS=Homo sapiens GN=MPC2 PE=1 SV=1;>tr|Q5R3B4|Q5R3B4_HUMAN Mitochondrial pyruvate carrier 2 (Fragment) OS=Homo sapiens GN=MPC2 PE=1 SV=1	4	4	2	2	5	6	4	5	2	2	0	0	3	4	1	1	14.279	127	0	22	22	22	15	44.1	54.3	21.3	31.5	15	15	0	0	20.5	29.9	8.7	10.2	454000000	551820000	141570000	44121000	3507900000	3878300000	529250000
Q9Y3E5;J3KQ48	Q9Y3E5;J3KQ48	7;7	7;7	7;7	Peptidyl-tRNA hydrolase 2, mitochondrial	PTRH2	>sp|Q9Y3E5|PTH2_HUMAN Peptidyl-tRNA hydrolase 2, mitochondrial OS=Homo sapiens GN=PTRH2 PE=1 SV=1;>tr|J3KQ48|J3KQ48_HUMAN Peptidyl-tRNA hydrolase 2, mitochondrial OS=Homo sapiens GN=PTRH2 PE=1 SV=1	0	0	2	2	5	5	3	3	0	0	1	1	4	4	2	0	19.193	179	0	0	0	17.9	17.9	44.7	44.7	30.7	30.7	0	0	7.3	7.3	33.5	33.5	20.1	0	0	0	479070000	645190000	3506900000	3986400000	937230000
P56181-2	P56181-2	23	23	17	NADH dehydrogenase [ubiquinone] flavoprotein 3, mitochondrial	NDUFV3	>sp|P56181-2|NDUV3_HUMAN Isoform 2 of NADH dehydrogenase [ubiquinone] flavoprotein 3, mitochondrial OS=Homo sapiens GN=NDUFV3	4	4	9	8	11	12	10	11	1	1	2	1	4	5	1	1	50.983	473	0	10.6	10.6	24.7	21.4	33.6	35.7	26.4	29.2	2.5	2.5	4.9	2.5	11	15.2	2.5	2.5	1018800000	1251700000	2238300000	1624200000	3504800000	3307800000	2302200000
Q9NTJ5;E9PGZ4;Q9NTJ5-2;F8WDN7;C9JV50;F8WD07;C9J3E3;F8WCQ2	Q9NTJ5;E9PGZ4;Q9NTJ5-2	45;37;37;20;18;12;4;3	45;37;37;20;18;12;4;3	45;37;37;20;18;12;4;3	Phosphatidylinositide phosphatase SAC1	SACM1L	>sp|Q9NTJ5|SAC1_HUMAN Phosphatidylinositide phosphatase SAC1 OS=Homo sapiens GN=SACM1L PE=1 SV=2;>tr|E9PGZ4|E9PGZ4_HUMAN Phosphatidylinositide phosphatase SAC1 OS=Homo sapiens GN=SACM1L PE=1 SV=1;>sp|Q9NTJ5-2|SAC1_HUMAN Isoform 2 of Phosphatidylinositide p	5	6	9	8	21	22	13	14	1	1	3	2	16	15	7	6	66.966	587	0	14.7	15.2	19.6	16.2	41.7	43.4	25.2	25.9	1.9	1.9	6.1	3.6	30.7	27.9	12.4	10.9	405200000	544300000	1025800000	1052000000	3494000000	8767000000	1847500000
Q9BQ69	Q9BQ69	21	21	21	O-acetyl-ADP-ribose deacetylase MACROD1	MACROD1	>sp|Q9BQ69|MACD1_HUMAN O-acetyl-ADP-ribose deacetylase MACROD1 OS=Homo sapiens GN=MACROD1 PE=1 SV=2	1	2	7	5	10	10	9	9	0	0	1	1	6	6	2	3	35.505	325	0	4	11.7	24.9	16.3	44.6	44.6	34.5	34.5	0	0	3.1	3.1	28.6	28.6	6.8	13.8	166070000	136280000	766700000	643530000	3486900000	3361300000	2443400000
H3BTB7;Q5JPH6;H3BRF5	H3BTB7;Q5JPH6;H3BRF5	25;25;25	25;25;25	25;25;25	Probable glutamate--tRNA ligase, mitochondrial	EARS2	>tr|H3BTB7|H3BTB7_HUMAN Probable glutamate--tRNA ligase, mitochondrial OS=Homo sapiens GN=EARS2 PE=1 SV=1;>sp|Q5JPH6|SYEM_HUMAN Probable glutamate--tRNA ligase, mitochondrial OS=Homo sapiens GN=EARS2 PE=1 SV=2;>tr|H3BRF5|H3BRF5_HUMAN KIAA1970 protein, isof	4	2	6	4	13	12	10	6	0	0	0	0	3	2	0	1	56.825	506	0	13.2	4.9	18.2	11.9	38.5	36	21.9	12.5	0	0	0	0	11.1	6.3	0	1.8	235920000	165050000	599620000	541760000	3483600000	2585100000	1061800000
P09543-2;P09543;C9K0L8;K7ERZ0;K7EN66	P09543-2;P09543	38;38;15;15;11	38;38;15;15;11	22;22;3;3;3	2,3-cyclic-nucleotide 3-phosphodiesterase	CNP	>sp|P09543-2|CN37_HUMAN Isoform CNPI of 2,3-cyclic-nucleotide 3-phosphodiesterase OS=Homo sapiens GN=CNP;>sp|P09543|CN37_HUMAN 2,3-cyclic-nucleotide 3-phosphodiesterase OS=Homo sapiens GN=CNP PE=1 SV=2	4	3	12	15	15	14	15	17	1	1	6	5	10	9	8	7	45.098	401	0	11.2	9.2	36.9	40.9	42.4	39.9	42.9	48.6	3.5	3.5	21.4	18.2	32.7	27.9	26.4	23.2	488000000	350100000	2495300000	2177200000	3481300000	3912500000	3663800000
P42766;F2Z388	P42766;F2Z388	5;3	5;3	5;3	60S ribosomal protein L35	RPL35	>sp|P42766|RL35_HUMAN 60S ribosomal protein L35 OS=Homo sapiens GN=RPL35 PE=1 SV=2;>tr|F2Z388|F2Z388_HUMAN 60S ribosomal protein L35 OS=Homo sapiens GN=RPL35 PE=1 SV=1	0	0	0	0	2	2	2	2	0	0	0	0	4	4	2	2	14.551	123	0	0	0	0	0	15.4	15.4	13.8	13.8	0	0	0	0	21.1	21.1	13.8	13.8	0	0	0	0	3480400000	6094600000	5329800000
P04040	P04040	46	46	46	Catalase	CAT	>sp|P04040|CATA_HUMAN Catalase OS=Homo sapiens GN=CAT PE=1 SV=3	13	11	16	16	15	14	15	15	3	4	9	8	13	12	9	7	59.755	527	0	38	32.1	39.7	39.7	38.5	36.8	33.6	32.6	6.5	12.3	24.1	22.8	30.2	30.9	22.6	17.6	1799100000	1389900000	3272800000	2691800000	3474500000	2478700000	2741200000
Q9Y276;C9J8G3;C9JAS4;H7C492;C9J4Q9;C9J1S9;H7BZF6	Q9Y276;C9J8G3	34;20;13;12;9;9;8	34;20;13;12;9;9;8	34;20;13;12;9;9;8	Mitochondrial chaperone BCS1	BCS1L	>sp|Q9Y276|BCS1_HUMAN Mitochondrial chaperone BCS1 OS=Homo sapiens GN=BCS1L PE=1 SV=1;>tr|C9J8G3|C9J8G3_HUMAN Mitochondrial chaperone BCS1 (Fragment) OS=Homo sapiens GN=BCS1L PE=1 SV=1	6	6	5	4	21	23	7	7	0	0	1	0	6	5	1	1	47.534	419	0	18.1	18.1	13.6	11.2	66.6	66.3	18.1	17.9	0	0	4.5	0	25.8	21.5	2.4	2.4	966120000	737580000	619810000	308410000	3472400000	4494400000	1037800000
E7EPB3;P50914	E7EPB3;P50914	11;11	11;11	11;11	60S ribosomal protein L14	RPL14	>tr|E7EPB3|E7EPB3_HUMAN 60S ribosomal protein L14 OS=Homo sapiens GN=RPL14 PE=1 SV=1;>sp|P50914|RL14_HUMAN 60S ribosomal protein L14 OS=Homo sapiens GN=RPL14 PE=1 SV=4	2	1	5	4	4	5	4	5	0	0	4	4	5	5	5	5	14.558	124	0	16.1	6.5	50.8	27.4	36.3	42.7	33.9	40.3	0	0	44.4	44.4	42.7	42.7	40.3	40.3	916280000	544880000	3415800000	2866400000	3467200000	9854200000	4853600000
P30533;D6REW6	P30533	28;2	28;2	28;2	Alpha-2-macroglobulin receptor-associated protein	LRPAP1	>sp|P30533|AMRP_HUMAN Alpha-2-macroglobulin receptor-associated protein OS=Homo sapiens GN=LRPAP1 PE=1 SV=1	6	7	9	8	12	13	10	12	1	1	2	3	6	6	4	4	41.465	357	0	24.9	27.7	31.7	34.2	36.1	41.7	25.5	33.3	4.2	4.2	4.8	9	16	16	10.6	9.8	887310000	857600000	2104500000	1604100000	3460500000	3825000000	2099800000
P62861;E9PR30;E9PM49	P62861;E9PR30	6;6;1	6;6;1	6;6;1	40S ribosomal protein S30	FAU	>sp|P62861|RS30_HUMAN 40S ribosomal protein S30 OS=Homo sapiens GN=FAU PE=1 SV=1;>tr|E9PR30|E9PR30_HUMAN 40S ribosomal protein S30 OS=Homo sapiens GN=FAU PE=1 SV=1	1	0	2	2	2	2	3	3	1	0	2	2	2	2	1	2	6.6478	59	0	11.9	0	32.2	32.2	18.6	18.6	16.9	16.9	11.9	0	32.2	32.2	18.6	18.6	16.9	16.9	0	0	2757000000	2391500000	3454300000	3849200000	3068800000
Q9UN86;Q9UN86-2;D6RAC7;D6RB17;D6RGJ4;D6RE13;D6RBW8;D6RBM9;D6REX8;D6RBR0;D6R9X5;D6R9A4	Q9UN86;Q9UN86-2	26;25;12;12;11;8;8;7;7;7;6;6	22;22;11;11;10;7;7;6;6;6;5;5	22;22;11;11;10;7;7;6;6;6;5;5	Ras GTPase-activating protein-binding protein 2	G3BP2	>sp|Q9UN86|G3BP2_HUMAN Ras GTPase-activating protein-binding protein 2 OS=Homo sapiens GN=G3BP2 PE=1 SV=2;>sp|Q9UN86-2|G3BP2_HUMAN Isoform B of Ras GTPase-activating protein-binding protein 2 OS=Homo sapiens GN=G3BP2	6	6	9	8	10	10	9	9	2	1	3	3	3	3	3	3	54.12	482	0	12.4	12.4	21	18.5	25.1	28.4	20.7	20.7	5.8	2.5	7.5	7.5	7.1	6.8	7.1	7.1	1913300000	1607100000	2565900000	2419300000	3437100000	2874200000	4341200000
P49755;G3V2K7	P49755	19;9	19;9	19;9	Transmembrane emp24 domain-containing protein 10	TMED10	>sp|P49755|TMEDA_HUMAN Transmembrane emp24 domain-containing protein 10 OS=Homo sapiens GN=TMED10 PE=1 SV=2	0	0	7	7	8	8	9	10	0	0	2	1	5	4	5	6	24.976	219	0	0	0	41.1	41.1	35.6	29.2	31.1	34.7	0	0	13.7	3.7	21.5	18.3	25.6	27.4	0	0	2336200000	1648800000	3423300000	6160700000	3027000000
Q8WVM8;Q8WVM8-3;Q8WVM8-2;G3V2M8;J3KNG4;H0YJY1;G3V4I1;G3V5F3;G3V3K9;G3V5E2;G3V363;H0YJS6;H0YIZ7;G3V551	Q8WVM8;Q8WVM8-3;Q8WVM8-2	44;40;39;10;9;6;4;4;3;3;3;3;1;1	44;40;39;10;9;6;4;4;3;3;3;3;1;1	44;40;39;10;9;6;4;4;3;3;3;3;1;1	Sec1 family domain-containing protein 1	SCFD1	>sp|Q8WVM8|SCFD1_HUMAN Sec1 family domain-containing protein 1 OS=Homo sapiens GN=SCFD1 PE=1 SV=4;>sp|Q8WVM8-3|SCFD1_HUMAN Isoform 3 of Sec1 family domain-containing protein 1 OS=Homo sapiens GN=SCFD1;>sp|Q8WVM8-2|SCFD1_HUMAN Isoform 2 of Sec1 family domai	6	5	13	14	20	21	17	17	2	4	9	8	15	13	10	8	72.379	642	0	12	9.7	30.2	30.8	45.2	49.2	31.8	33.3	5.3	7.8	22	18.1	35	32.1	21.5	17.1	426860000	270900000	1817300000	1283300000	3417300000	2693200000	1678600000
P13674;P13674-2;P13674-3	P13674;P13674-2;P13674-3	39;37;36	39;37;36	38;36;36	Prolyl 4-hydroxylase subunit alpha-1	P4HA1	>sp|P13674|P4HA1_HUMAN Prolyl 4-hydroxylase subunit alpha-1 OS=Homo sapiens GN=P4HA1 PE=1 SV=2;>sp|P13674-2|P4HA1_HUMAN Isoform 2 of Prolyl 4-hydroxylase subunit alpha-1 OS=Homo sapiens GN=P4HA1;>sp|P13674-3|P4HA1_HUMAN Isoform 3 of Prolyl 4-hydroxylase su	4	5	12	14	17	17	17	16	1	2	4	3	6	6	3	5	61.049	534	0	15.2	24.7	31.3	33.7	36.7	36.7	38.8	32.8	3.6	10.5	10.1	8.1	12.7	14.2	8.1	12.2	562520000	429190000	1583700000	1535100000	3412100000	3038500000	2461000000
P14868;P14868-2;H7BZ35;C9J7S3;C9JLC1;C9JQM9;H7C278	P14868;P14868-2	41;36;16;12;12;8;8	41;36;16;12;12;8;8	41;36;16;12;12;8;8	Aspartate--tRNA ligase, cytoplasmic	DARS	>sp|P14868|SYDC_HUMAN Aspartate--tRNA ligase, cytoplasmic OS=Homo sapiens GN=DARS PE=1 SV=2;>sp|P14868-2|SYDC_HUMAN Isoform 2 of Aspartate--tRNA ligase, cytoplasmic OS=Homo sapiens GN=DARS	3	3	1	1	21	18	9	6	2	2	5	6	28	30	16	16	57.136	501	0	6.6	6.6	2.4	2.4	46.7	40.9	20.4	14	4.2	4.2	11.8	14.8	63.9	67.9	33.3	36.5	194630000	150570000	230060000	171920000	3403400000	2371600000	1125700000
P62495;P62495-2;B7Z7P8;I3L492;D6RJE8;D6RCB3	P62495;P62495-2;B7Z7P8	45;42;42;22;14;4	45;42;42;22;14;4	45;42;42;22;14;4	Eukaryotic peptide chain release factor subunit 1	ETF1	>sp|P62495|ERF1_HUMAN Eukaryotic peptide chain release factor subunit 1 OS=Homo sapiens GN=ETF1 PE=1 SV=3;>sp|P62495-2|ERF1_HUMAN Isoform 2 of Eukaryotic peptide chain release factor subunit 1 OS=Homo sapiens GN=ETF1;>tr|B7Z7P8|B7Z7P8_HUMAN Eukaryotic pept	7	6	14	15	16	17	13	11	8	8	11	12	18	20	15	16	49.03	437	0	21.3	19.9	38.2	38.2	47.8	52.2	32	27	25.4	25.4	25.2	31.1	52.2	59	33	33.9	718200000	572320000	1776100000	1520800000	3397600000	3146400000	1362200000
Q15070-2;S4R3Q9;Q15070;J3KNA0;E7EVY0;C9JC63;Q15070-3	Q15070-2;S4R3Q9;Q15070;J3KNA0;E7EVY0	24;24;24;24;23;7;6	24;24;24;24;23;7;6	24;24;24;24;23;7;6	Mitochondrial inner membrane protein OXA1L	OXA1L	>sp|Q15070-2|OXA1L_HUMAN Isoform 2 of Mitochondrial inner membrane protein OXA1L OS=Homo sapiens GN=OXA1L;>tr|S4R3Q9|S4R3Q9_HUMAN Mitochondrial inner membrane protein OXA1L OS=Homo sapiens GN=OXA1L PE=1 SV=1;>sp|Q15070|OXA1L_HUMAN Mitochondrial inner membr	4	4	8	9	8	9	13	12	1	1	2	2	3	3	3	1	46.691	419	0	13.8	9.1	23.4	23.6	16.7	18.4	26.3	24.1	2.9	2.9	5.3	5.3	7.2	7.2	8.1	2.9	373070000	352090000	1843300000	1635000000	3393300000	4202400000	2090200000
Q5VYK3;J3KN16;R4GMY1;R4GMY3;F6XAQ5	Q5VYK3;J3KN16	78;78;29;5;5	78;78;29;5;5	78;78;29;5;5	Proteasome-associated protein ECM29 homolog	ECM29;KIAA0368	>sp|Q5VYK3|ECM29_HUMAN Proteasome-associated protein ECM29 homolog OS=Homo sapiens GN=ECM29 PE=1 SV=2;>tr|J3KN16|J3KN16_HUMAN Proteasome-associated protein ECM29 homolog OS=Homo sapiens GN=KIAA0368 PE=1 SV=1	8	8	16	13	30	26	21	19	6	6	15	14	42	41	22	22	204.29	1845	0	6.4	6.4	11.4	8.8	21.5	18.2	13.3	13.1	4.6	5	9.9	9.9	30.1	29.2	14.9	14	419130000	328380000	597410000	735230000	3392300000	3325900000	1249600000
Q9Y5M8;H7C4H2;C9J5Z8	Q9Y5M8;H7C4H2	20;12;5	20;12;5	20;12;5	Signal recognition particle receptor subunit beta	SRPRB	>sp|Q9Y5M8|SRPRB_HUMAN Signal recognition particle receptor subunit beta OS=Homo sapiens GN=SRPRB PE=1 SV=3;>tr|H7C4H2|H7C4H2_HUMAN Signal recognition particle receptor subunit beta (Fragment) OS=Homo sapiens GN=SRPRB PE=1 SV=1	2	2	8	8	10	12	7	8	1	0	5	6	10	10	5	6	29.702	271	0	12.9	12.9	36.2	36.2	50.2	57.9	34.3	34.3	7.7	0	21.4	22.1	48.7	48	24.4	27.7	297990000	466710000	2604000000	2437200000	3391400000	10043000000	2385700000
Q10471;Q10471-2	Q10471	37;11	37;11	36;11	Polypeptide N-acetylgalactosaminyltransferase 2;Polypeptide N-acetylgalactosaminyltransferase 2 soluble form	GALNT2	>sp|Q10471|GALT2_HUMAN Polypeptide N-acetylgalactosaminyltransferase 2 OS=Homo sapiens GN=GALNT2 PE=1 SV=1	6	7	13	14	19	18	17	13	0	0	0	0	5	4	1	1	64.732	571	0	17.2	19.1	30.6	35.4	40.5	38.9	35.7	30.1	0	0	0	0	12.6	7.5	1.6	1.6	934070000	749270000	1249500000	914560000	3382600000	2362300000	1065000000
Q9NSD9;Q9NSD9-2	Q9NSD9;Q9NSD9-2	46;34	46;34	46;34	Phenylalanine--tRNA ligase beta subunit	FARSB	>sp|Q9NSD9|SYFB_HUMAN Phenylalanine--tRNA ligase beta subunit OS=Homo sapiens GN=FARSB PE=1 SV=3;>sp|Q9NSD9-2|SYFB_HUMAN Isoform 2 of Phenylalanine--tRNA ligase beta subunit OS=Homo sapiens GN=FARSB	5	6	13	9	18	16	12	13	4	4	7	9	21	19	14	14	66.115	589	0	11.5	16.6	24.8	16.8	34.5	30.2	23.6	25.8	10	10	14.8	17.8	43.6	40.2	27.8	26.7	890980000	886310000	1382200000	848040000	3379300000	2743200000	1834500000
P53634;H0YCY8	P53634;H0YCY8	27;14	27;14	21;9	Dipeptidyl peptidase 1;Dipeptidyl peptidase 1 exclusion domain chain;Dipeptidyl peptidase 1 heavy chain;Dipeptidyl peptidase 1 light chain	CTSC	>sp|P53634|CATC_HUMAN Dipeptidyl peptidase 1 OS=Homo sapiens GN=CTSC PE=1 SV=2;>tr|H0YCY8|H0YCY8_HUMAN Dipeptidyl peptidase 1 (Fragment) OS=Homo sapiens GN=CTSC PE=1 SV=3	9	8	7	7	9	9	8	8	4	4	7	5	7	8	7	6	51.853	463	0	25.9	23.5	17.3	17.3	32.2	25.5	18.1	18.1	10.8	10.8	16.6	10.8	22	22.2	18.6	16	2199000000	1508500000	1790400000	1580500000	3344900000	2494100000	1464200000
P11171-2;P11171;P11171-5;P11171-7	P11171-2;P11171;P11171-5;P11171-7	47;47;43;38	39;39;35;32	3;3;3;3	Protein 4.1	EPB41	>sp|P11171-2|41_HUMAN Isoform 2 of Protein 4.1 OS=Homo sapiens GN=EPB41;>sp|P11171|41_HUMAN Protein 4.1 OS=Homo sapiens GN=EPB41 PE=1 SV=4;>sp|P11171-5|41_HUMAN Isoform 5 of Protein 4.1 OS=Homo sapiens GN=EPB41;>sp|P11171-7|41_HUMAN Isoform 7 of Protein 4.	8	6	14	13	22	22	18	18	1	1	4	5	14	11	6	5	93.237	831	0	11.3	6.9	22.6	20.9	36	33.7	27.4	28	2.3	2.3	7.6	7.6	22.9	15.5	12.2	9.7	482690000	501540000	1508900000	1986700000	3335700000	3667700000	1658400000
Q9NR30;Q9NR30-2	Q9NR30;Q9NR30-2	62;56	62;56	58;52	Nucleolar RNA helicase 2	DDX21	>sp|Q9NR30|DDX21_HUMAN Nucleolar RNA helicase 2 OS=Homo sapiens GN=DDX21 PE=1 SV=5;>sp|Q9NR30-2|DDX21_HUMAN Isoform 2 of Nucleolar RNA helicase 2 OS=Homo sapiens GN=DDX21	5	7	22	25	20	30	19	22	11	11	24	24	30	33	30	29	87.343	783	0	8.9	14.8	30.1	32.7	33.8	48	28.5	31.2	16.3	16.3	32.6	31.9	48.4	49.4	37.8	37	530860000	1253400000	2267300000	4537800000	3324400000	20132000000	1778600000
Q9Y2Q9;H0YAT2;H7C5V3;E5RGC7;E5RFH3;E5RK86;U3KQQ8;E5RFT8	Q9Y2Q9;H0YAT2;H7C5V3;E5RGC7;E5RFH3;E5RK86	11;9;9;8;7;6;4;2	11;9;9;8;7;6;4;2	6;4;4;4;4;3;0;2	28S ribosomal protein S28, mitochondrial	MRPS28	>sp|Q9Y2Q9|RT28_HUMAN 28S ribosomal protein S28, mitochondrial OS=Homo sapiens GN=MRPS28 PE=1 SV=1;>tr|H0YAT2|H0YAT2_HUMAN 28S ribosomal protein S28, mitochondrial (Fragment) OS=Homo sapiens GN=MRPS28 PE=1 SV=1;>tr|H7C5V3|H7C5V3_HUMAN 28S ribosomal protein	1	1	1	2	6	7	4	4	0	0	0	0	2	2	1	1	20.843	187	0	7.5	7.5	7	14.4	42.8	47.1	20.3	20.3	0	0	0	0	10.2	10.2	4.8	4.8	589600000	389790000	579570000	364860000	3323400000	3024900000	1121200000
P42166	P42166	41	41	26	Lamina-associated polypeptide 2, isoform alpha;Thymopoietin;Thymopentin	TMPO	>sp|P42166|LAP2A_HUMAN Lamina-associated polypeptide 2, isoform alpha OS=Homo sapiens GN=TMPO PE=1 SV=2	1	1	5	8	22	24	12	15	1	1	10	10	24	25	12	11	75.491	694	0	2.2	2.2	10.5	16.3	47.8	53.5	21.3	29.3	1.7	1.7	20.9	20.9	51.3	52.2	21.3	19.7	111500000	114200000	671350000	858720000	3323400000	9241700000	2225100000
Q9UI09;F8VRD8;Q9UI09-2;H0YID5;F8VXI1;H0YIT1	Q9UI09	14;6;5;4;3;2	14;6;5;4;3;2	14;6;5;4;3;2	NADH dehydrogenase [ubiquinone] 1 alpha subcomplex subunit 12	NDUFA12	>sp|Q9UI09|NDUAC_HUMAN NADH dehydrogenase [ubiquinone] 1 alpha subcomplex subunit 12 OS=Homo sapiens GN=NDUFA12 PE=1 SV=1	0	2	3	4	10	10	4	4	0	0	2	2	5	5	2	3	17.114	145	0	0	20	20.7	28.3	73.8	73.8	29.7	29.7	0	0	11.7	11.7	37.2	37.2	11.7	20.7	0	128350000	1249500000	1254600000	3319400000	3798700000	1525000000
P13473-2;P13473;P13473-3;H0YCG2	P13473-2;P13473;P13473-3	14;14;14;5	14;14;14;5	14;14;14;5	Lysosome-associated membrane glycoprotein 2	LAMP2	>sp|P13473-2|LAMP2_HUMAN Isoform LAMP-2B of Lysosome-associated membrane glycoprotein 2 OS=Homo sapiens GN=LAMP2;>sp|P13473|LAMP2_HUMAN Lysosome-associated membrane glycoprotein 2 OS=Homo sapiens GN=LAMP2 PE=1 SV=2;>sp|P13473-3|LAMP2_HUMAN Isoform LAMP-2C	2	3	6	5	4	5	4	4	0	0	2	1	4	4	4	4	44.955	410	0	4.9	12.7	15.1	15.1	9.3	11	11.2	11.2	0	0	7.3	2.7	9.3	9.3	11.2	7.6	212470000	364450000	1446300000	1232000000	3315100000	2827700000	2279400000
P08240;P08240-2	P08240;P08240-2	39;37	39;37	39;37	Signal recognition particle receptor subunit alpha	SRPR	>sp|P08240|SRPR_HUMAN Signal recognition particle receptor subunit alpha OS=Homo sapiens GN=SRPR PE=1 SV=2;>sp|P08240-2|SRPR_HUMAN Isoform 2 of Signal recognition particle receptor subunit alpha OS=Homo sapiens GN=SRPR	1	1	6	7	26	28	12	13	1	1	5	4	13	13	7	7	69.81	638	0	2.7	2.7	12.7	14.7	54.4	58.2	25.5	29.2	2.7	2.7	9.7	7.8	26.5	26.5	13.9	13.9	292560000	206080000	951930000	1171600000	3312900000	6745300000	1729400000
P82673;H0YG82;P82673-2	P82673;H0YG82;P82673-2	17;10;10	17;10;10	17;10;10	28S ribosomal protein S35, mitochondrial	MRPS35	>sp|P82673|RT35_HUMAN 28S ribosomal protein S35, mitochondrial OS=Homo sapiens GN=MRPS35 PE=1 SV=1;>tr|H0YG82|H0YG82_HUMAN 28S ribosomal protein S35, mitochondrial (Fragment) OS=Homo sapiens GN=MRPS35 PE=1 SV=1;>sp|P82673-2|RT35_HUMAN Isoform 2 of 28S ribo	1	0	7	6	12	10	7	6	0	0	1	1	6	5	3	3	36.844	323	0	6.2	0	26.6	22.6	46.4	38.4	27.2	23.8	0	0	4.6	4.6	28.5	22.6	13.9	13.9	52759000	0	1512800000	1498900000	3307700000	3461000000	1045400000
P61769;H0YL18;H0YLF3;F5H6I0	P61769;H0YL18;H0YLF3;F5H6I0	8;8;5;5	8;8;5;5	8;8;5;5	Beta-2-microglobulin;Beta-2-microglobulin form pI 5.3	B2M	>sp|P61769|B2MG_HUMAN Beta-2-microglobulin OS=Homo sapiens GN=B2M PE=1 SV=1;>tr|H0YL18|H0YL18_HUMAN Beta-2-microglobulin form pI 5.3 OS=Homo sapiens GN=B2M PE=4 SV=1;>tr|H0YLF3|H0YLF3_HUMAN Beta-2-microglobulin form pI 5.3 (Fragment) OS=Homo sapiens GN=B2M	2	2	4	4	3	3	3	3	1	1	2	3	3	3	2	2	13.714	119	0	20.2	20.2	28.6	28.6	35.3	35.3	28.6	28.6	10.1	10.1	20.2	28.6	35.3	35.3	20.2	20.2	306400000	326450000	2800600000	2055300000	3305100000	3651800000	2894300000
O75380;D6RBT3	O75380;D6RBT3	10;8	10;8	10;8	NADH dehydrogenase [ubiquinone] iron-sulfur protein 6, mitochondrial	NDUFS6	>sp|O75380|NDUS6_HUMAN NADH dehydrogenase [ubiquinone] iron-sulfur protein 6, mitochondrial OS=Homo sapiens GN=NDUFS6 PE=1 SV=1;>tr|D6RBT3|D6RBT3_HUMAN NADH dehydrogenase [ubiquinone] iron-sulfur protein 6, mitochondrial OS=Homo sapiens GN=NDUFS6 PE=1 SV=1	2	2	2	3	4	4	4	4	2	2	1	1	3	3	1	2	13.711	124	0	25.8	25.8	29.8	37.9	48.4	48.4	38.7	38.7	25.8	25.8	29.8	29.8	30.6	30.6	12.1	29.8	1703600000	1109700000	1063900000	522430000	3285000000	3933600000	2949100000
O43175;Q5SZU1	O43175;Q5SZU1	39;34	39;34	39;34	D-3-phosphoglycerate dehydrogenase	PHGDH	>sp|O43175|SERA_HUMAN D-3-phosphoglycerate dehydrogenase OS=Homo sapiens GN=PHGDH PE=1 SV=4;>tr|Q5SZU1|Q5SZU1_HUMAN D-3-phosphoglycerate dehydrogenase OS=Homo sapiens GN=PHGDH PE=1 SV=1	3	4	10	9	14	16	15	18	7	7	15	16	19	19	28	27	56.65	533	0	10.3	17.1	31.7	29.6	34.9	41.5	41.5	50.5	18.6	18.6	43	44.7	52.7	52.7	65.3	62.7	248760000	207370000	1472100000	1680900000	3246600000	3572900000	1900100000
O60488-2;O60488;D6RF95;D6RD96;D6RFW9;D6RDA8;H0Y9A0	O60488-2;O60488	46;46;16;10;9;9;6	46;46;16;10;9;9;6	44;44;16;10;9;9;6	Long-chain-fatty-acid--CoA ligase 4	ACSL4	>sp|O60488-2|ACSL4_HUMAN Isoform Short of Long-chain-fatty-acid--CoA ligase 4 OS=Homo sapiens GN=ACSL4;>sp|O60488|ACSL4_HUMAN Long-chain-fatty-acid--CoA ligase 4 OS=Homo sapiens GN=ACSL4 PE=1 SV=2	8	6	14	10	18	18	11	10	2	1	6	6	13	14	4	7	74.435	670	0	13.7	10.9	26.3	17.6	37.5	37	20.6	18.1	4.6	3.7	11.9	11.2	25.2	30.7	7.9	15.1	651400000	643490000	1865200000	1679400000	3239500000	4079400000	1215700000
O00469-2;E7ETU9;O00469;B3KWS3;C9JXZ0;F8WEW3	O00469-2;E7ETU9;O00469;B3KWS3	41;40;40;24;13;1	41;40;40;24;13;1	41;40;40;24;13;1	Procollagen-lysine,2-oxoglutarate 5-dioxygenase 2	PLOD2	>sp|O00469-2|PLOD2_HUMAN Isoform 2 of Procollagen-lysine,2-oxoglutarate 5-dioxygenase 2 OS=Homo sapiens GN=PLOD2;>tr|E7ETU9|E7ETU9_HUMAN Procollagen-lysine,2-oxoglutarate 5-dioxygenase 2 OS=Homo sapiens GN=PLOD2 PE=1 SV=1;>sp|O00469|PLOD2_HUMAN Procollagen	2	3	12	9	21	19	15	14	0	0	0	1	7	6	2	0	87.097	758	0	3.7	6.6	21.5	19.1	36.3	33.2	24	23.2	0	0	0	2	14.1	12.3	3.4	0	80064000	56655000	1087300000	536800000	3239000000	2349700000	1600000000
Q71UM5;H0YMV8;C9JLI6;C9J1C5	Q71UM5;H0YMV8;C9JLI6	8;7;6;2	8;7;6;2	2;1;2;0	40S ribosomal protein S27-like;40S ribosomal protein S27	RPS27L	>sp|Q71UM5|RS27L_HUMAN 40S ribosomal protein S27-like OS=Homo sapiens GN=RPS27L PE=1 SV=3;>tr|H0YMV8|H0YMV8_HUMAN 40S ribosomal protein S27 OS=Homo sapiens GN=RPS27L PE=1 SV=1;>tr|C9JLI6|C9JLI6_HUMAN 40S ribosomal protein S27 OS=Homo sapiens GN=RPS27L PE=1	0	0	3	3	3	4	2	2	0	0	3	3	3	4	2	2	9.4771	84	0	0	0	40.5	40.5	38.1	39.3	22.6	22.6	0	0	39.3	39.3	38.1	39.3	22.6	22.6	0	0	2351600000	228090000	3224700000	6526900000	1853100000
Q9BX68	Q9BX68	12	12	12	Histidine triad nucleotide-binding protein 2, mitochondrial	HINT2	>sp|Q9BX68|HINT2_HUMAN Histidine triad nucleotide-binding protein 2, mitochondrial OS=Homo sapiens GN=HINT2 PE=1 SV=1	3	3	3	2	5	5	5	4	2	2	1	1	4	3	2	2	17.162	163	0	29.4	29.4	25.2	16.6	52.1	52.1	30.7	30.7	22.7	22.7	6.7	6.7	41.7	29.4	16	16	1434000000	798970000	464270000	491550000	3224200000	2614100000	689550000
H3BLZ8;Q92841;Q92841-3;Q92841-1;Q92841-2	H3BLZ8;Q92841;Q92841-3;Q92841-1;Q92841-2	52;51;49;48;45	41;40;38;37;36	41;40;38;37;36	Probable ATP-dependent RNA helicase DDX17	DDX17	>tr|H3BLZ8|H3BLZ8_HUMAN Probable ATP-dependent RNA helicase DDX17 OS=Homo sapiens GN=DDX17 PE=1 SV=1;>sp|Q92841|DDX17_HUMAN Probable ATP-dependent RNA helicase DDX17 OS=Homo sapiens GN=DDX17 PE=1 SV=2;>sp|Q92841-3|DDX17_HUMAN Isoform 4 of Probable ATP-depe	5	7	11	11	24	23	17	16	8	8	13	13	30	30	25	25	80.439	731	0	11.5	13.1	22.3	22.6	36.5	38	27.8	23.7	13.1	13.1	26	26	49.9	49.9	36	39	598970000	993140000	1168800000	1254300000	3217300000	4048800000	1788200000
Q9Y6G9;C9JGM7;C9JLW1	Q9Y6G9	34;12;7	34;12;7	10;9;3	Cytoplasmic dynein 1 light intermediate chain 1	DYNC1LI1	>sp|Q9Y6G9|DC1L1_HUMAN Cytoplasmic dynein 1 light intermediate chain 1 OS=Homo sapiens GN=DYNC1LI1 PE=1 SV=3	3	6	7	8	16	17	13	17	2	2	5	5	10	10	5	6	56.578	523	0	8.4	14.9	14.1	15.7	37.5	40.9	33.7	40.9	4.2	4.2	10.5	10.1	26.8	26.8	13.2	15.1	319010000	592060000	1234900000	1720500000	3211900000	3208300000	2171100000
P37268;E9PNM1;P37268-5;P37268-2;P37268-3;E9PJG4;E9PS69;E9PQ90;E9PNJ2;E9PSH1	P37268;E9PNM1;P37268-5;P37268-2;P37268-3;E9PJG4	34;33;26;25;23;19;12;4;4;4	34;33;26;25;23;19;12;4;4;4	15;14;15;6;4;15;6;4;4;4	Squalene synthase	FDFT1	>sp|P37268|FDFT_HUMAN Squalene synthase OS=Homo sapiens GN=FDFT1 PE=1 SV=1;>tr|E9PNM1|E9PNM1_HUMAN Squalene synthase OS=Homo sapiens GN=FDFT1 PE=1 SV=1;>sp|P37268-5|FDFT_HUMAN Isoform 5 of Squalene synthase OS=Homo sapiens GN=FDFT1;>sp|P37268-2|FDFT_HUMAN	3	2	8	9	17	18	14	17	1	2	1	1	9	9	5	5	48.115	417	0	6.7	3.4	25.7	27.6	46.8	52.5	34.5	40.8	2.6	3.4	3.6	3.6	28.5	28.5	15.3	15.1	197950000	154860000	778060000	764660000	3199200000	5751500000	2359900000
O00754-2;O00754;M0QZ24;M0QZG6;M0R174;M0QXY0;M0QYZ1	O00754-2;O00754	40;40;6;4;3;1;1	40;40;6;4;3;1;1	34;34;6;0;3;1;1	Lysosomal alpha-mannosidase;Lysosomal alpha-mannosidase A peptide;Lysosomal alpha-mannosidase B peptide;Lysosomal alpha-mannosidase C peptide;Lysosomal alpha-mannosidase D peptide;Lysosomal alpha-mannosidase E peptide	MAN2B1	>sp|O00754-2|MA2B1_HUMAN Isoform 2 of Lysosomal alpha-mannosidase OS=Homo sapiens GN=MAN2B1;>sp|O00754|MA2B1_HUMAN Lysosomal alpha-mannosidase OS=Homo sapiens GN=MAN2B1 PE=1 SV=3	10	10	6	4	18	15	7	7	0	0	0	0	6	6	0	0	113.61	1010	0	9.9	9.7	7.5	4.7	27.1	22.6	9.3	9.3	0	0	0	0	6.7	8.1	0	0	708380000	536330000	645300000	300380000	3191900000	1876600000	912580000
Q9P032	Q9P032	17	17	17	NADH dehydrogenase [ubiquinone] 1 alpha subcomplex assembly factor 4	NDUFAF4	>sp|Q9P032|NDUF4_HUMAN NADH dehydrogenase [ubiquinone] 1 alpha subcomplex assembly factor 4 OS=Homo sapiens GN=NDUFAF4 PE=1 SV=1	3	3	3	3	9	10	3	2	0	0	0	0	4	4	1	2	20.266	175	0	18.9	21.1	17.7	17.7	54.3	55.4	16	10.9	0	0	0	0	24.6	24.6	5.7	10.3	495630000	160920000	626380000	680650000	3191800000	3959200000	859590000
Q6ZRP7;A0A087X176;H0Y430	Q6ZRP7;A0A087X176;H0Y430	28;26;14	28;26;14	28;26;14	Sulfhydryl oxidase 2	QSOX2	>sp|Q6ZRP7|QSOX2_HUMAN Sulfhydryl oxidase 2 OS=Homo sapiens GN=QSOX2 PE=1 SV=3;>tr|A0A087X176|A0A087X176_HUMAN Sulfhydryl oxidase 2 OS=Homo sapiens GN=QSOX2 PE=4 SV=1;>tr|H0Y430|H0Y430_HUMAN Sulfhydryl oxidase (Fragment) OS=Homo sapiens GN=QSOX2 PE=4 SV=1	2	2	5	4	18	15	9	9	0	0	0	0	4	4	1	1	77.528	698	0	4.2	4.2	9	7.2	33.5	27.9	13.9	13.6	0	0	0	0	8.3	8.3	1.3	1.3	113360000	90162000	428600000	309740000	3185900000	2245100000	1157000000
D6RAN8;Q9P0M9;H7C5U8;D6RE11;B3KN43	D6RAN8;Q9P0M9;H7C5U8	15;15;14;2;2	15;15;14;2;2	15;15;14;2;2	39S ribosomal protein L27, mitochondrial	MRPL27	>tr|D6RAN8|D6RAN8_HUMAN 39S ribosomal protein L27, mitochondrial OS=Homo sapiens GN=MRPL27 PE=1 SV=1;>sp|Q9P0M9|RM27_HUMAN 39S ribosomal protein L27, mitochondrial OS=Homo sapiens GN=MRPL27 PE=1 SV=1;>tr|H7C5U8|H7C5U8_HUMAN 39S ribosomal protein L27, mitoc	4	4	6	6	5	5	6	5	1	1	0	1	1	1	2	3	10.474	93	0	61.3	61.3	62.4	62.4	59.1	59.1	59.1	48.4	12.9	12.9	0	9.7	11.8	11.8	22.6	37.6	1572900000	1156900000	1905300000	1308000000	3169500000	4013900000	3198400000
O75643;O75643-2;B4E0P5	O75643	149;41;31	149;41;31	149;41;31	U5 small nuclear ribonucleoprotein 200 kDa helicase	SNRNP200	>sp|O75643|U520_HUMAN U5 small nuclear ribonucleoprotein 200 kDa helicase OS=Homo sapiens GN=SNRNP200 PE=1 SV=2	8	10	11	14	45	50	25	32	15	14	33	34	77	80	56	58	244.5	2136	0	5.6	6.5	7.1	8.8	32.5	34.1	14.7	19	10.2	9.3	18.9	21	47.7	52.4	31.4	31.5	390000000	555290000	689820000	831170000	3168600000	4465000000	1390500000
P51649;C9J8Q5;P51649-2	P51649;C9J8Q5;P51649-2	34;33;32	34;33;32	34;33;32	Succinate-semialdehyde dehydrogenase, mitochondrial	ALDH5A1	>sp|P51649|SSDH_HUMAN Succinate-semialdehyde dehydrogenase, mitochondrial OS=Homo sapiens GN=ALDH5A1 PE=1 SV=2;>tr|C9J8Q5|C9J8Q5_HUMAN Succinate-semialdehyde dehydrogenase, mitochondrial OS=Homo sapiens GN=ALDH5A1 PE=1 SV=1;>sp|P51649-2|SSDH_HUMAN Isoform	5	6	13	13	15	12	13	13	3	3	5	7	11	12	6	6	57.214	535	0	12.3	14.2	34	34	45.8	35.5	35.3	35.9	9.2	9.2	14.6	19.6	33.5	35.1	19.3	19.3	713460000	607350000	1778400000	1837800000	3165500000	3612700000	1532900000
Q9H7Z7;A6NHH0;X6RJ95	Q9H7Z7;A6NHH0	30;18;13	30;18;13	30;18;13	Prostaglandin E synthase 2;Prostaglandin E synthase 2 truncated form	PTGES2	>sp|Q9H7Z7|PGES2_HUMAN Prostaglandin E synthase 2 OS=Homo sapiens GN=PTGES2 PE=1 SV=1;>tr|A6NHH0|A6NHH0_HUMAN Prostaglandin E synthase 2 OS=Homo sapiens GN=PTGES2 PE=1 SV=2	9	9	7	7	12	11	9	7	3	2	1	2	3	3	1	1	41.943	377	0	30.5	32.9	28.6	28.4	39.5	39.5	31.6	27.6	12.5	9	6.4	13.3	9.8	9.8	6.9	6.9	2281700000	1748500000	1467500000	1223500000	3161900000	2659900000	2273400000
P17066;P48741	P17066	30;14	3;1	3;1	Heat shock 70 kDa protein 6	HSPA6	>sp|P17066|HSP76_HUMAN Heat shock 70 kDa protein 6 OS=Homo sapiens GN=HSPA6 PE=1 SV=2	4	3	6	5	10	10	15	16	5	5	6	8	10	9	13	14	71.027	643	0	7.6	7.6	9.8	8.4	15.4	18	18.8	21.2	7.6	7.6	9.5	14.3	18	14.3	17.3	18.8	0	0	0	0	3156100000	4022300000	6784400000
P78344;D3DQV9;P78344-2;H0Y3P2;H0YCH5;H0YE22;E9PKF8;H0YD77;H0YEC5;H0YE44;H0YCF8;H0YEN8;H0YDC0;H0YD99	P78344;D3DQV9;P78344-2;H0Y3P2	51;49;46;44;22;13;12;12;11;3;3;2;2;1	51;49;46;44;22;13;12;12;11;3;3;2;2;1	51;49;46;44;22;13;12;12;11;3;3;2;2;1	Eukaryotic translation initiation factor 4 gamma 2	EIF4G2	>sp|P78344|IF4G2_HUMAN Eukaryotic translation initiation factor 4 gamma 2 OS=Homo sapiens GN=EIF4G2 PE=1 SV=1;>tr|D3DQV9|D3DQV9_HUMAN Eukaryotic translation initiation factor 4 gamma 2 (Fragment) OS=Homo sapiens GN=EIF4G2 PE=1 SV=1;>sp|P78344-2|IF4G2_HUMAN	4	3	14	15	24	22	15	15	2	2	9	9	18	18	17	13	102.36	907	0	7.5	6.1	18.7	20.6	32	28	20.7	20.6	3.2	3.2	11.9	10.3	26.7	25	20.2	15.1	488050000	201430000	1019100000	1030400000	3145800000	3239000000	1344300000
O14949	O14949	15	15	15	Cytochrome b-c1 complex subunit 8	UQCRQ	>sp|O14949|QCR8_HUMAN Cytochrome b-c1 complex subunit 8 OS=Homo sapiens GN=UQCRQ PE=1 SV=4	3	4	4	4	5	5	3	3	1	2	0	0	4	4	2	2	9.9062	82	0	24.4	46.3	36.6	36.6	51.2	51.2	30.5	30.5	12.2	23.2	0	0	45.1	45.1	20.7	20.7	779620000	640670000	705720000	774810000	3141900000	3031600000	869990000
P05556;P05556-2;P05556-5;P05556-4;P05556-3;E7EQW5;E7EUI6;C9JPK5;Q5T3E6;E9PLR6;H7C4N8;E7ERX5;Q5T3E5;E9PQJ2;C9JNE0;C9JJP8;Q5T3E4	P05556;P05556-2;P05556-5;P05556-4;P05556-3	34;31;31;31;31;7;6;5;4;4;3;3;2;2;1;1;1	34;31;31;31;31;7;6;5;4;4;3;3;2;2;1;1;1	34;31;31;31;31;7;6;5;4;4;3;3;2;2;1;1;1	Integrin beta-1	ITGB1	>sp|P05556|ITB1_HUMAN Integrin beta-1 OS=Homo sapiens GN=ITGB1 PE=1 SV=2;>sp|P05556-2|ITB1_HUMAN Isoform 2 of Integrin beta-1 OS=Homo sapiens GN=ITGB1;>sp|P05556-5|ITB1_HUMAN Isoform 5 of Integrin beta-1 OS=Homo sapiens GN=ITGB1;>sp|P05556-4|ITB1_HUMAN Iso	6	5	12	12	16	15	12	11	2	1	2	2	8	8	4	6	88.414	798	0	11.2	8.6	19	18.7	30.8	29.6	19	17.3	2.8	1.4	3.8	3.8	15.5	15.5	6.5	10.3	609640000	495980000	2300800000	2197800000	3137900000	5334500000	2335200000
Q9NRK6	Q9NRK6	29	29	28	ATP-binding cassette sub-family B member 10, mitochondrial	ABCB10	>sp|Q9NRK6|ABCBA_HUMAN ATP-binding cassette sub-family B member 10, mitochondrial OS=Homo sapiens GN=ABCB10 PE=1 SV=2	6	6	9	8	18	16	9	6	2	3	5	6	11	11	6	6	79.147	738	0	12.5	12.5	15.9	14.8	31.7	29.1	16.8	11.4	3.3	5.3	10.4	11.5	17.2	21	12.2	11.4	515780000	408250000	983690000	652070000	3129800000	3588800000	1505400000
Q16740;M0R208;M0QYV5	Q16740;M0R208	15;13;5	15;13;5	15;13;5	Putative ATP-dependent Clp protease proteolytic subunit, mitochondrial;ATP-dependent Clp protease proteolytic subunit	CLPP	>sp|Q16740|CLPP_HUMAN ATP-dependent Clp protease proteolytic subunit, mitochondrial OS=Homo sapiens GN=CLPP PE=1 SV=1;>tr|M0R208|M0R208_HUMAN ATP-dependent Clp protease proteolytic subunit OS=Homo sapiens GN=CLPP PE=1 SV=1	2	2	6	3	9	10	7	8	2	2	3	4	5	4	2	2	30.18	277	0	17	17	31	17.7	41.9	44.4	30.7	36.5	17	17	14.8	20.6	24.5	21.3	9.4	9.4	917460000	629940000	1684100000	1228700000	3119300000	4111100000	1970300000
P04062-2;P04062;P04062-4;P04062-5;P04062-3	P04062-2;P04062;P04062-4;P04062-5;P04062-3	32;32;31;31;17	32;32;31;31;17	32;32;31;31;17	Glucosylceramidase	GBA	>sp|P04062-2|GLCM_HUMAN Isoform Short of Glucosylceramidase OS=Homo sapiens GN=GBA;>sp|P04062|GLCM_HUMAN Glucosylceramidase OS=Homo sapiens GN=GBA PE=1 SV=3;>sp|P04062-4|GLCM_HUMAN Isoform 4 of Glucosylceramidase OS=Homo sapiens GN=GBA;>sp|P04062-5|GLCM_HU	6	7	8	9	15	12	11	10	0	0	1	1	3	3	1	2	57.454	516	0	11	13.6	16.5	21.3	39.7	33.9	21.1	20.5	0	0	5.2	5.2	6.2	6.2	2.5	4.1	679930000	607850000	1184900000	1018700000	3118600000	1688900000	1672100000
P55011-3;P55011;G3XAL9;H0YMG9;Q8IUN5;H0YLJ2	P55011-3;P55011;G3XAL9	37;37;33;1;1;1	37;37;33;1;1;1	36;36;32;0;0;0	Solute carrier family 12 member 2	SLC12A2	>sp|P55011-3|S12A2_HUMAN Isoform 2 of Solute carrier family 12 member 2 OS=Homo sapiens GN=SLC12A2;>sp|P55011|S12A2_HUMAN Solute carrier family 12 member 2 OS=Homo sapiens GN=SLC12A2 PE=1 SV=1;>tr|G3XAL9|G3XAL9_HUMAN Solute carrier family 12 (Sodium/potass	3	3	10	9	20	19	15	15	1	1	3	3	8	8	7	6	129.68	1196	0	2.9	2.9	13.3	12.4	23.2	22.1	20.1	19.4	1.3	1.3	4.9	6.4	10.4	10.4	9.4	9.4	346900000	260420000	973760000	1280400000	3107300000	4010100000	2084800000
Q9BXW7;Q9BXW7-2;A8MYZ9	Q9BXW7;Q9BXW7-2	24;22;6	24;22;6	24;22;6	Cat eye syndrome critical region protein 5	CECR5	>sp|Q9BXW7|CECR5_HUMAN Cat eye syndrome critical region protein 5 OS=Homo sapiens GN=CECR5 PE=1 SV=1;>sp|Q9BXW7-2|CECR5_HUMAN Isoform 1 of Cat eye syndrome critical region protein 5 OS=Homo sapiens GN=CECR5	0	1	3	2	13	12	9	10	0	0	0	0	10	11	2	2	46.321	423	0	0	3.1	10.9	4.7	53.9	48.5	28.1	31.2	0	0	0	0	40	44.7	5.9	5.9	0	0	882840000	646600000	3106400000	3116800000	1523100000
Q6IAA8;F5GX19;F5H3Y3;F5H479;H0YFI1	Q6IAA8;F5GX19;F5H3Y3	14;7;7;6;5	14;7;7;6;5	14;7;7;6;5	Ragulator complex protein LAMTOR1	LAMTOR1	>sp|Q6IAA8|LTOR1_HUMAN Ragulator complex protein LAMTOR1 OS=Homo sapiens GN=LAMTOR1 PE=1 SV=2;>tr|F5GX19|F5GX19_HUMAN Ragulator complex protein LAMTOR1 OS=Homo sapiens GN=LAMTOR1 PE=1 SV=1;>tr|F5H3Y3|F5H3Y3_HUMAN Ragulator complex protein LAMTOR1 OS=Homo s	1	1	4	4	9	7	5	4	0	1	0	0	3	3	0	0	17.745	161	0	7.5	7.5	34.2	34.2	80.7	70.8	42.9	34.2	0	7.5	0	0	34.8	22.4	0	0	372540000	261500000	1208400000	938770000	3102000000	2303900000	835900000
Q9H488;Q9H488-2	Q9H488	26;11	26;11	26;11	GDP-fucose protein O-fucosyltransferase 1	POFUT1	>sp|Q9H488|OFUT1_HUMAN GDP-fucose protein O-fucosyltransferase 1 OS=Homo sapiens GN=POFUT1 PE=1 SV=1	5	6	8	7	11	12	10	8	1	1	1	2	3	4	4	4	43.955	388	0	16.5	19.1	26.5	20.1	51.8	53.4	30.2	21.4	4.1	4.1	4.1	7.2	9	13.1	12.9	12.9	788690000	986370000	1474700000	1001700000	3099400000	2464700000	2015000000
O75323;O75323-2;H7C333;F8WBI5	O75323;O75323-2	35;23;16;6	29;20;11;5	20;11;4;5	Protein NipSnap homolog 2	GBAS	>sp|O75323|NIPS2_HUMAN Protein NipSnap homolog 2 OS=Homo sapiens GN=GBAS PE=1 SV=1;>sp|O75323-2|NIPS2_HUMAN Isoform 2 of Protein NipSnap homolog 2 OS=Homo sapiens GN=GBAS	10	11	13	13	10	10	14	15	5	5	6	5	5	6	5	4	33.742	286	0	34.6	36.7	49	48.6	54.5	56.6	42.3	42.3	17.1	17.1	19.2	15.4	30.8	35.7	15.7	13.3	2026100000	1631200000	3589000000	2500000000	3095200000	3388800000	1597000000
P62841;K7ELC2;K7EQJ5;K7EM56;S4R417;K7EJ78;S4R456	P62841;K7ELC2;K7EQJ5;K7EM56;S4R417;K7EJ78	20;19;14;13;13;11;4	20;19;14;13;13;11;4	20;19;14;13;13;11;4	40S ribosomal protein S15	RPS15	>sp|P62841|RS15_HUMAN 40S ribosomal protein S15 OS=Homo sapiens GN=RPS15 PE=1 SV=2;>tr|K7ELC2|K7ELC2_HUMAN 40S ribosomal protein S15 OS=Homo sapiens GN=RPS15 PE=1 SV=1;>tr|K7EQJ5|K7EQJ5_HUMAN 40S ribosomal protein S15 OS=Homo sapiens GN=RPS15 PE=1 SV=2;>tr	4	5	6	5	6	7	5	4	4	4	5	5	7	7	6	7	17.04	145	0	33.1	34.5	51.7	51.7	64.1	64.1	43.4	42.8	33.1	33.1	49	49	64.1	64.1	43.4	43.4	9552600000	4909000000	3650300000	3379900000	3077500000	5373900000	2885700000
Q9BTV4;V9GY05	Q9BTV4	29;3	29;3	29;3	Transmembrane protein 43	TMEM43	>sp|Q9BTV4|TMM43_HUMAN Transmembrane protein 43 OS=Homo sapiens GN=TMEM43 PE=1 SV=1	6	4	2	3	12	16	8	9	1	1	2	3	7	7	5	6	44.875	400	0	17.2	10	11.8	14.5	40.8	50.8	21	28.2	3.2	3.2	7.5	10.2	20.8	20.8	16.8	19.2	603120000	520020000	338690000	423300000	3077400000	6560200000	1455300000
O00330-3;O00330;O00330-2;E9PLU0;H0YD97;E9PRI6	O00330-3;O00330	26;26;12;11;11;9	26;26;12;11;11;9	26;26;12;11;11;9	Pyruvate dehydrogenase protein X component, mitochondrial	PDHX	>sp|O00330-3|ODPX_HUMAN Isoform 3 of Pyruvate dehydrogenase protein X component, mitochondrial OS=Homo sapiens GN=PDHX;>sp|O00330|ODPX_HUMAN Pyruvate dehydrogenase protein X component, mitochondrial OS=Homo sapiens GN=PDHX PE=1 SV=3	1	1	14	13	13	13	16	17	1	1	4	6	5	6	4	7	51.459	486	0	2.3	2.3	40.7	35.2	32.5	31.1	40.3	40.5	2.3	2.3	10.9	15	13.2	17.1	10.5	18.7	481020000	325500000	2866700000	2188700000	3068700000	3398500000	4258500000
Q5TC12-3;Q5TC12;I3L448;H0YEW4;A8MRA7;Q5TC12-2;H0YD21;E9PPX6;H0YDD6;H0YCA6	Q5TC12-3;Q5TC12;I3L448;H0YEW4;A8MRA7;Q5TC12-2;H0YD21	20;20;20;16;16;14;12;3;3;3	20;20;20;16;16;14;12;3;3;3	20;20;20;16;16;14;12;3;3;3	ATP synthase mitochondrial F1 complex assembly factor 1	ATPAF1	>sp|Q5TC12-3|ATPF1_HUMAN Isoform 3 of ATP synthase mitochondrial F1 complex assembly factor 1 OS=Homo sapiens GN=ATPAF1;>sp|Q5TC12|ATPF1_HUMAN ATP synthase mitochondrial F1 complex assembly factor 1 OS=Homo sapiens GN=ATPAF1 PE=1 SV=1;>tr|I3L448|I3L448_HUM	7	6	6	4	8	9	6	5	1	1	2	1	2	4	2	1	27.438	240	0	35.8	31.2	30.4	22.9	42.9	47.5	28.8	25	4.6	4.6	12.1	4.6	10.4	24.6	14.2	6.7	1680300000	1568700000	1492700000	1445600000	3067300000	3196100000	1314000000
Q6P2Q9;I3L0J9;I3L3Z8;I3L1T8	Q6P2Q9	177;77;14;2	177;77;14;2	177;77;14;2	Pre-mRNA-processing-splicing factor 8	PRPF8	>sp|Q6P2Q9|PRP8_HUMAN Pre-mRNA-processing-splicing factor 8 OS=Homo sapiens GN=PRPF8 PE=1 SV=2	12	14	17	22	41	57	18	27	32	29	38	35	90	92	58	57	273.6	2335	0	6.9	7.6	10.7	14	23.1	32	9.5	14.5	16.6	13.8	20.3	18.7	50.8	51.3	27.3	27.6	712790000	875050000	974710000	1670600000	3060200000	6556100000	842720000
Q9UHD8-5;Q9UHD8-7;Q9UHD8-2;Q9UHD8;Q9UHD8-3;Q9UHD8-4;Q9UHD8-9;Q9UHD8-8;K7EL40;K7EK18;K7ER52;K7EIE4;K7EQD7;K7ELJ9;K7ENL0;K7ER14;K7EJZ2;K7EPY1;K7EIR4;K7EKN4;K7EN52;K7EJV0;K7ENQ5;K7EJ51;K7EJL9;K7ER34;K7ERG1;K7EQ08	Q9UHD8-5;Q9UHD8-7;Q9UHD8-2;Q9UHD8;Q9UHD8-3;Q9UHD8-4;Q9UHD8-9;Q9UHD8-8	36;35;35;35;27;23;23;23;16;13;11;11;11;9;8;8;7;7;6;6;6;6;6;5;4;2;1;1	36;35;35;35;27;23;23;23;16;13;11;11;11;9;8;8;7;7;6;6;6;6;6;5;4;2;1;1	36;35;35;35;27;23;23;23;16;13;11;11;11;9;8;8;7;7;6;6;6;6;6;5;4;2;1;1	Septin-9	SEPT9	>sp|Q9UHD8-5|SEPT9_HUMAN Isoform 5 of Septin-9 OS=Homo sapiens GN=SEPT9;>sp|Q9UHD8-7|SEPT9_HUMAN Isoform 7 of Septin-9 OS=Homo sapiens GN=SEPT9;>sp|Q9UHD8-2|SEPT9_HUMAN Isoform 2 of Septin-9 OS=Homo sapiens GN=SEPT9;>sp|Q9UHD8|SEPT9_HUMAN Septin-9 OS=Homo	2	1	16	17	18	20	22	21	0	0	8	6	10	10	5	5	64.681	579	0	3.6	2.2	31.6	31.3	43	46.8	45.9	48.5	0	0	21.6	17.3	24.5	26.6	15	15	33052000	0	2935900000	2888200000	3055500000	3246200000	3146600000
P26196;Q8IV96	P26196	34;9	34;9	34;9	Probable ATP-dependent RNA helicase DDX6	DDX6	>sp|P26196|DDX6_HUMAN Probable ATP-dependent RNA helicase DDX6 OS=Homo sapiens GN=DDX6 PE=1 SV=2	3	3	5	5	17	17	8	8	3	3	5	5	16	16	9	8	54.416	483	0	8.3	8.3	13	13	49.5	48.9	18.6	18.6	7.9	7.9	13	13	44.9	44.5	19.7	17.4	302800000	290410000	634660000	771850000	3050200000	3044700000	1064900000
O75616;J3QRV9;O75616-2;J3QSB2;J3QT61;K7EQJ8	O75616	22;10;8;8;4;3	22;10;8;8;4;3	22;10;8;8;4;3	GTPase Era, mitochondrial	ERAL1	>sp|O75616|ERAL1_HUMAN GTPase Era, mitochondrial OS=Homo sapiens GN=ERAL1 PE=1 SV=2	0	0	8	7	14	13	8	9	0	0	2	0	3	3	1	2	48.349	437	0	0	0	22.9	22.7	51.3	46.9	25.6	27.9	0	0	8.5	0	11.4	9.8	4.1	8.5	0	0	1173300000	817280000	3046000000	2204500000	1788800000
P22033	P22033	38	38	38	Methylmalonyl-CoA mutase, mitochondrial	MUT	>sp|P22033|MUTA_HUMAN Methylmalonyl-CoA mutase, mitochondrial OS=Homo sapiens GN=MUT PE=1 SV=4	5	4	12	11	17	13	13	16	2	2	6	6	8	6	8	8	83.134	750	0	9.5	9.6	20.8	18	32.9	26.8	22.5	27.3	4.3	4.3	9.1	9.1	13.3	9.7	14.3	13.6	409520000	262910000	2404000000	1771800000	3030700000	2474800000	2094900000
Q13263;Q13263-2;M0R0K9;M0R3C0;M0R2I3;M0QZE6	Q13263;Q13263-2;M0R0K9	75;67;38;19;14;3	75;67;38;19;14;3	75;67;38;19;14;3	Transcription intermediary factor 1-beta	TRIM28	>sp|Q13263|TIF1B_HUMAN Transcription intermediary factor 1-beta OS=Homo sapiens GN=TRIM28 PE=1 SV=5;>sp|Q13263-2|TIF1B_HUMAN Isoform 2 of Transcription intermediary factor 1-beta OS=Homo sapiens GN=TRIM28;>tr|M0R0K9|M0R0K9_HUMAN Transcription intermediary	2	3	15	17	15	19	15	19	12	13	26	27	35	36	29	28	88.549	835	0	4.2	6.5	27.3	30.1	28.7	35	26.6	40.1	15.8	19.4	38.1	43.7	70.1	71	51.3	49.2	48457000	248670000	1467600000	2342500000	3028300000	5612000000	1704600000
Q92667;Q92667-2;I3L0W0;I3NI36;I3L2A2;I3L2N7;I3L3V6;I3L0K6;I3L0V5;I3L3K1;I3L364	Q92667;Q92667-2	35;21;11;9;7;7;5;4;4;2;2	35;21;11;9;7;7;5;4;4;2;2	35;21;11;9;7;7;5;4;4;2;2	A-kinase anchor protein 1, mitochondrial	AKAP1	>sp|Q92667|AKAP1_HUMAN A-kinase anchor protein 1, mitochondrial OS=Homo sapiens GN=AKAP1 PE=1 SV=1;>sp|Q92667-2|AKAP1_HUMAN Isoform 2 of A-kinase anchor protein 1, mitochondrial OS=Homo sapiens GN=AKAP1	3	4	8	8	21	21	16	16	0	0	2	1	4	7	2	1	97.34	903	0	5.9	7.8	12.4	12.4	32.2	30.2	25.1	24	0	0	5.4	2.3	5.5	10.2	4.1	2.3	129090000	138720000	1300000000	1130300000	3012400000	3356400000	1797600000
O95573;H7C260;H7BYZ7;F5GWH2;F5H062;C9JC11	O95573	42;10;9;7;4;1	40;10;8;7;4;1	40;10;8;7;4;1	Long-chain-fatty-acid--CoA ligase 3	ACSL3	>sp|O95573|ACSL3_HUMAN Long-chain-fatty-acid--CoA ligase 3 OS=Homo sapiens GN=ACSL3 PE=1 SV=3	2	3	7	8	19	29	12	12	3	3	6	5	20	20	6	7	80.419	720	0	6.7	8.8	17.8	19.4	36.7	56.1	25.1	25.1	7.9	7.9	13.9	10.8	38.9	38.9	13.1	13.8	473600000	699040000	701900000	1049700000	3009200000	8199000000	982890000
Q53GQ0;Q53GQ0-2;E9PI21	Q53GQ0	31;10;10	31;10;10	31;10;10	Estradiol 17-beta-dehydrogenase 12	HSD17B12	>sp|Q53GQ0|DHB12_HUMAN Estradiol 17-beta-dehydrogenase 12 OS=Homo sapiens GN=HSD17B12 PE=1 SV=2	6	6	10	11	13	12	12	11	6	6	6	6	11	11	9	9	34.324	312	0	18.9	18.9	34.3	38.1	56.7	54.8	32.4	33.7	18.9	18.9	25	25.6	52.2	52.2	32.7	29.2	932850000	955920000	1481100000	1467800000	3001900000	10491000000	1865200000
Q96TC7;Q96TC7-2;H0YMB1;H0YNE5;H0YLG5	Q96TC7;Q96TC7-2;H0YMB1	25;20;19;7;7	25;20;19;7;7	25;20;19;7;7	Regulator of microtubule dynamics protein 3	RMDN3	>sp|Q96TC7|RMD3_HUMAN Regulator of microtubule dynamics protein 3 OS=Homo sapiens GN=RMDN3 PE=1 SV=2;>sp|Q96TC7-2|RMD3_HUMAN Isoform 2 of Regulator of microtubule dynamics protein 3 OS=Homo sapiens GN=RMDN3;>tr|H0YMB1|H0YMB1_HUMAN Regulator of microtubule	3	5	8	7	11	14	12	12	0	0	3	2	3	5	3	2	52.118	470	0	10.4	17.4	20	18.9	29.6	38.5	32.8	32.8	0	0	7.2	5.1	10.6	17.7	8.5	6.4	495910000	474950000	909210000	1030200000	2991600000	3119600000	1514200000
B1ANR0;Q13310-2;Q13310;Q13310-3;H0Y5F5;B1ANR1;H0YEQ8;H0YCC8;H0YEU6;H0Y6X6;H0YER0	B1ANR0;Q13310-2;Q13310;Q13310-3;H0Y5F5	45;45;45;45;33;15;14;13;12;3;2	27;27;27;27;22;5;6;10;9;2;1	23;23;23;23;20;3;4;9;8;2;1	Polyadenylate-binding protein 4	PABPC4	>tr|B1ANR0|B1ANR0_HUMAN Poly(A) binding protein, cytoplasmic 4 (Inducible form), isoform CRA_e OS=Homo sapiens GN=PABPC4 PE=1 SV=1;>sp|Q13310-2|PABP4_HUMAN Isoform 2 of Polyadenylate-binding protein 4 OS=Homo sapiens GN=PABPC4;>sp|Q13310|PABP4_HUMAN Polyad	8	10	9	9	17	17	11	10	6	7	9	9	20	20	13	13	67.97	615	0	14.1	19	17.1	17.1	34.8	34.5	21.5	19.8	13.3	16.3	18.4	18.4	39	37.7	23.6	24.7	874020000	945300000	916490000	739040000	2989500000	3175600000	1175000000
A5YKK6;A5YKK6-2;A5YKK6-3;A5YKK6-4;H3BVC9;H3BMZ2;B5MDN3;H3BNB1;H3BR89;H3BMH0;H3BTH2;H3BT18;H3BU44	A5YKK6;A5YKK6-2;A5YKK6-3;A5YKK6-4	92;91;82;61;14;12;10;7;7;4;3;1;1	92;91;82;61;14;12;10;7;7;4;3;1;1	92;91;82;61;14;12;10;7;7;4;3;1;1	CCR4-NOT transcription complex subunit 1	CNOT1	>sp|A5YKK6|CNOT1_HUMAN CCR4-NOT transcription complex subunit 1 OS=Homo sapiens GN=CNOT1 PE=1 SV=2;>sp|A5YKK6-2|CNOT1_HUMAN Isoform 2 of CCR4-NOT transcription complex subunit 1 OS=Homo sapiens GN=CNOT1;>sp|A5YKK6-3|CNOT1_HUMAN Isoform 3 of CCR4-NOT transc	8	9	17	16	45	32	21	22	6	5	9	10	34	36	15	17	266.94	2376	0	4.8	6.7	9	9.6	24.7	18.9	10.6	11.5	3.6	2.8	5.6	5.9	20	21.5	9	9.8	265050000	286880000	7916900000	7908200000	2988600000	2109300000	1506500000
O43181;H0Y9M8	O43181;H0Y9M8	14;7	14;7	14;7	NADH dehydrogenase [ubiquinone] iron-sulfur protein 4, mitochondrial	NDUFS4	>sp|O43181|NDUS4_HUMAN NADH dehydrogenase [ubiquinone] iron-sulfur protein 4, mitochondrial OS=Homo sapiens GN=NDUFS4 PE=1 SV=1;>tr|H0Y9M8|H0Y9M8_HUMAN NADH dehydrogenase [ubiquinone] iron-sulfur protein 4, mitochondrial (Fragment) OS=Homo sapiens GN=NDUFS	3	2	4	4	6	5	6	5	0	0	1	1	5	5	1	0	20.108	175	0	27.4	15.4	30.9	30.9	40.6	40.6	33.7	27.4	0	0	8	8	39.4	39.4	8	0	249140000	68824000	830000000	691240000	2988200000	2524800000	1066000000
P61221;D6R9I9;D6RGF4;H0Y990	P61221;D6R9I9	53;39;19;13	53;39;19;13	53;39;19;13	ATP-binding cassette sub-family E member 1	ABCE1	>sp|P61221|ABCE1_HUMAN ATP-binding cassette sub-family E member 1 OS=Homo sapiens GN=ABCE1 PE=1 SV=1;>tr|D6R9I9|D6R9I9_HUMAN ATP-binding cassette sub-family E member 1 OS=Homo sapiens GN=ABCE1 PE=1 SV=1	4	5	11	9	20	24	14	13	7	7	11	11	25	25	12	13	67.314	599	0	9.7	11.5	21.5	16.7	42.6	48.2	26	23.9	13.5	13.5	22.2	22.2	52.1	49.9	23.9	25.7	625080000	491320000	2109700000	2073600000	2980700000	4115400000	1494200000
Q5T9A4;Q5T9A4-3	Q5T9A4;Q5T9A4-3	54;43	19;17	17;15	ATPase family AAA domain-containing protein 3B	ATAD3B	>sp|Q5T9A4|ATD3B_HUMAN ATPase family AAA domain-containing protein 3B OS=Homo sapiens GN=ATAD3B PE=1 SV=1;>sp|Q5T9A4-3|ATD3B_HUMAN Isoform 3 of ATPase family AAA domain-containing protein 3B OS=Homo sapiens GN=ATAD3B	5	5	14	13	31	33	19	19	1	0	8	8	11	8	10	9	72.572	648	0	9.6	9.6	30.2	25.3	57.7	58.6	33.3	34.4	3.5	0	17.7	17.7	19.1	11.6	16.8	15.1	192030000	197790000	337360000	297690000	2977600000	2878600000	538480000
Q9BTU6;E9PAM4	Q9BTU6;E9PAM4	15;13	15;13	14;12	Phosphatidylinositol 4-kinase type 2-alpha	PI4K2A	>sp|Q9BTU6|P4K2A_HUMAN Phosphatidylinositol 4-kinase type 2-alpha OS=Homo sapiens GN=PI4K2A PE=1 SV=1;>tr|E9PAM4|E9PAM4_HUMAN Uncharacterized protein OS=Homo sapiens PE=4 SV=1	1	0	0	0	13	9	3	3	0	0	1	1	2	2	0	0	54.022	479	0	2.1	0	0	0	35.1	24.8	6.7	6.7	0	0	2.7	2.7	4	4	0	0	86149000	0	0	0	2973700000	13736000000	161950000
Q8N5N7;Q8N5N7-2	Q8N5N7;Q8N5N7-2	21;16	21;16	21;16	39S ribosomal protein L50, mitochondrial	MRPL50	>sp|Q8N5N7|RM50_HUMAN 39S ribosomal protein L50, mitochondrial OS=Homo sapiens GN=MRPL50 PE=1 SV=2;>sp|Q8N5N7-2|RM50_HUMAN Isoform 2 of 39S ribosomal protein L50, mitochondrial OS=Homo sapiens GN=MRPL50	6	6	6	6	8	7	10	9	1	0	2	2	4	4	1	0	18.325	158	0	40.5	40.5	50	50	65.2	55.7	60.8	60.8	12.7	0	13.9	13.9	38.6	38.6	12.7	0	955580000	526240000	1692800000	1544000000	2972700000	2515500000	2886600000
Q9BYN8	Q9BYN8	16	16	16	28S ribosomal protein S26, mitochondrial	MRPS26	>sp|Q9BYN8|RT26_HUMAN 28S ribosomal protein S26, mitochondrial OS=Homo sapiens GN=MRPS26 PE=1 SV=1	1	1	4	5	9	10	2	3	0	0	1	0	5	4	1	1	24.211	205	0	9.8	9.8	29.8	33.7	38.5	42	12.2	16.6	0	0	7.8	0	27.8	22.9	6.3	6.3	139240000	32952000	1211400000	569980000	2970300000	2880400000	268920000
P47897;P47897-2;H7C0R3;C9J165;C9JSG9;F2Z2V6	P47897;P47897-2	54;51;18;15;14;6	54;51;18;15;14;6	54;51;18;15;14;6	Glutamine--tRNA ligase	QARS	>sp|P47897|SYQ_HUMAN Glutamine--tRNA ligase OS=Homo sapiens GN=QARS PE=1 SV=1;>sp|P47897-2|SYQ_HUMAN Isoform 2 of Glutamine--tRNA ligase OS=Homo sapiens GN=QARS	5	5	7	7	26	23	8	7	8	7	11	10	28	30	11	11	87.798	775	0	7.2	7.2	10.2	9.4	48.6	41.8	16.9	12.4	12.4	10.1	16.4	15.1	52	55	20.6	16	393270000	244540000	318340000	378540000	2960400000	2629700000	771130000
O14980;C9JKM9;C9J673;C9IZS4;C9JQ02;C9JV99;F8WF71;C9JF49;C9IYM2;H7BZC5	O14980	97;19;15;11;11;11;7;6;6;6	97;19;15;11;11;11;7;6;6;6	97;19;15;11;11;11;7;6;6;6	Exportin-1	XPO1	>sp|O14980|XPO1_HUMAN Exportin-1 OS=Homo sapiens GN=XPO1 PE=1 SV=1	5	6	19	21	25	27	28	30	14	16	34	34	40	43	40	42	123.38	1071	0	5.3	6.2	19	22.9	30.9	33.4	29.2	31.7	16.8	20	36.7	37.2	52.5	54.5	42.9	41.5	236550000	275620000	1258000000	1535000000	2950400000	3831100000	1775000000
Q4VC31;C9JQ41;H7C525;C9JBU9	Q4VC31;C9JQ41;H7C525	12;11;11;3	12;11;11;3	12;11;11;3	Coiled-coil domain-containing protein 58	CCDC58	>sp|Q4VC31|CCD58_HUMAN Coiled-coil domain-containing protein 58 OS=Homo sapiens GN=CCDC58 PE=1 SV=1;>tr|C9JQ41|C9JQ41_HUMAN Coiled-coil domain-containing protein 58 OS=Homo sapiens GN=CCDC58 PE=1 SV=1;>tr|H7C525|H7C525_HUMAN Coiled-coil domain-containing p	2	2	5	5	6	5	5	6	0	0	3	3	4	4	2	2	16.62	144	0	15.3	15.3	55.6	55.6	59	48.6	47.9	53.5	0	0	27.8	27.8	36.8	36.8	23.6	23.6	1094800000	911250000	2063300000	2048000000	2946100000	2490600000	2976100000
P82932	P82932	13	13	13	28S ribosomal protein S6, mitochondrial	MRPS6	>sp|P82932|RT06_HUMAN 28S ribosomal protein S6, mitochondrial OS=Homo sapiens GN=MRPS6 PE=1 SV=3	0	0	6	5	8	8	5	5	0	0	3	2	3	3	3	3	14.226	125	0	0	0	65.6	65.6	65.6	65.6	49.6	49.6	0	0	45.6	41.6	19.2	32	32.8	32.8	0	0	1743100000	1036400000	2919600000	3677500000	1377100000
Q9NP81;M0QWZ7;Q9NP81-2;B4DJM9;M0R2H5;M0R1C0	Q9NP81;M0QWZ7;Q9NP81-2	38;38;34;16;11;5	38;38;34;16;11;5	8;8;8;8;8;5	Serine--tRNA ligase, mitochondrial	SARS2	>sp|Q9NP81|SYSM_HUMAN Serine--tRNA ligase, mitochondrial OS=Homo sapiens GN=SARS2 PE=1 SV=1;>tr|M0QWZ7|M0QWZ7_HUMAN Serine--tRNA ligase, mitochondrial OS=Homo sapiens GN=SARS2 PE=1 SV=1;>sp|Q9NP81-2|SYSM_HUMAN Isoform 2 of Serine--tRNA ligase, mitochondria	3	3	8	8	17	16	10	11	4	4	5	5	20	20	8	8	58.282	518	0	8.1	8.1	22.4	22.4	45.2	41.3	23.2	27.4	10.2	10.2	14.7	14.7	48.1	47.7	20.1	20.1	474810000	521040000	907810000	691570000	2917300000	17151000000	662330000
P00558;P00558-2;P07205	P00558;P00558-2	49;48;8	49;48;8	49;48;8	Phosphoglycerate kinase 1	PGK1	>sp|P00558|PGK1_HUMAN Phosphoglycerate kinase 1 OS=Homo sapiens GN=PGK1 PE=1 SV=3;>sp|P00558-2|PGK1_HUMAN Isoform 2 of Phosphoglycerate kinase 1 OS=Homo sapiens GN=PGK1	4	4	9	10	13	13	10	10	11	10	18	19	25	26	20	21	44.614	417	0	17	17	27.3	33.3	46.5	42.7	29.3	28.8	49.2	43.2	46.8	49.2	71.9	73.9	48.9	48.9	294040000	268430000	1237700000	1390600000	2907500000	2959300000	1695300000
Q9ULV4;Q9ULV4-2;Q9ULV4-3;B4E3S0;H0YHL7;F8VVB7;F8W1H8;F8VUX3;F8VSA4;F8VRE9;F8VTT6;F8VV53;J3QLV6;J3KSS5;Q6QEF8-5;Q6QEF8;Q6QEF8-4;Q6QEF8-3;Q6QEF8-2;J3QRV4	Q9ULV4;Q9ULV4-2;Q9ULV4-3;B4E3S0	33;33;33;26;12;10;9;9;9;9;9;5;4;4;4;4;3;3;3;1	33;33;33;26;12;10;9;9;9;9;9;5;4;4;4;4;3;3;3;1	31;31;31;24;11;10;9;9;9;9;9;5;3;3;3;3;2;2;2;1	Coronin-1C;Coronin	CORO1C	>sp|Q9ULV4|COR1C_HUMAN Coronin-1C OS=Homo sapiens GN=CORO1C PE=1 SV=1;>sp|Q9ULV4-2|COR1C_HUMAN Isoform 2 of Coronin-1C OS=Homo sapiens GN=CORO1C;>sp|Q9ULV4-3|COR1C_HUMAN Isoform 3 of Coronin-1C OS=Homo sapiens GN=CORO1C;>tr|B4E3S0|B4E3S0_HUMAN Coronin OS=H	3	4	10	9	12	16	11	10	2	3	9	7	16	16	10	9	53.248	474	0	11	15.2	27.8	28.1	36.5	44.5	28.9	26.8	6.8	11	27.8	22.6	42	42	30.2	28.1	271940000	416910000	1751500000	2902700000	2898100000	6250600000	1350600000
Q86SX6	Q86SX6	12	12	12	Glutaredoxin-related protein 5, mitochondrial	GLRX5	>sp|Q86SX6|GLRX5_HUMAN Glutaredoxin-related protein 5, mitochondrial OS=Homo sapiens GN=GLRX5 PE=1 SV=2	3	3	4	4	3	3	5	5	1	1	3	3	3	3	2	2	16.628	157	0	23.6	23.6	24.8	24.8	28	28	28	28	9.6	9.6	17.2	22.9	28	28	12.7	12.7	1552500000	1289800000	2865200000	2849500000	2896500000	2744600000	2168100000
Q14254;J3QLD9;E7EMK3;K7EKW9	Q14254;J3QLD9;E7EMK3;K7EKW9	25;24;24;14	25;24;24;14	25;24;24;14	Flotillin-2	FLOT2	>sp|Q14254|FLOT2_HUMAN Flotillin-2 OS=Homo sapiens GN=FLOT2 PE=1 SV=2;>tr|J3QLD9|J3QLD9_HUMAN Flotillin-2 OS=Homo sapiens GN=FLOT2 PE=1 SV=1;>tr|E7EMK3|E7EMK3_HUMAN Flotillin-2 OS=Homo sapiens GN=FLOT2 PE=1 SV=1;>tr|K7EKW9|K7EKW9_HUMAN Flotillin-2 (Fragmen	0	1	9	9	14	14	9	10	0	0	3	3	11	10	2	4	47.064	428	0	0	5.1	28.5	28.5	36.9	39.5	24.8	25.9	0	0	9.3	9.3	31.5	28	4.9	10.7	0	51286000	827930000	918610000	2893800000	2635300000	1949900000
P35222;B4DGU4;P35222-2;E7EMJ5;E9PDF9;E7EV28;C9IZ65	P35222;B4DGU4	29;28;6;3;2;2;1	24;23;4;3;2;2;1	24;23;4;3;2;2;1	Catenin beta-1	CTNNB1	>sp|P35222|CTNB1_HUMAN Catenin beta-1 OS=Homo sapiens GN=CTNNB1 PE=1 SV=1;>tr|B4DGU4|B4DGU4_HUMAN Catenin beta-1 OS=Homo sapiens GN=CTNNB1 PE=1 SV=1	0	1	7	8	19	19	6	7	0	0	4	3	15	14	1	1	85.496	781	0	0	1.3	14	16.3	34.2	35.2	10.1	11.8	0	0	8.8	5.6	27.1	25.2	2.3	1	0	39217000	984910000	1005500000	2891800000	3375600000	504530000
P61006;P61006-2	P61006;P61006-2	18;15	11;8	9;6	Ras-related protein Rab-8A	RAB8A	>sp|P61006|RAB8A_HUMAN Ras-related protein Rab-8A OS=Homo sapiens GN=RAB8A PE=1 SV=1;>sp|P61006-2|RAB8A_HUMAN Isoform 2 of Ras-related protein Rab-8A OS=Homo sapiens GN=RAB8A	4	3	9	9	8	8	5	6	3	3	4	5	5	4	4	3	23.668	207	0	24.2	20.3	44.9	44.9	39.6	39.6	27.5	31.4	17.4	17.4	18.8	23.7	26.1	22.2	20.3	15.5	269280000	305120000	1966400000	1846500000	2891300000	3629200000	1480200000
Q86Y39	Q86Y39	17	17	4	NADH dehydrogenase [ubiquinone] 1 alpha subcomplex subunit 11	NDUFA11	>sp|Q86Y39|NDUAB_HUMAN NADH dehydrogenase [ubiquinone] 1 alpha subcomplex subunit 11 OS=Homo sapiens GN=NDUFA11 PE=1 SV=3	3	4	6	6	6	5	5	7	0	0	2	3	4	4	2	2	14.852	141	0	27	34	41.1	41.1	56.7	56	43.3	42.6	0	0	13.5	24.8	46.8	46.8	17	17	556950000	730090000	1426300000	1250600000	2886100000	2323800000	1286100000
A8MXV4	A8MXV4	35	35	35	Nucleoside diphosphate-linked moiety X motif 19, mitochondrial	NUDT19	>sp|A8MXV4|NUD19_HUMAN Nucleoside diphosphate-linked moiety X motif 19, mitochondrial OS=Homo sapiens GN=NUDT19 PE=1 SV=1	7	9	5	5	15	14	10	11	7	6	4	4	13	13	7	6	42.233	375	0	26.9	37.9	19.2	19.2	66.1	62.7	34.1	33.1	23.7	20.3	17.6	17.6	62.9	62.9	26.7	23.5	944810000	1003800000	355670000	278530000	2882600000	2556100000	720520000
Q96BM9;A0A087X2J2	Q96BM9;A0A087X2J2	16;8	16;8	7;6	ADP-ribosylation factor-like protein 8A	ARL8A	>sp|Q96BM9|ARL8A_HUMAN ADP-ribosylation factor-like protein 8A OS=Homo sapiens GN=ARL8A PE=1 SV=1;>tr|A0A087X2J2|A0A087X2J2_HUMAN ADP-ribosylation factor-like protein 8A OS=Homo sapiens GN=ARL8A PE=4 SV=1	3	1	3	3	10	9	5	4	1	1	1	0	9	10	2	2	21.416	186	0	20.4	6.5	25.3	25.3	44.6	39.8	22	17.2	3.8	3.8	7.5	0	39.8	48.4	12.4	12.4	125300000	113370000	303240000	221150000	2881000000	3184800000	1413200000
P22061;P22061-2;H7BY58;F6S8N6;C9J0F2;F8WDT3;F8WAV5;F8WAX2;H7C4X2	P22061;P22061-2;H7BY58;F6S8N6	18;18;18;13;6;2;2;2;1	18;18;18;13;6;2;2;2;1	18;18;18;13;6;2;2;2;1	Protein-L-isoaspartate(D-aspartate) O-methyltransferase;Protein-L-isoaspartate O-methyltransferase	PCMT1	>sp|P22061|PIMT_HUMAN Protein-L-isoaspartate(D-aspartate) O-methyltransferase OS=Homo sapiens GN=PCMT1 PE=1 SV=4;>sp|P22061-2|PIMT_HUMAN Isoform 2 of Protein-L-isoaspartate(D-aspartate) O-methyltransferase OS=Homo sapiens GN=PCMT1;>tr|H7BY58|H7BY58_HUMAN P	2	2	2	1	10	9	8	8	2	2	1	1	12	12	8	8	24.636	227	0	9.7	9.7	11.5	6.2	74.9	70.9	44.5	44.5	9.7	9.7	6.2	6.2	75.8	75.8	42.7	42.7	741380000	543850000	960800000	1077400000	2880900000	2305300000	2525000000
Q9Y676	Q9Y676	22	22	22	28S ribosomal protein S18b, mitochondrial	MRPS18B	>sp|Q9Y676|RT18B_HUMAN 28S ribosomal protein S18b, mitochondrial OS=Homo sapiens GN=MRPS18B PE=1 SV=1	3	3	8	6	12	12	9	9	1	1	0	0	5	5	1	1	29.395	258	0	7.4	7.4	38.8	27.1	66.3	66.3	39.9	39.9	3.5	3.5	0	0	31.4	32.2	3.9	3.9	694200000	580960000	2010100000	733380000	2880300000	3635600000	1998900000
O95140;O95140-2;Q5JXC5	O95140	45;15;4	45;15;4	42;15;4	Mitofusin-2	MFN2	>sp|O95140|MFN2_HUMAN Mitofusin-2 OS=Homo sapiens GN=MFN2 PE=1 SV=3	5	5	12	12	19	22	17	17	0	0	1	1	1	2	2	0	86.401	757	0	11	11	19.2	21.8	34.7	39	26.3	27.1	0	0	2.5	2.5	1.1	2.2	3.3	0	518200000	429330000	1195900000	941720000	2863800000	3979800000	1753600000
Q9H4M9;A0A024R571;C9JC03;C9J2Z4;C9JIJ3;C9IZH1;C9JDQ8	Q9H4M9;A0A024R571;C9JC03;C9J2Z4	35;34;27;18;12;12;12	35;34;27;18;12;12;12	22;21;14;8;9;9;3	EH domain-containing protein 1	EHD1	>sp|Q9H4M9|EHD1_HUMAN EH domain-containing protein 1 OS=Homo sapiens GN=EHD1 PE=1 SV=2;>tr|A0A024R571|A0A024R571_HUMAN EH domain-containing protein 1 OS=Homo sapiens GN=EHD1 PE=4 SV=1;>tr|C9JC03|C9JC03_HUMAN EH domain-containing protein 1 (Fragment) OS=Hom	5	5	10	8	19	20	8	8	1	1	0	0	11	8	4	6	60.626	534	0	14	16.1	28.3	22.8	47.2	48.3	21.2	20.6	2.8	2.8	0	0	30	16.5	13.1	17.8	360270000	418960000	594930000	584360000	2842300000	2770700000	867830000
Q9H936;E9PJH7;E9PS95;K4DIA8;K4DIA2;K4DIB0;K4DIB2;E9PQ36;K4DIB8;E9PI74;K4DIB3;E9PJY0;K4DIB6;K4DIB4;Q9H1K4	Q9H936;E9PJH7	20;10;9;5;5;5;5;5;5;5;5;4;4;3;3	20;10;9;5;5;5;5;5;5;5;5;4;4;3;3	20;10;9;5;5;5;5;5;5;5;5;4;4;3;3	Mitochondrial glutamate carrier 1	SLC25A22	>sp|Q9H936|GHC1_HUMAN Mitochondrial glutamate carrier 1 OS=Homo sapiens GN=SLC25A22 PE=1 SV=1;>tr|E9PJH7|E9PJH7_HUMAN Mitochondrial glutamate carrier 1 (Fragment) OS=Homo sapiens GN=SLC25A22 PE=1 SV=3	2	2	7	5	9	10	8	9	1	1	0	0	5	4	0	0	34.47	323	0	5.3	5.3	25.7	17.6	40.6	43	33.4	33.7	5.3	5.3	0	0	23.5	18.9	0	0	44156000	47186000	1154500000	666280000	2840000000	2873900000	966460000
Q14157-3;F8W726;Q14157;Q14157-5;Q14157-4;Q14157-1;Q5VU77;Q5VU79;Q5VU78;H0Y5H6;H7C2T8;Q5VU81;Q5VU80	Q14157-3;F8W726;Q14157;Q14157-5;Q14157-4;Q14157-1	40;40;40;40;38;38;18;12;12;10;10;7;7	40;40;40;40;38;38;18;12;12;10;10;7;7	40;40;40;40;38;38;18;12;12;10;10;7;7	Ubiquitin-associated protein 2-like	UBAP2L	>sp|Q14157-3|UBP2L_HUMAN Isoform 3 of Ubiquitin-associated protein 2-like OS=Homo sapiens GN=UBAP2L;>tr|F8W726|F8W726_HUMAN Ubiquitin-associated protein 2-like OS=Homo sapiens GN=UBAP2L PE=1 SV=2;>sp|Q14157|UBP2L_HUMAN Ubiquitin-associated protein 2-like O	6	7	7	10	15	14	19	21	7	6	11	9	12	12	17	15	112.58	1068	0	10.1	12.5	10.6	15.8	24.5	21.7	23.6	27.1	10.7	8.3	16.9	15.1	19.6	19.8	23.1	18.9	659680000	703120000	1179300000	1257600000	2819900000	2626500000	2568900000
Q8WVM0	Q8WVM0	25	25	25	Dimethyladenosine transferase 1, mitochondrial	TFB1M	>sp|Q8WVM0|TFB1M_HUMAN Dimethyladenosine transferase 1, mitochondrial OS=Homo sapiens GN=TFB1M PE=1 SV=1	2	3	6	6	16	14	8	7	0	0	1	1	1	2	1	1	39.542	346	0	12.4	15.6	30.3	30.3	57.2	48.8	28.9	26.6	0	0	5.8	2.6	4	7.2	4	4	190070000	299240000	651810000	459430000	2816500000	2374000000	936680000
P11498;P11498-2;E9PRE7;E9PS68	P11498	48;20;19;17	48;20;19;17	48;20;19;17	Pyruvate carboxylase, mitochondrial	PC	>sp|P11498|PYC_HUMAN Pyruvate carboxylase, mitochondrial OS=Homo sapiens GN=PC PE=1 SV=2	2	2	9	9	27	20	14	16	0	0	2	1	10	8	1	1	129.63	1178	0	1.9	3.2	12.7	13.9	33.1	23.9	16	16.5	0	0	2.2	1.3	14.2	11.7	2.3	2.3	50669000	338050000	856480000	595340000	2812000000	2100600000	1107300000
Q14444-2;Q14444;A0A087X082;E9PLA9;E9PP31	Q14444-2;Q14444;A0A087X082	37;37;30;14;11	37;37;30;14;11	4;4;3;4;4	Caprin-1	CAPRIN1	>sp|Q14444-2|CAPR1_HUMAN Isoform 2 of Caprin-1 OS=Homo sapiens GN=CAPRIN1;>sp|Q14444|CAPR1_HUMAN Caprin-1 OS=Homo sapiens GN=CAPRIN1 PE=1 SV=2;>tr|A0A087X082|A0A087X082_HUMAN Caprin-1 OS=Homo sapiens GN=CAPRIN1 PE=4 SV=1	10	9	12	12	9	9	9	9	4	4	8	8	9	10	7	7	76.861	694	0	26.8	18.3	24.8	25.9	19.3	16.6	23.1	17	10.7	10.7	16.4	15.4	16.4	22.3	13.5	13.5	2526300000	1444200000	4340000000	3994300000	2786200000	2849700000	2251700000
Q96C01;E7EQY1;C9JF51;C9J2Y4	Q96C01;E7EQY1	12;11;5;4	12;11;5;4	12;11;5;4	Protein FAM136A	FAM136A	>sp|Q96C01|F136A_HUMAN Protein FAM136A OS=Homo sapiens GN=FAM136A PE=1 SV=1;>tr|E7EQY1|E7EQY1_HUMAN Protein FAM136A OS=Homo sapiens GN=FAM136A PE=1 SV=1	0	0	5	5	8	9	6	6	0	0	1	1	6	6	3	3	15.641	138	0	0	0	46.4	46.4	63	68.8	51.4	51.4	0	0	12.3	12.3	41.3	42.8	30.4	30.4	0	0	1019700000	997360000	2770900000	1656300000	1527200000
Q8NF37	Q8NF37	29	29	29	Lysophosphatidylcholine acyltransferase 1	LPCAT1	>sp|Q8NF37|PCAT1_HUMAN Lysophosphatidylcholine acyltransferase 1 OS=Homo sapiens GN=LPCAT1 PE=1 SV=2	3	3	6	6	15	17	10	9	1	1	1	2	9	9	3	4	59.151	534	0	7.7	7.7	15.9	16.7	35.4	37.8	22.8	20.6	3	3	3	5.2	18.7	18.5	7.3	11	279960000	300350000	165850000	257050000	2764400000	6640800000	476740000
Q9Y5J7;G3V502;G3V2F3	Q9Y5J7;G3V502;G3V2F3	11;9;7	11;9;7	11;9;7	Mitochondrial import inner membrane translocase subunit Tim9	TIMM9	>sp|Q9Y5J7|TIM9_HUMAN Mitochondrial import inner membrane translocase subunit Tim9 OS=Homo sapiens GN=TIMM9 PE=1 SV=1;>tr|G3V502|G3V502_HUMAN Mitochondrial import inner membrane translocase subunit Tim9 OS=Homo sapiens GN=TIMM9 PE=1 SV=1;>tr|G3V2F3|G3V2F3_	1	3	2	1	6	5	4	3	2	2	0	0	2	2	1	1	10.378	89	0	16.9	39.3	24.7	12.4	77.5	65.2	55.1	42.7	31.5	31.5	0	0	29.2	29.2	12.4	12.4	311940000	473380000	592950000	338000000	2764200000	2290400000	1183700000
Q7Z4H8;Q7Z4H8-2;Q7Z4H8-3;H0YEM3	Q7Z4H8;Q7Z4H8-2;Q7Z4H8-3	29;24;23;5	29;24;23;5	29;24;23;5	KDEL motif-containing protein 2	KDELC2	>sp|Q7Z4H8|KDEL2_HUMAN KDEL motif-containing protein 2 OS=Homo sapiens GN=KDELC2 PE=1 SV=2;>sp|Q7Z4H8-2|KDEL2_HUMAN Isoform 2 of KDEL motif-containing protein 2 OS=Homo sapiens GN=KDELC2;>sp|Q7Z4H8-3|KDEL2_HUMAN Isoform 3 of KDEL motif-containing protein 2	2	2	8	7	13	13	11	11	0	0	1	3	6	7	5	5	58.572	507	0	6.9	6.9	19.7	16.2	34.7	36.5	22.5	22.5	0	0	1.8	7.7	15.8	18.3	13.2	13.2	114890000	82204000	718990000	427470000	2763800000	1897300000	1014800000
Q7Z7H8;Q7Z7H8-2	Q7Z7H8;Q7Z7H8-2	13;13	13;13	13;13	39S ribosomal protein L10, mitochondrial	MRPL10	>sp|Q7Z7H8|RM10_HUMAN 39S ribosomal protein L10, mitochondrial OS=Homo sapiens GN=MRPL10 PE=1 SV=3;>sp|Q7Z7H8-2|RM10_HUMAN Isoform 2 of 39S ribosomal protein L10, mitochondrial OS=Homo sapiens GN=MRPL10	0	0	5	4	7	8	4	4	0	0	1	0	5	5	2	2	29.282	261	0	0	0	18.8	18.8	37.9	37.9	24.1	19.2	0	0	3.1	0	31	31	16.1	16.1	0	0	191290000	100740000	2763700000	2947000000	986110000
J3KS15;Q14197;J3QRF8	J3KS15;Q14197	18;18;3	18;18;3	18;18;3	Peptidyl-tRNA hydrolase ICT1, mitochondrial	ICT1	>tr|J3KS15|J3KS15_HUMAN Peptidyl-tRNA hydrolase ICT1, mitochondrial (Fragment) OS=Homo sapiens GN=ICT1 PE=1 SV=1;>sp|Q14197|ICT1_HUMAN Peptidyl-tRNA hydrolase ICT1, mitochondrial OS=Homo sapiens GN=ICT1 PE=1 SV=1	3	3	6	5	9	7	5	4	1	1	2	2	3	2	2	2	21.905	192	0	23.4	23.4	35.4	34.4	43.8	40.1	26.6	22.4	8.3	8.3	15.1	15.1	19.3	13.5	10.4	10.4	400420000	405960000	1528200000	919270000	2761400000	2790300000	1709000000
Q9UDR5;F8WAH1;F8WE53	Q9UDR5;F8WAH1;F8WE53	38;30;21	38;30;21	38;30;21	Alpha-aminoadipic semialdehyde synthase, mitochondrial;Lysine ketoglutarate reductase;Saccharopine dehydrogenase	AASS	>sp|Q9UDR5|AASS_HUMAN Alpha-aminoadipic semialdehyde synthase, mitochondrial OS=Homo sapiens GN=AASS PE=1 SV=1;>tr|F8WAH1|F8WAH1_HUMAN Lysine ketoglutarate reductase OS=Homo sapiens GN=AASS PE=1 SV=1;>tr|F8WE53|F8WE53_HUMAN Lysine ketoglutarate reductase O	4	3	10	9	18	19	13	10	1	1	6	5	10	12	5	5	102.13	926	0	7.2	5.2	17	16.1	30.1	29.9	20.3	14.7	2.1	2.1	11.4	8.2	15.1	18.3	8.1	8.1	349940000	184190000	932630000	927290000	2753600000	2624700000	1579900000
P49748-2;P49748;P49748-3;K7EQP4;G3V1M7;K7EJW8;J3QRJ8;J3KSR4;J3KS89;J3QKU9;K7EMF8	P49748-2;P49748;P49748-3	48;48;48;14;13;9;7;6;5;3;1	48;48;48;14;13;9;7;6;5;3;1	48;48;48;14;13;9;7;6;5;3;1	Very long-chain specific acyl-CoA dehydrogenase, mitochondrial	ACADVL	>sp|P49748-2|ACADV_HUMAN Isoform 2 of Very long-chain specific acyl-CoA dehydrogenase, mitochondrial OS=Homo sapiens GN=ACADVL;>sp|P49748|ACADV_HUMAN Very long-chain specific acyl-CoA dehydrogenase, mitochondrial OS=Homo sapiens GN=ACADVL PE=1 SV=1;>sp|P49	8	8	7	6	14	15	12	10	7	8	9	10	16	16	11	13	68.058	633	0	20.5	19	17.9	14.7	31	32.7	23.4	22	19	19	23.2	20.9	34.4	33.5	21.3	23.7	971330000	604000000	885350000	913400000	2752400000	2846900000	1149000000
Q9Y2R5;I3L0E3;E9PE17	Q9Y2R5;I3L0E3;E9PE17	13;13;11	13;13;11	13;13;11	28S ribosomal protein S17, mitochondrial	MRPS17	>sp|Q9Y2R5|RT17_HUMAN 28S ribosomal protein S17, mitochondrial OS=Homo sapiens GN=MRPS17 PE=2 SV=1;>tr|I3L0E3|I3L0E3_HUMAN 28S ribosomal protein S17, mitochondrial OS=Homo sapiens GN=MRPS17 PE=3 SV=1;>tr|E9PE17|E9PE17_HUMAN 28S ribosomal protein S17, mitoc	2	2	4	3	7	5	8	8	0	0	1	1	4	3	2	2	14.502	130	0	33.8	33.8	37.7	29.2	60	36.2	53.1	53.1	0	0	11.5	11.5	36.2	36.2	22.3	22.3	760990000	787100000	1472000000	1100600000	2749400000	2690800000	2184300000
[truncated: 5,736 more rows]
[truncated: 25 more columns]
