# Supplementary material for: Monitoring mitochondrial translation by pulse SILAC
Source: J Biol Chem. 2023 Jan 2;299(2):102865. doi: 10.1016/j.jbc.2022.102865 (PMC9922817; doi:10.1016/j.jbc.2022.102865)
Supplement: Supplemental Table S2 [file mmc3.xlsx]

## Sheet: HEK293T
Gene name	ID	Protein names	#Peptides	Sequence coverage [%]	Q-value	Log2 FC normalized (CAP/Control)	p-value	Category (mitochondrial proteins are based on MitoCarta3.0)
AAAS	Q9NRG9	Aladin	11	23.8	0	0.412	0.473546	non-mitochondria_nuclear-encoded
AARS	P49588	Alanine--tRNA ligase, cytoplasmic	6	9.1	0	0.61	0.270117	non-mitochondria_nuclear-encoded
AARS2	Q5JTZ9	Alanine--tRNA ligase, mitochondrial	23	31.1	0	0.084	0.851137	mito_others
AASDHPPT	Q9NRN7	L-aminoadipate-semialdehyde dehydrogenase-phosphopantetheinyl transferase	6	21.7	0	0.179	0.652777	non-mitochondria_nuclear-encoded
AASS	Q9UDR5	Alpha-aminoadipic semialdehyde synthase, mitochondrial;Lysine ketoglutarate reductase;Saccharopine dehydrogenase	13	16.8	0	0.0882	0.772031	mito_others
ABCB10	Q9NRK6	ATP-binding cassette sub-family B member 10, mitochondrial	15	22.9	0	-0.022	0.945215	mito_others
ABCB6	H7BXK9	ATP-binding cassette sub-family B member 6, mitochondrial	7	12.9	0	0.415	0.68545	mito_others
ABCB7	O75027	ATP-binding cassette sub-family B member 7, mitochondrial	11	17.7	0	0.107	0.779895	mito_others
ABCB8	G3XAP3	ATP-binding cassette sub-family B member 8, mitochondrial	2	2.9	0.0090197	0.428	0.612992	mito_others
ABCC1	I3L4X2	Multidrug resistance-associated protein 1	18	16.7	0	0.154	0.707826	non-mitochondria_nuclear-encoded
ABCC4	O15439	Multidrug resistance-associated protein 4	8	8.5	0	-0.0393	0.893634	non-mitochondria_nuclear-encoded
ABCD3	E7EUE1	ATP-binding cassette sub-family D member 3	27	43.2	0	0.0109	0.970028	mito_others
ABCE1	P61221	ATP-binding cassette sub-family E member 1	25	46.6	0	0.0316	0.921495	non-mitochondria_nuclear-encoded
ABCF1	Q8NE71	ATP-binding cassette sub-family F member 1	15	20.8	0	0.021	0.942581	non-mitochondria_nuclear-encoded
ABCF2	Q9UG63	ATP-binding cassette sub-family F member 2	17	31.6	0	-0.0859	0.774754	non-mitochondria_nuclear-encoded
ABCF3	Q9NUQ8-2	ATP-binding cassette sub-family F member 3	2	6.1	0.00028498	-0.646	0.206166	non-mitochondria_nuclear-encoded
ABCG2	Q9UNQ0-2	ATP-binding cassette sub-family G member 2	1	1.6	0.009894	0.0865	0.945967	non-mitochondria_nuclear-encoded
ABHD10	Q9NUJ1	Mycophenolic acid acyl-glucuronide esterase, mitochondrial	12	51.3	0	0.0136	0.967178	mito_others
ABHD11	Q8NFV4-4	Alpha/beta hydrolase domain-containing protein 11	4	15.6	0	-0.072	0.818473	mito_others
ABHD12	Q8N2K0	Monoacylglycerol lipase ABHD12	7	22.1	0	0.124	0.672954	non-mitochondria_nuclear-encoded
ABHD17A	K7EQ25	Alpha/beta hydrolase domain-containing protein 17A	1	4.9	0.0036774	-0.0306	0.964688	non-mitochondria_nuclear-encoded
ABHD17B	Q5VST6	Alpha/beta hydrolase domain-containing protein 17B	5	27.4	0	-0.136	0.653764	non-mitochondria_nuclear-encoded
ABI1	F5H1G9	Abl interactor 1	3	10.2	0	0.0687	0.938557	non-mitochondria_nuclear-encoded
ABI2	E7EW77	Abl interactor 2	3	9.2	0	0.0888	0.819176	non-mitochondria_nuclear-encoded
ABLIM1	H0Y7N6	Actin-binding LIM protein 1	3	27.3	0	-0.149	0.696588	non-mitochondria_nuclear-encoded
ACAA1	P09110	3-ketoacyl-CoA thiolase, peroxisomal	11	45.3	0	0.0691	0.846789	mito_others
ACAA2	P42765	3-ketoacyl-CoA thiolase, mitochondrial	9	30.7	0	-0.0788	0.810449	mito_others
ACAD11	Q709F0	Acyl-CoA dehydrogenase family member 11	11	16	0	0.117	0.702097	mito_others
ACAD8	B7Z5W4	Isobutyryl-CoA dehydrogenase, mitochondrial	4	16.8	0	-0.0673	0.89757	mito_others
ACAD9	Q9H845	Acyl-CoA dehydrogenase family member 9, mitochondrial	22	40.6	0	-0.118	0.738101	mito_OXPHOS_nuclear-encoded
ACADM	Q5T4U5	Medium-chain specific acyl-CoA dehydrogenase, mitochondrial	18	43.6	0	0.121	0.79054	mito_others
ACADS	E9PE82	Short-chain specific acyl-CoA dehydrogenase, mitochondrial	4	9.6	0	0.0304	0.956821	mito_others
ACADSB	B4DQ51	Short/branched chain specific acyl-CoA dehydrogenase, mitochondrial	7	27.6	0	-0.167	0.585771	mito_others
ACADVL	P49748	Very long-chain specific acyl-CoA dehydrogenase, mitochondrial	17	32.1	0	0.133	0.655404	mito_others
ACAT1	P24752	Acetyl-CoA acetyltransferase, mitochondrial	19	54.6	0	0.0242	0.960338	mito_others
ACBD3	Q9H3P7	Golgi resident protein GCP60	6	17.8	0	0.21	0.584545	non-mitochondria_nuclear-encoded
ACIN1	S4R3H4	Apoptotic chromatin condensation inducer in the nucleus	4	2.8	0	-0.0574	0.878876	non-mitochondria_nuclear-encoded
ACLY	P53396-2	ATP-citrate synthase	28	29	0	-0.121	0.741371	mito_others
ACO2	A2A274	Aconitate hydratase, mitochondrial	38	58.4	0	0.0737	0.852072	mito_others
ACOT1	Q86TX2	Acyl-coenzyme A thioesterase 1;Acyl-coenzyme A thioesterase 2, mitochondrial	12	34.4	0	0.111	0.745656	non-mitochondria_nuclear-encoded
ACOT13	Q9NPJ3	Acyl-coenzyme A thioesterase 13;Acyl-coenzyme A thioesterase 13, N-terminally processed	4	30.7	0	-0.00307	0.99512	mito_others
ACOT8	O14734	Acyl-coenzyme A thioesterase 8	6	23.8	0	-0.0559	0.890458	non-mitochondria_nuclear-encoded
ACOT9	Q9Y305	Acyl-coenzyme A thioesterase 9, mitochondrial	8	19.1	0	0.488	0.252784	mito_others
ACOX1	Q15067	Peroxisomal acyl-coenzyme A oxidase 1	21	42.6	0	-0.00533	0.985631	non-mitochondria_nuclear-encoded
ACOX3	O15254	Peroxisomal acyl-coenzyme A oxidase 3	4	8.3	0	-0.0183	0.950551	non-mitochondria_nuclear-encoded
ACP1	G5E9R5	Low molecular weight phosphotyrosine protein phosphatase	3	52.5	0	0.411	0.681845	non-mitochondria_nuclear-encoded
ACP2	P11117	Lysosomal acid phosphatase	7	18.9	0	0.0879	0.78012	non-mitochondria_nuclear-encoded
ACSF2	E9PF16	Acyl-CoA synthetase family member 2, mitochondrial	7	23.6	0	0.139	0.658674	mito_others
ACSF3	Q4G176	Acyl-CoA synthetase family member 3, mitochondrial	6	10.2	0	0.111	0.731849	mito_others
ACSL1	E7EPM6	Long-chain-fatty-acid--CoA ligase 1	14	23.5	0	-0.168	0.572503	mito_others
ACSL3	O95573	Long-chain-fatty-acid--CoA ligase 3	26	44.4	0	-0.0698	0.853994	non-mitochondria_nuclear-encoded
ACSL4	O60488-2	Long-chain-fatty-acid--CoA ligase 4	18	36.4	0	-0.0331	0.913634	non-mitochondria_nuclear-encoded
ACSS1	Q9NUB1-4	Acetyl-coenzyme A synthetase 2-like, mitochondrial	3	8	0	-0.334	0.417555	mito_others
ACSS3	Q9H6R3-2	Acyl-CoA synthetase short-chain family member 3, mitochondrial	1	6.5	0	0.802	0.338352	mito_others
ACTB	P60709	Actin, cytoplasmic 1;Actin, cytoplasmic 1, N-terminally processed	23	86.1	0	0.0555	0.891311	non-mitochondria_nuclear-encoded
ACTC1	P68032	Actin, alpha cardiac muscle 1;Actin, gamma-enteric smooth muscle;Actin, alpha skeletal muscle;Actin, aortic smooth muscle	14	37.9	0	0.0758	0.886431	non-mitochondria_nuclear-encoded
ACTG1	P63261	Actin, cytoplasmic 2;Actin, cytoplasmic 2, N-terminally processed	23	86.1	0	0.0298	0.946797	non-mitochondria_nuclear-encoded
ACTL6A	O96019-2	Actin-like protein 6A	3	14	0	0.0282	0.945665	non-mitochondria_nuclear-encoded
ACTN1	P12814	Alpha-actinin-1	34	43.6	0	0.0781	0.802709	non-mitochondria_nuclear-encoded
ACTN4	O43707	Alpha-actinin-4	49	63.9	0	0.0356	0.92981	non-mitochondria_nuclear-encoded
ACTR10	Q9NZ32	Actin-related protein 10	5	14.4	0	-0.398	0.572252	non-mitochondria_nuclear-encoded
ACTR1A	P61163	Alpha-centractin	7	26.1	0	0.0895	0.888713	non-mitochondria_nuclear-encoded
ACTR2	P61160	Actin-related protein 2	9	27.2	0	0.0328	0.934922	non-mitochondria_nuclear-encoded
ACTR3	P61158	Actin-related protein 3	15	47.1	0	0.0431	0.918127	non-mitochondria_nuclear-encoded
ACVR1B	P36896-5	Activin receptor type-1B	3	8.4	0	0.171	0.601759	non-mitochondria_nuclear-encoded
ACVR2A	P27037-2	Activin receptor type-2A	3	9.4	0	-0.595	0.40541	non-mitochondria_nuclear-encoded
ACVR2B	Q13705	Activin receptor type-2B	2	3.9	0.00028369	-0.262	0.686761	non-mitochondria_nuclear-encoded
ADAM10	O14672	Disintegrin and metalloproteinase domain-containing protein 10	8	15.9	0	-0.46	0.597762	non-mitochondria_nuclear-encoded
ADAM9	F8WC54	Disintegrin and metalloproteinase domain-containing protein 9	5	9.7	0	0.0671	0.953721	non-mitochondria_nuclear-encoded
ADAR	H0YCK3	Double-stranded RNA-specific adenosine deaminase	6	6	0	0.195	0.514927	non-mitochondria_nuclear-encoded
ADCK1	F8W9Q8	Uncharacterized aarF domain-containing protein kinase 1	1	6	0.0037092	0.555	0.470098	mito_others
ADCK3	Q8NI60-3	Atypical kinase ADCK3, mitochondrial	12	23.4	0	0.12	0.731939	non-mitochondria_nuclear-encoded
ADCK4	Q96D53	AarF domain-containing protein kinase 4	5	12.9	0	0.332	0.86525	non-mitochondria_nuclear-encoded
ADD1	E7EV99	Alpha-adducin	7	14.2	0	-0.000818	0.998464	non-mitochondria_nuclear-encoded
ADD3	Q9UEY8-2	Gamma-adducin	5	9.2	0	0.153	0.627686	non-mitochondria_nuclear-encoded
ADGRL2	H0Y5C0	Latrophilin-2	8	8.1	0	-0.126	0.771237	non-mitochondria_nuclear-encoded
ADPGK	Q9BRR6-2	ADP-dependent glucokinase	8	26.2	0	-0.0882	0.805615	non-mitochondria_nuclear-encoded
ADRM1	Q16186	Proteasomal ubiquitin receptor ADRM1	3	12.3	0	0.169	0.735694	non-mitochondria_nuclear-encoded
ADSL	E7ERF4	Adenylosuccinate lyase	7	18.5	0	-0.417	0.654167	non-mitochondria_nuclear-encoded
AFG3L2	Q9Y4W6	AFG3-like protein 2	30	38.4	0	0.0315	0.925378	mito_others
AGFG1	P52594-2	Arf-GAP domain and FG repeat-containing protein 1	5	18	0	-0.0271	0.942627	non-mitochondria_nuclear-encoded
AGK	Q53H12	Acylglycerol kinase, mitochondrial	23	67.3	0	0.0503	0.872031	mito_others
AGO2	Q9UKV8-2	Protein argonaute-2	5	10.7	0	-0.0463	0.917192	non-mitochondria_nuclear-encoded
AGPAT1	Q9HBM8	1-acyl-sn-glycerol-3-phosphate acyltransferase alpha	2	17.5	0.00027878	-0.0601	0.915684	non-mitochondria_nuclear-encoded
AGPAT3	C9JL26	1-acyl-sn-glycerol-3-phosphate acyltransferase gamma	2	7.5	0.00027594	0.00295	0.995823	non-mitochondria_nuclear-encoded
AGPAT4	Q9NRZ5	1-acyl-sn-glycerol-3-phosphate acyltransferase delta	10	28.3	0	0.0716	0.831187	mito_others
AGPAT6	Q86UL3	Glycerol-3-phosphate acyltransferase 4	6	13.6	0	0.0822	0.850993	non-mitochondria_nuclear-encoded
AGPS	O00116	Alkyldihydroxyacetonephosphate synthase, peroxisomal	28	54	0	-0.0272	0.937154	non-mitochondria_nuclear-encoded
AGTRAP	Q6RW13	Type-1 angiotensin II receptor-associated protein	2	24.5	0	0.0743	0.813347	non-mitochondria_nuclear-encoded
AHCY	P23526-2	Adenosylhomocysteinase	8	21.3	0	0.214	0.486713	non-mitochondria_nuclear-encoded
AHCYL1	O43865	Putative adenosylhomocysteinase 2;Adenosylhomocysteinase;Putative adenosylhomocysteinase 3	6	14.2	0	0.281	0.620862	mito_others
AHNAK	Q09666	Neuroblast differentiation-associated protein AHNAK	59	27.8	0	0.0913	0.776229	non-mitochondria_nuclear-encoded
AHSA1	O95433	Activator of 90 kDa heat shock protein ATPase homolog 1	10	32.5	0	-0.0876	0.804301	non-mitochondria_nuclear-encoded
AIFM1	O95831-3	Apoptosis-inducing factor 1, mitochondrial	27	55.8	0	0.0292	0.933834	mito_others
AIG1	Q5T2H3	Androgen-induced gene 1 protein	3	26.8	0	-0.0267	0.946507	non-mitochondria_nuclear-encoded
AIMP1	Q12904	Aminoacyl tRNA synthase complex-interacting multifunctional protein 1;Endothelial monocyte-activating polypeptide 2	9	42.6	0	0.0495	0.879443	non-mitochondria_nuclear-encoded
AIMP2	Q13155	Aminoacyl tRNA synthase complex-interacting multifunctional protein 2	7	32.2	0	-0.0487	0.913355	non-mitochondria_nuclear-encoded
AIP	O00170	AH receptor-interacting protein	5	21.5	0	0.037	0.937656	non-mitochondria_nuclear-encoded
AK2	F8W1A4	Adenylate kinase 2, mitochondrial;Adenylate kinase 2, mitochondrial;Adenylate kinase 2, mitochondrial, N-terminally processed	16	76.7	0	0.113	0.731098	mito_others
AK3	Q9UIJ7-3	GTP:AMP phosphotransferase AK3, mitochondrial	8	47.1	0	-0.182	0.547672	mito_others
AK4	P27144	Adenylate kinase 4, mitochondrial	15	74.9	0	0.0315	0.925796	mito_others
AKAP1	Q92667	A-kinase anchor protein 1, mitochondrial	29	40.6	0	-0.066	0.82087	mito_others
AKAP12	Q02952-3	A-kinase anchor protein 12	9	9.2	0	0.0193	0.973551	non-mitochondria_nuclear-encoded
AKAP2	C9JVY5	A-kinase anchor protein 2	3	7.3	0	-0.177	0.803878	non-mitochondria_nuclear-encoded
AKAP8	O43823	A-kinase anchor protein 8	1	1.6	0.0031032	0.114	0.824848	non-mitochondria_nuclear-encoded
AKAP9	Q99996-5	A-kinase anchor protein 9	5	1.2	0	0.0337	0.927779	non-mitochondria_nuclear-encoded
AKR1B1	P15121	Aldose reductase	7	26.6	0	0.0904	0.769019	non-mitochondria_nuclear-encoded
AKR7A2	H3BLU7	Aflatoxin B1 aldehyde reductase member 2	3	14.3	0	0.189	0.579444	mito_others
ALAS1	P13196	5-aminolevulinate synthase, nonspecific, mitochondrial	5	8.9	0	0.165	0.71743	mito_others
ALCAM	Q13740-2	CD166 antigen	9	24.2	0	0.0333	0.909854	non-mitochondria_nuclear-encoded
ALDH18A1	P54886	Delta-1-pyrroline-5-carboxylate synthase;Glutamate 5-kinase;Gamma-glutamyl phosphate reductase	40	49.6	0	-0.00595	0.987178	mito_others
ALDH1B1	P30837	Aldehyde dehydrogenase X, mitochondrial	17	38.9	0	0.0209	0.948847	mito_others
ALDH1L2	Q3SY69	Mitochondrial 10-formyltetrahydrofolate dehydrogenase	22	27.4	0	0.231	0.555783	mito_others
ALDH2	P05091	Aldehyde dehydrogenase, mitochondrial	22	57.3	0	0.0518	0.879519	mito_others
ALDH3A2	P51648	Fatty aldehyde dehydrogenase	16	30.7	0	-0.0277	0.952412	mito_others
ALDH4A1	P30038-2	Delta-1-pyrroline-5-carboxylate dehydrogenase, mitochondrial	2	4.8	0.00028193	0.596	0.315819	mito_others
ALDH5A1	P51649	Succinate-semialdehyde dehydrogenase, mitochondrial	11	22.1	0	0.76	0.334381	mito_others
ALDH6A1	J3KNU8	Methylmalonate-semialdehyde dehydrogenase [acylating], mitochondrial	9	27.8	0	-0.0127	0.965381	mito_others
ALDH7A1	P49419-2	Alpha-aminoadipic semialdehyde dehydrogenase	19	52.3	0	0.081	0.850096	mito_others
ALDH9A1	P49189	4-trimethylaminobutyraldehyde dehydrogenase	10	22.9	0	0.0226	0.964932	mito_others
ALDOA	P04075	Fructose-bisphosphate aldolase A;Fructose-bisphosphate aldolase	30	84.9	0	0.00769	0.986914	non-mitochondria_nuclear-encoded
ALDOC	P09972	Fructose-bisphosphate aldolase C	9	22.8	0	0.0353	0.93727	non-mitochondria_nuclear-encoded
ALG1	Q9BT22	Chitobiosyldiphosphodolichol beta-mannosyltransferase	8	19.2	0	-0.0241	0.93666	non-mitochondria_nuclear-encoded
ALG10B	Q5I7T1	Putative Dol-P-Glc:Glc(2)Man(9)GlcNAc(2)-PP-Dol alpha-1,2-glucosyltransferase;Dol-P-Glc:Glc(2)Man(9)GlcNAc(2)-PP-Dol alpha-1,2-glucosyltransferase	5	10.6	0	0.0265	0.95354	non-mitochondria_nuclear-encoded
ALG11	Q2TAA5	GDP-Man:Man(3)GlcNAc(2)-PP-Dol alpha-1,2-mannosyltransferase	4	13.8	0	0.12	0.705499	non-mitochondria_nuclear-encoded
ALG12	H7C4I6	Dol-P-Man:Man(7)GlcNAc(2)-PP-Dol alpha-1,6-mannosyltransferase	1	5.1	0.0057985	0.24	0.444584	non-mitochondria_nuclear-encoded
ALG13	D6RE84	Putative bifunctional UDP-N-acetylglucosamine transferase and deubiquitinase ALG13	2	11.7	0.00028027	0.122	0.788301	non-mitochondria_nuclear-encoded
ALG2	Q9H553	Alpha-1,3/1,6-mannosyltransferase ALG2	7	24.3	0	0.0383	0.906063	non-mitochondria_nuclear-encoded
ALG3	H7C0X4	Dol-P-Man:Man(5)GlcNAc(2)-PP-Dol alpha-1,3-mannosyltransferase	4	12.4	0	-0.134	0.798911	non-mitochondria_nuclear-encoded
ALG5	Q9Y673	Dolichyl-phosphate beta-glucosyltransferase	7	27.2	0	-0.0614	0.836185	non-mitochondria_nuclear-encoded
ALG6	A2A2G4	Dolichyl pyrophosphate Man9GlcNAc2 alpha-1,3-glucosyltransferase	7	12.6	0	0.0051	0.988161	non-mitochondria_nuclear-encoded
ALG8	Q9BVK2-2	Probable dolichyl pyrophosphate Glc1Man9GlcNAc2 alpha-1,3-glucosyltransferase	5	13.9	0	-0.0848	0.786439	non-mitochondria_nuclear-encoded
ALG9	Q9H6U8	Alpha-1,2-mannosyltransferase ALG9	3	6.2	0	0.112	0.857632	non-mitochondria_nuclear-encoded
ALYREF	E9PB61	THO complex subunit 4	5	27.3	0	0.042	0.900289	non-mitochondria_nuclear-encoded
AMFR	Q9UKV5	E3 ubiquitin-protein ligase AMFR	6	17.7	0	-0.207	0.607276	non-mitochondria_nuclear-encoded
AMOT	Q4VCS5	Angiomotin	34	37.7	0	-0.125	0.670852	non-mitochondria_nuclear-encoded
ANAPC7	Q9UJX3-2	Anaphase-promoting complex subunit 7	9	25	0	-0.034	0.931612	non-mitochondria_nuclear-encoded
ANK3	Q12955-7	Ankyrin-3	7	7.2	0	0.274	0.368937	non-mitochondria_nuclear-encoded
ANKFY1	Q9P2R3	Rabankyrin-5	14	18.9	0	-0.024	0.939632	non-mitochondria_nuclear-encoded
ANKHD1	Q8IWZ3	Ankyrin repeat and KH domain-containing protein 1;Ankyrin repeat domain-containing protein 17	11	6	0	0.499	0.421814	non-mitochondria_nuclear-encoded
ANKLE2	F5H2H5	Ankyrin repeat and LEM domain-containing protein 2	18	30	0	-0.0611	0.837999	non-mitochondria_nuclear-encoded
ANKRD46	J3KP26	Ankyrin repeat domain-containing protein 46	3	19.5	0	0.0789	0.797279	non-mitochondria_nuclear-encoded
ANLN	Q9NQW6-2	Actin-binding protein anillin	5	6.3	0	-0.291	0.397182	non-mitochondria_nuclear-encoded
ANO10	Q9NW15	Anoctamin-10	8	15.3	0	0.0498	0.877299	non-mitochondria_nuclear-encoded
ANO6	Q4KMQ2-3	Anoctamin-6	5	10.7	0	-0.00799	0.993453	non-mitochondria_nuclear-encoded
ANP32A	H0YN26	Acidic leucine-rich nuclear phosphoprotein 32 family member A	7	41.2	0	0.0436	0.918709	non-mitochondria_nuclear-encoded
ANP32B	Q92688-2	Acidic leucine-rich nuclear phosphoprotein 32 family member B	5	31.3	0	-0.0539	0.865106	non-mitochondria_nuclear-encoded
ANP32E	E9PPH5	Acidic leucine-rich nuclear phosphoprotein 32 family member E	1	10.5	0.0031679	0.143	0.678669	non-mitochondria_nuclear-encoded
ANTXR1	Q9H6X2-4	Anthrax toxin receptor 1	2	9.6	0	-0.217	0.793366	non-mitochondria_nuclear-encoded
ANXA11	P50995-2	Annexin A11	9	22.5	0	0.057	0.865823	non-mitochondria_nuclear-encoded
ANXA2	P07355	Annexin A2;Annexin;Putative annexin A2-like protein	23	68.1	0	0.0215	0.950769	non-mitochondria_nuclear-encoded
ANXA5	P08758	Annexin A5;Annexin	8	22.5	0	0.0982	0.786896	non-mitochondria_nuclear-encoded
ANXA6	A6NN80	Annexin A6;Annexin	12	22.3	0	-0.0573	0.842709	non-mitochondria_nuclear-encoded
ANXA7	B4DT77	Annexin;Annexin A7	6	18.2	0	0.0954	0.749038	non-mitochondria_nuclear-encoded
AP1B1	Q10567-2	AP-1 complex subunit beta-1	24	27.1	0.0060096	-0.141	0.885826	non-mitochondria_nuclear-encoded
AP1B1.1	Q10567-4	AP-1 complex subunit beta-1	24	27.4	0	-0.0316	0.924138	non-mitochondria_nuclear-encoded
AP1G1	J3KQU9	AP-1 complex subunit gamma-1	15	22.7	0	-0.0704	0.835604	non-mitochondria_nuclear-encoded
AP1M1	Q9BXS5	AP-1 complex subunit mu-1	12	35.2	0	0.0725	0.811943	non-mitochondria_nuclear-encoded
AP1S1	H7C1E4	AP-1 complex subunit sigma-1A;AP-1 complex subunit sigma-3;AP-1 complex subunit sigma-2	2	12	0	0.466	0.603435	non-mitochondria_nuclear-encoded
AP1S2	P56377	AP-1 complex subunit sigma-2	3	20.4	0	-0.0684	0.854542	non-mitochondria_nuclear-encoded
AP2A1	O95782-2	AP-2 complex subunit alpha-1	30	38.6	0	-0.0469	0.903887	non-mitochondria_nuclear-encoded
AP2A2	O94973	AP-2 complex subunit alpha-2	28	34.5	0	0.123	0.728609	non-mitochondria_nuclear-encoded
AP2B1	P63010	AP-2 complex subunit beta	29	32.6	0	0.0391	0.900243	non-mitochondria_nuclear-encoded
AP2M1	E9PFW3	AP-2 complex subunit mu	17	40	0	0.0753	0.897753	non-mitochondria_nuclear-encoded
AP2S1	M0QYZ2	AP-2 complex subunit sigma	5	25.9	0	-0.0613	0.915153	non-mitochondria_nuclear-encoded
AP3B1	O00203-3	AP-3 complex subunit beta-1	12	14.3	0	-0.0266	0.957295	non-mitochondria_nuclear-encoded
AP3D1	O14617-5	AP-3 complex subunit delta-1	12	13.1	0	0.189	0.570429	non-mitochondria_nuclear-encoded
AP3M1	Q9Y2T2	AP-3 complex subunit mu-1	5	20.6	0	0.0116	0.971584	non-mitochondria_nuclear-encoded
AP3S1	Q92572	AP-3 complex subunit sigma-1	2	13	0	-0.181	0.757364	non-mitochondria_nuclear-encoded
APEH	C9JIF9	Acylamino-acid-releasing enzyme	1	3.1	0.0037332	0.471	0.452315	non-mitochondria_nuclear-encoded
APEX1	P27695	DNA-(apurinic or apyrimidinic site) lyase;DNA-(apurinic or apyrimidinic site) lyase, mitochondrial	12	44	0	0.00997	0.981432	mito_others
APH1A	Q96BI3-2	Gamma-secretase subunit APH-1A	2	5.7	0	0.0634	0.834777	non-mitochondria_nuclear-encoded
API5	Q9BZZ5-2	Apoptosis inhibitor 5	12	26	0	0.068	0.822246	non-mitochondria_nuclear-encoded
APLP2	F5GZY0	Amyloid-like protein 2	17	29.8	0	-0.0264	0.944334	non-mitochondria_nuclear-encoded
APMAP	Q9HDC9	Adipocyte plasma membrane-associated protein	11	34.4	0	0.00328	0.995096	non-mitochondria_nuclear-encoded
APOA1BP	Q8NCW5-2	NAD(P)H-hydrate epimerase	7	60	0	0.227	0.675782	non-mitochondria_nuclear-encoded
APOB	P04114	Apolipoprotein B-100;Apolipoprotein B-48	14	3.2	0	0.411	0.611447	non-mitochondria_nuclear-encoded
APOL2	J3KQL8	Apolipoprotein L2	2	4.9	0.00027847	-0.235	0.518604	non-mitochondria_nuclear-encoded
APOO	H7C1U8	Apolipoprotein O	5	34.3	0	-0.0255	0.942742	mito_others
APOOL	Q6UXV4	MICOS complex subunit MIC27	5	26.5	0	0.0188	0.954983	mito_others
APP	P05067-7	Amyloid beta A4 protein;N-APP;Soluble APP-alpha;Soluble APP-beta;C99;Beta-amyloid protein 42;Beta-amyloid protein 40;C83;P3(42);P3(40);C80;Gamma-secretase C-terminal fragment 59;Gamma-secretase C-terminal fragment 57;Gamma-secretase C-terminal fragment 50;C31	18	27.8	0	-0.0526	0.880377	non-mitochondria_nuclear-encoded
APPL1	Q9UKG1	DCC-interacting protein 13-alpha	4	7.8	0	-0.0297	0.966117	non-mitochondria_nuclear-encoded
APRT	H3BSW3	Adenine phosphoribosyltransferase	1	17.5	0.00028678	0.188	0.68979	non-mitochondria_nuclear-encoded
AQR	O60306	Intron-binding protein aquarius	2	2.1	0.00028523	0.269	0.742726	non-mitochondria_nuclear-encoded
ARCN1	B0YIW6	Coatomer subunit delta	14	25.4	0	-0.0992	0.819077	non-mitochondria_nuclear-encoded
ARF1	P84077	ADP-ribosylation factor 1;ADP-ribosylation factor 3	9	58.6	0	0.0132	0.974521	non-mitochondria_nuclear-encoded
ARF4	P18085	ADP-ribosylation factor 4	9	60	0	0.114	0.860358	non-mitochondria_nuclear-encoded
ARF5	P84085	ADP-ribosylation factor 5	9	56.1	0	-0.0467	0.877339	mito_others
ARF6	P62330	ADP-ribosylation factor 6	4	36	0	0.00772	0.987629	non-mitochondria_nuclear-encoded
ARFGAP1	F8VWH9	ADP-ribosylation factor GTPase-activating protein 1	7	33.5	0	0.356	0.488331	non-mitochondria_nuclear-encoded
ARFGAP2	G5E9L0	ADP-ribosylation factor GTPase-activating protein 2	8	26.5	0	0.11	0.736428	non-mitochondria_nuclear-encoded
ARFGAP3	C9JZR4	ADP-ribosylation factor GTPase-activating protein 3	4	10.1	0	-0.558	0.487409	non-mitochondria_nuclear-encoded
ARFIP1	P53367-2	Arfaptin-1	6	26.4	0	-0.535	0.476912	non-mitochondria_nuclear-encoded
ARFIP2	P53365-3	Arfaptin-2	4	21.8	0	-0.0494	0.879729	non-mitochondria_nuclear-encoded
ARFRP1	V9GYH4	ADP-ribosylation factor-related protein 1	4	34.4	0	-0.397	0.684252	non-mitochondria_nuclear-encoded
ARG2	P78540	Arginase-2, mitochondrial	3	9.9	0	0.236	0.450613	mito_others
ARHGAP1	Q07960	Rho GTPase-activating protein 1	4	12.3	0	-0.11	0.780804	non-mitochondria_nuclear-encoded
ARHGAP17	Q68EM7-2	Rho GTPase-activating protein 17	5	7.2	0	0.397	0.25269	non-mitochondria_nuclear-encoded
ARHGDIA	J3KRE2	Rho GDP-dissociation inhibitor 1	3	49.6	0	0.232	0.594447	non-mitochondria_nuclear-encoded
ARHGEF2	Q5VY93	Rho guanine nucleotide exchange factor 2	11	14.1	0	-0.0351	0.955866	non-mitochondria_nuclear-encoded
ARL1	F8VYN9	ADP-ribosylation factor-like protein 1	4	26.3	0	0.102	0.809202	non-mitochondria_nuclear-encoded
ARL10	Q8N8L6	ADP-ribosylation factor-like protein 10	2	9.4	0.00027647	-0.0236	0.963526	non-mitochondria_nuclear-encoded
ARL13B	Q3SXY8	ADP-ribosylation factor-like protein 13B	3	10	0	0.232	0.740345	non-mitochondria_nuclear-encoded
ARL15	Q9NXU5	ADP-ribosylation factor-like protein 15	2	13.2	0	0.0995	0.792612	non-mitochondria_nuclear-encoded
ARL2	P36404	ADP-ribosylation factor-like protein 2	4	27.2	0	-0.143	0.936538	mito_others
ARL3	P36405	ADP-ribosylation factor-like protein 3	3	21.4	0	-0.806	0.341057	non-mitochondria_nuclear-encoded
ARL6IP4	F5GYV5	ADP-ribosylation factor-like protein 6-interacting protein 4	3	22.3	0	-0.0593	0.889811	non-mitochondria_nuclear-encoded
ARL6IP5	O75915	PRA1 family protein 3	6	32.4	0	-0.19	0.677428	non-mitochondria_nuclear-encoded
ARL8A	Q96BM9	ADP-ribosylation factor-like protein 8A	11	49.5	0	0.0788	0.804093	non-mitochondria_nuclear-encoded
ARL8B	Q9NVJ2	ADP-ribosylation factor-like protein 8B	11	44.6	0	0.0249	0.933639	non-mitochondria_nuclear-encoded
ARMC1	Q9NVT9	Armadillo repeat-containing protein 1	4	20.2	0	0.0874	0.772501	non-mitochondria_nuclear-encoded
ARMC10	Q8N2F6-4	Armadillo repeat-containing protein 10	5	30.5	0	0.159	0.829095	mito_others
ARMCX3	Q9UH62	Armadillo repeat-containing X-linked protein 3	13	42	0	-0.0198	0.950019	mito_others
ARPC1A	Q92747	Actin-related protein 2/3 complex subunit 1A	9	35.9	0	0.076	0.831253	non-mitochondria_nuclear-encoded
ARPC1B	O15143	Actin-related protein 2/3 complex subunit 1B	8	26.6	0	-0.163	0.616352	non-mitochondria_nuclear-encoded
ARPC2	O15144	Actin-related protein 2/3 complex subunit 2	12	39.3	0	0.0592	0.907003	non-mitochondria_nuclear-encoded
ARPC3	O15145	Actin-related protein 2/3 complex subunit 3	4	16.3	0	0.264	0.702731	non-mitochondria_nuclear-encoded
ARPC4-TTLL3	F8WCF6	Actin-related protein 2/3 complex subunit 4	5	26	0	0.0655	0.899138	non-mitochondria_nuclear-encoded
ARPC5	O15511	Actin-related protein 2/3 complex subunit 5	5	43.7	0	0.0804	0.804894	non-mitochondria_nuclear-encoded
ARPC5L	Q9BPX5	Actin-related protein 2/3 complex subunit 5-like protein	4	41.2	0	0.0159	0.95886	non-mitochondria_nuclear-encoded
ARV1	H7C484	Protein ARV1	3	17.5	0	-0.141	0.816138	non-mitochondria_nuclear-encoded
ASCC3	Q8N3C0	Activating signal cointegrator 1 complex subunit 3	9	4.7	0	0.0849	0.806714	non-mitochondria_nuclear-encoded
ASNA1	O43681	ATPase ASNA1	4	14.7	0	-0.151	0.830855	non-mitochondria_nuclear-encoded
ASNS	P08243-2	Asparagine synthetase [glutamine-hydrolyzing]	6	12.2	0	0.326	0.329007	non-mitochondria_nuclear-encoded
ASPH	Q12797-10	Aspartyl/asparaginyl beta-hydroxylase	20	34.6	0	0.123	0.718643	non-mitochondria_nuclear-encoded
ATAD1	Q8NBU5	ATPase family AAA domain-containing protein 1	12	39.3	0	0.0123	0.980016	mito_others
ATAD3A	Q9NVI7-2	ATPase family AAA domain-containing protein 3A	26	45.7	0	0.0218	0.961747	mito_others
ATAD3B	Q5T9A4	ATPase family AAA domain-containing protein 3B	24	42.6	0	-0.11	0.726481	mito_others
ATG3	Q9NT62	Ubiquitin-like-conjugating enzyme ATG3	3	13.1	0	0.105	0.765335	non-mitochondria_nuclear-encoded
ATG9A	Q7Z3C6-2	Autophagy-related protein 9A	7	11.3	0	-0.0137	0.979276	non-mitochondria_nuclear-encoded
ATIC	P31939-2	Bifunctional purine biosynthesis protein PURH;Phosphoribosylaminoimidazolecarboxamide formyltransferase;IMP cyclohydrolase	11	28.3	0	0.00864	0.977535	non-mitochondria_nuclear-encoded
ATL2	Q8NHH9-5	Atlastin-2	14	28	0	0.0136	0.964284	non-mitochondria_nuclear-encoded
ATL3	F5H6I7	Atlastin-3	14	32.1	0	-0.159	0.632055	non-mitochondria_nuclear-encoded
ATP11B	Q9Y2G3	Probable phospholipid-transporting ATPase IF;Phospholipid-transporting ATPase	3	2.1	0.00027685	0.414	0.821243	non-mitochondria_nuclear-encoded
ATP11C	Q8NB49-2	Phospholipid-transporting ATPase IG	10	12.2	0	0.0848	0.774296	non-mitochondria_nuclear-encoded
ATP12A	P54707	Potassium-transporting ATPase alpha chain 2	6	4.3	0.0083175	0.0926	0.806012	non-mitochondria_nuclear-encoded
ATP13A1	Q9HD20-2	Manganese-transporting ATPase 13A1	28	33.3	0	0.0428	0.936002	non-mitochondria_nuclear-encoded
ATP1A1	P05023-4	Sodium/potassium-transporting ATPase subunit alpha-1	46	44.3	0	0.0505	0.887292	non-mitochondria_nuclear-encoded
ATP1A2	B1AKY9	Sodium/potassium-transporting ATPase subunit alpha-2	15	16.9	0.0031805	-0.0316	0.950601	non-mitochondria_nuclear-encoded
ATP1B1	P05026-2	Sodium/potassium-transporting ATPase subunit beta-1	5	16.3	0	0.0761	0.862539	non-mitochondria_nuclear-encoded
ATP1B3	P54709	Sodium/potassium-transporting ATPase subunit beta-3	12	48	0	0.0446	0.91604	non-mitochondria_nuclear-encoded
ATP2A2	P16615	Sarcoplasmic/endoplasmic reticulum calcium ATPase 2	35	39.3	0	0.0144	0.96872	non-mitochondria_nuclear-encoded
ATP2B1	P20020-6	Plasma membrane calcium-transporting ATPase 1;Calcium-transporting ATPase	24	26.5	0	0.132	0.681792	non-mitochondria_nuclear-encoded
ATP2B4	P23634-7	Plasma membrane calcium-transporting ATPase 4	18	19	0	0.0573	0.888878	non-mitochondria_nuclear-encoded
ATP2C1	P98194-4	Calcium-transporting ATPase type 2C member 1	14	21.4	0	-0.115	0.707602	non-mitochondria_nuclear-encoded
ATP5A1	P25705	ATP synthase subunit alpha, mitochondrial	33	57	0	0.0168	0.966731	non-mitochondria_nuclear-encoded
ATP5B	P06576	ATP synthase subunit beta, mitochondrial;ATP synthase subunit beta	24	66.4	0	-0.0114	0.977863	non-mitochondria_nuclear-encoded
ATP5C1	B4DL14	ATP synthase subunit gamma;ATP synthase subunit gamma, mitochondrial	10	40.8	0	-0.000733	0.998275	non-mitochondria_nuclear-encoded
ATP5D	P30049	ATP synthase subunit delta, mitochondrial	2	13.7	0	0.065	0.851885	non-mitochondria_nuclear-encoded
ATP5EP2	Q5VTU8	ATP synthase subunit epsilon-like protein, mitochondrial;ATP synthase subunit epsilon, mitochondrial	2	29.4	0.00054885	-0.00298	0.993363	non-mitochondria_nuclear-encoded
ATP5F1	P24539	ATP synthase F(0) complex subunit B1, mitochondrial	12	47.7	0	0.0212	0.955729	non-mitochondria_nuclear-encoded
ATP5H	O75947	ATP synthase subunit d, mitochondrial	11	73.9	0	-0.0697	0.869817	non-mitochondria_nuclear-encoded
ATP5I	P56385	ATP synthase subunit e, mitochondrial	5	62.3	0	0.195	0.512743	non-mitochondria_nuclear-encoded
ATP5J	P18859	ATP synthase-coupling factor 6, mitochondrial	6	51.9	0	0.185	0.7434	non-mitochondria_nuclear-encoded
ATP5J2	P56134-3	ATP synthase subunit f, mitochondrial	3	67.3	0.0002867	-0.229	0.810513	non-mitochondria_nuclear-encoded
ATP5J2-PTCD1	G3V325	Pentatricopeptide repeat-containing protein 1, mitochondrial	8	12.8	0	0.0241	0.964731	non-mitochondria_nuclear-encoded
ATP5L	O75964	ATP synthase subunit g, mitochondrial	5	52.4	0	0.0976	0.834215	non-mitochondria_nuclear-encoded
ATP5O	P48047	ATP synthase subunit O, mitochondrial	9	57.7	0	0.0384	0.912395	non-mitochondria_nuclear-encoded
ATP5S	Q99766	ATP synthase subunit s, mitochondrial	3	14	0	0.202	0.561087	non-mitochondria_nuclear-encoded
ATP5SL	M0QZC4	ATP synthase subunit s-like protein	2	12.2	0.00029682	-0.0936	0.797712	non-mitochondria_nuclear-encoded
ATP6AP1	Q15904	V-type proton ATPase subunit S1	9	21.7	0	0.00804	0.977976	non-mitochondria_nuclear-encoded
ATP6AP2	B7Z9I3	Renin receptor	9	33	0	-0.0648	0.824765	non-mitochondria_nuclear-encoded
ATP6V0A1	F5H569	V-type proton ATPase 116 kDa subunit a isoform 1;V-type proton ATPase subunit a	18	22.6	0	0.000215	0.999488	non-mitochondria_nuclear-encoded
ATP6V0A2	Q9Y487	V-type proton ATPase 116 kDa subunit a isoform 2	17	25.1	0	-0.0485	0.868173	non-mitochondria_nuclear-encoded
ATP6V0D1	F5GYQ1	V-type proton ATPase subunit d 1	10	32.7	0	0.16	0.621993	non-mitochondria_nuclear-encoded
ATP6V0D2	Q8N8Y2	V-type proton ATPase subunit d 2	1	4.3	0.0031797	0.187	0.579415	non-mitochondria_nuclear-encoded
ATP6V1A	B7Z1R5	V-type proton ATPase catalytic subunit A	21	44.9	0	-0.127	0.691072	non-mitochondria_nuclear-encoded
ATP6V1B2	P21281	V-type proton ATPase subunit B, brain isoform	16	39.1	0	-0.0211	0.942346	non-mitochondria_nuclear-encoded
ATP6V1C1	P21283	V-type proton ATPase subunit C 1	10	26.2	0	0.0722	0.836344	non-mitochondria_nuclear-encoded
ATP6V1D	G3V2S6	V-type proton ATPase subunit D	7	46.9	0	-0.0683	0.840701	non-mitochondria_nuclear-encoded
ATP6V1E1	P36543	V-type proton ATPase subunit E 1	7	29.2	0	-0.0597	0.840058	non-mitochondria_nuclear-encoded
ATP6V1F	Q16864	V-type proton ATPase subunit F	5	42.9	0	-0.116	0.743929	non-mitochondria_nuclear-encoded
ATP6V1G1	O75348	V-type proton ATPase subunit G 1	4	36.4	0	0.399	0.600824	non-mitochondria_nuclear-encoded
ATP6V1H	Q9UI12-2	V-type proton ATPase subunit H	10	25.2	0	0.0338	0.928828	non-mitochondria_nuclear-encoded
ATP7B	E7ET55	Copper-transporting ATPase 2;WND/140 kDa	6	7.4	0	-0.0298	0.974789	non-mitochondria_nuclear-encoded
ATPAF1	I3L448	ATP synthase mitochondrial F1 complex assembly factor 1	9	27.6	0	0.0645	0.838429	mito_OXPHOS_nuclear-encoded
ATPAF2	Q8N5M1	ATP synthase mitochondrial F1 complex assembly factor 2	4	17.3	0	0.0358	0.921722	mito_OXPHOS_nuclear-encoded
ATPIF1	Q9UII2	ATPase inhibitor, mitochondrial	7	36.8	0	-0.0999	0.785392	non-mitochondria_nuclear-encoded
ATRN	O75882-3	Attractin	2	2.4	0	0.329	0.426132	non-mitochondria_nuclear-encoded
ATXN10	Q9UBB4	Ataxin-10	13	31.8	0	-0.123	0.688401	non-mitochondria_nuclear-encoded
ATXN2	H0YH87	Ataxin-2	9	13.1	0	-0.307	0.746619	non-mitochondria_nuclear-encoded
ATXN2L	Q8WWM7	Ataxin-2-like protein	24	28.9	0	-0.0115	0.968605	non-mitochondria_nuclear-encoded
AUH	Q13825-2	Methylglutaconyl-CoA hydratase, mitochondrial	1	6.5	0	-0.184	0.616838	mito_others
AUP1	Q9Y679-2	Ancient ubiquitous protein 1	11	28	0	-0.353	0.285334	non-mitochondria_nuclear-encoded
AZIN1	U3KQI8	Antizyme inhibitor 1	1	9.1	0.0046398	0.013	0.974691	non-mitochondria_nuclear-encoded
B2M	H0YLF3	Beta-2-microglobulin;Beta-2-microglobulin form pI 5.3	2	28.2	0.00029718	0.0805	0.883757	non-mitochondria_nuclear-encoded
B3GALT6	Q96L58	Beta-1,3-galactosyltransferase 6	3	10	0	-0.165	0.800834	non-mitochondria_nuclear-encoded
B3GALTL	Q6Y288	Beta-1,3-glucosyltransferase	6	18.7	0	0.203	0.58203	non-mitochondria_nuclear-encoded
B3GAT3	O94766	Galactosylgalactosylxylosylprotein 3-beta-glucuronosyltransferase 3	7	27.5	0	0.147	0.679229	non-mitochondria_nuclear-encoded
B4DLN1	B4DLN1		15	42.5	0	-0.04	0.917542	non-mitochondria_nuclear-encoded
B4GALT1	P15291-2	Beta-1,4-galactosyltransferase 1;Lactose synthase A protein;N-acetyllactosamine synthase;Beta-N-acetylglucosaminylglycopeptide beta-1,4-galactosyltransferase;Beta-N-acetylglucosaminyl-glycolipid beta-1,4-galactosyltransferase;Processed beta-1,4-galactosyltransferase 1	2	10.4	0.00029709	-0.479	0.358061	non-mitochondria_nuclear-encoded
B4GALT7	Q9UBV7	Beta-1,4-galactosyltransferase 7;Xylosylprotein 4-beta-galactosyltransferase	3	9.2	0	0.162	0.809366	non-mitochondria_nuclear-encoded
B4GAT1	O43505	Beta-1,4-glucuronyltransferase 1	5	14.2	0	0.113	0.843666	non-mitochondria_nuclear-encoded
BAG2	O95816	BAG family molecular chaperone regulator 2	8	41.2	0	0.0519	0.902465	non-mitochondria_nuclear-encoded
BAG5	Q9UL15	BAG family molecular chaperone regulator 5	3	9.8	0	0.0959	0.817939	non-mitochondria_nuclear-encoded
BAG6	P46379-2	Large proline-rich protein BAG6	8	9.2	0	-0.11	0.774674	non-mitochondria_nuclear-encoded
BAIAP2	I3L4C2	Brain-specific angiogenesis inhibitor 1-associated protein 2	11	23.5	0	-0.073	0.804202	non-mitochondria_nuclear-encoded
BAIAP2L1	Q9UHR4	Brain-specific angiogenesis inhibitor 1-associated protein 2-like protein 1	5	11	0	0.183	0.572449	non-mitochondria_nuclear-encoded
BAK1	C0H5Y7	Bcl-2 homologous antagonist/killer	2	23.5	0	-0.0349	0.9162	mito_others
BANF1	O75531	Barrier-to-autointegration factor;Barrier-to-autointegration factor, N-terminally processed	10	66.3	0	0.0297	0.939352	non-mitochondria_nuclear-encoded
BASP1	P80723	Brain acid soluble protein 1	10	70.9	0	-0.0126	0.985443	non-mitochondria_nuclear-encoded
BAX	Q07812-5	Apoptosis regulator BAX	5	42.1	0	0.035	0.906195	mito_others
BAZ1B	Q9UIG0-2	Tyrosine-protein kinase BAZ1B	5	4.7	0	-0.0194	0.957072	non-mitochondria_nuclear-encoded
BCAP29	Q9UHQ4	B-cell receptor-associated protein 29	4	16.2	0	-0.0326	0.935592	non-mitochondria_nuclear-encoded
BCAP31	P51572	B-cell receptor-associated protein 31	14	43.1	0	0.039	0.916607	non-mitochondria_nuclear-encoded
BCAS2	O75934	Pre-mRNA-splicing factor SPF27	3	15.6	0	-0.00791	0.979212	non-mitochondria_nuclear-encoded
BCAT2	B3KSI3	Branched-chain-amino-acid aminotransferase;Branched-chain-amino-acid aminotransferase, mitochondrial	7	21.6	0	-0.0241	0.953395	mito_others
BCCIP	B4E318	BRCA2 and CDKN1A-interacting protein	2	11.5	0.00081169	-0.177	0.941855	non-mitochondria_nuclear-encoded
BCKDHA	F5H5P2	2-oxoisovalerate dehydrogenase subunit alpha, mitochondrial	10	29.4	0	0.149	0.789025	mito_others
BCKDHB	P21953	2-oxoisovalerate dehydrogenase subunit beta, mitochondrial	5	18.9	0	-0.0792	0.821312	mito_others
BCKDK	H3BS02	[3-methyl-2-oxobutanoate dehydrogenase [lipoamide]] kinase, mitochondrial	5	32.7	0	-0.0174	0.953701	mito_others
BCL2L13	Q9BXK5	Bcl-2-like protein 13	10	37.5	0	0.175	0.742147	mito_others
BCLAF1	Q9NYF8-2	Bcl-2-associated transcription factor 1	12	16.2	0	0.307	0.392296	non-mitochondria_nuclear-encoded
BCS1L	Q9Y276	Mitochondrial chaperone BCS1	14	41.1	0	0.0205	0.944938	mito_OXPHOS_nuclear-encoded
BET1	C9JTT8	BET1 homolog	1	11.2	0.003112	-0.0863	0.80972	non-mitochondria_nuclear-encoded
BET1L	H7BXT7	BET1-like protein	2	48.3	0	0.154	0.632524	non-mitochondria_nuclear-encoded
BICD2	Q8TD16	Protein bicaudal D homolog 2	3	4.9	0	0.386	0.431504	non-mitochondria_nuclear-encoded
BID	P55957	BH3-interacting domain death agonist;BH3-interacting domain death agonist p15;BH3-interacting domain death agonist p13;BH3-interacting domain death agonist p11	4	36.4	0	0.059	0.866664	mito_others
BIRC5	K7EMW2	Baculoviral IAP repeat-containing protein 5	1	9.9	0.0031064	0.244	0.454615	non-mitochondria_nuclear-encoded
BLOC1S1	F8W099	Biogenesis of lysosome-related organelles complex 1 subunit 1	1	25	0.0030832	0.0941	0.760514	mito_others
BLOC1S2	Q6QNY1	Biogenesis of lysosome-related organelles complex 1 subunit 2	3	34.5	0	-0.346	0.556806	non-mitochondria_nuclear-encoded
BLVRA	C9J1E1	Biliverdin reductase A	1	16.7	0.0080933	0.0814	0.874853	non-mitochondria_nuclear-encoded
BMPR1A	P36894	Bone morphogenetic protein receptor type-1A;Bone morphogenetic protein receptor type-1B	4	9	0	0.0507	0.948597	non-mitochondria_nuclear-encoded
BMS1	Q14692	Ribosome biogenesis protein BMS1 homolog	5	6	0	0.26	0.654231	non-mitochondria_nuclear-encoded
BNIP1	Q12981	Vesicle transport protein SEC20	6	30.7	0	-0.00761	0.979808	non-mitochondria_nuclear-encoded
BOLA2	Q9H3K6	BolA-like protein 2	4	61.6	0	0.169	0.661668	non-mitochondria_nuclear-encoded
BPHL	Q86WA6-2	Valacyclovir hydrolase	3	12.4	0	-0.0601	0.855435	mito_others
BPNT1	O95861-4	3(2),5-bisphosphate nucleotidase 1	6	29	0	0.222	0.508391	non-mitochondria_nuclear-encoded
BRD2	H0Y6K2	Bromodomain-containing protein 2	3	3.7	0	-0.105	0.860079	non-mitochondria_nuclear-encoded
BRI3	F5GXW6	Brain protein I3	1	16.3	0	0.0908	0.761829	non-mitochondria_nuclear-encoded
BRI3BP	Q8WY22	BRI3-binding protein	3	17.1	0	-0.034	0.965037	non-mitochondria_nuclear-encoded
BRIX1	Q8TDN6	Ribosome biogenesis protein BRX1 homolog	2	6.8	0.0002891	0.515	0.828621	non-mitochondria_nuclear-encoded
BRK1	F5H577	Protein BRICK1	2	16.2	0.00081323	-0.208	0.766771	non-mitochondria_nuclear-encoded
BROX	Q5VW33	BRO1 domain-containing protein BROX	1	9.3	0.0031788	-0.646	0.247269	non-mitochondria_nuclear-encoded
BSDC1	Q9NW68	BSD domain-containing protein 1	6	18.1	0	-0.0935	0.923668	non-mitochondria_nuclear-encoded
BSG	P35613-2	Basigin	8	34.6	0	0.0381	0.900454	non-mitochondria_nuclear-encoded
BSG.1	P35613-3	Basigin	8	55.1	0.0030777	-0.193	0.609714	non-mitochondria_nuclear-encoded
BTD	F8W1Q3	Biotinidase	2	4.8	0	-0.226	0.575538	non-mitochondria_nuclear-encoded
BTF3	P20290	Transcription factor BTF3	8	51	0	-0.113	0.707357	non-mitochondria_nuclear-encoded
BTF3L4	Q96K17	Transcription factor BTF3 homolog 4;Transcription factor BTF3	4	38.6	0	0.0828	0.783042	non-mitochondria_nuclear-encoded
BTN2A1	Q7KYR7-3	Butyrophilin subfamily 2 member A1	2	8.8	0.00029223	-0.0805	0.917555	non-mitochondria_nuclear-encoded
BUB1B	O60566-2	Mitotic checkpoint serine/threonine-protein kinase BUB1 beta	4	4.7	0	-0.418	0.826394	non-mitochondria_nuclear-encoded
BUB3	O43684-2	Mitotic checkpoint protein BUB3	10	41.1	0	0.00339	0.990739	non-mitochondria_nuclear-encoded
BYSL	Q13895	Bystin	5	12.8	0	-0.182	0.656931	non-mitochondria_nuclear-encoded
BZW1	Q7L1Q6	Basic leucine zipper and W2 domain-containing protein 1	8	17.2	0	0.0454	0.900395	non-mitochondria_nuclear-encoded
BZW2	E7ETZ4	Basic leucine zipper and W2 domain-containing protein 2	13	27.7	0	-0.00164	0.99598	non-mitochondria_nuclear-encoded
C10orf32	Q96B45	UPF0693 protein C10orf32	3	38.1	0	-0.0698	0.821874	non-mitochondria_nuclear-encoded
C10orf35	Q96D05	Uncharacterized protein C10orf35	2	22.3	0	-0.087	0.870708	non-mitochondria_nuclear-encoded
C12orf73	Q69YU5	Uncharacterized protein C12orf73	2	26.8	0	0.136	0.760407	non-mitochondria_nuclear-encoded
C14orf1	Q9UKR5	Probable ergosterol biosynthetic protein 28	3	19.3	0	-0.103	0.815047	non-mitochondria_nuclear-encoded
C14orf166	Q9Y224	UPF0568 protein C14orf166	13	61.5	0	-0.0226	0.940814	non-mitochondria_nuclear-encoded
C16orf62	G5E9I3	UPF0505 protein C16orf62	12	19.1	0	0.0651	0.93018	non-mitochondria_nuclear-encoded
C17orf59	Q96GS4	Uncharacterized protein C17orf59	5	22.4	0	-0.101	0.777489	non-mitochondria_nuclear-encoded
C17orf62	J3KTF4	Uncharacterized protein C17orf62	1	15.9	0	0.0375	0.912969	non-mitochondria_nuclear-encoded
C17orf80	Q9BSJ5-3	Uncharacterized protein C17orf80	4	7.5	0	0.363	0.612142	non-mitochondria_nuclear-encoded
C18orf8	Q96DM3	Uncharacterized protein C18orf8	7	16	0	-0.167	0.931053	non-mitochondria_nuclear-encoded
C19orf25	E7EP72	UPF0449 protein C19orf25	2	18.4	0	0.0202	0.947442	non-mitochondria_nuclear-encoded
C19orf43	Q9BQ61	Uncharacterized protein C19orf43	2	13.1	0.00054466	-0.199	0.897879	non-mitochondria_nuclear-encoded
C19orf52	Q9BSF4	Uncharacterized protein C19orf52	8	37.7	0	0.0936	0.772433	non-mitochondria_nuclear-encoded
C1GALT1	Q9NS00-2	Glycoprotein-N-acetylgalactosamine 3-beta-galactosyltransferase 1	3	14.2	0	1.27	0.245443	non-mitochondria_nuclear-encoded
C1GALT1C1	Q96EU7	C1GALT1-specific chaperone 1	3	11.3	0	0.0844	0.777384	non-mitochondria_nuclear-encoded
C1orf122	Q6ZSJ8	Uncharacterized protein C1orf122	2	22.7	0.00029744	-0.0333	0.970686	non-mitochondria_nuclear-encoded
C1QBP	Q07021	Complement component 1 Q subcomponent-binding protein, mitochondrial	8	50	0	0.0584	0.889188	mito_others
C20orf24	Q9BUV8-4	Uncharacterized protein C20orf24	2	18.4	0.00054615	-0.428	0.324003	non-mitochondria_nuclear-encoded
C20orf27	Q9GZN8	UPF0687 protein C20orf27	1	8	0.0051045	-0.0974	0.791864	non-mitochondria_nuclear-encoded
C21orf33	P30042	ES1 protein homolog, mitochondrial	9	44	0	0.0519	0.866774	non-mitochondria_nuclear-encoded
C21orf59	P57076	UPF0769 protein C21orf59	3	21.4	0	0.265	0.530443	non-mitochondria_nuclear-encoded
C2orf47	Q8WWC4	Uncharacterized protein C2orf47, mitochondrial	8	27.5	0	0.105	0.724082	non-mitochondria_nuclear-encoded
C3orf58	Q8NDZ4	Deleted in autism protein 1	7	20.7	0	0.0155	0.981313	non-mitochondria_nuclear-encoded
C4B	F5GXS0	Complement C4-A;Complement C4 beta chain;Complement C4-A alpha chain;C4a anaphylatoxin;C4b-A;C4d-A;Complement C4 gamma chain;Complement C4-B;Complement C4 beta chain;Complement C4-B alpha chain;C4a anaphylatoxin;C4b-B;C4d-B;Complement C4 gamma chain	8	4.4	0	0.454	0.340128	non-mitochondria_nuclear-encoded
C4orf27	Q9NWY4	UPF0609 protein C4orf27	1	4	0.0031546	-0.521	0.14044	non-mitochondria_nuclear-encoded
C4orf32	Q8N8J7	Uncharacterized protein C4orf32	1	12.9	0.00054407	-0.231	0.463011	non-mitochondria_nuclear-encoded
C6orf203	J3KQ88	Uncharacterized protein C6orf203	1	5.3	0	0.339	0.284417	non-mitochondria_nuclear-encoded
C7orf50	C9JQV0	Uncharacterized protein C7orf50	4	35.9	0	0.141	0.756183	non-mitochondria_nuclear-encoded
C7orf55	Q96HJ9-2	UPF0562 protein C7orf55;Putative RNA-binding protein Luc7-like 2	17	34.9	0	0.0213	0.954774	non-mitochondria_nuclear-encoded
C8orf33	Q9H7E9	UPF0488 protein C8orf33	2	12.7	0	0.148	0.706441	non-mitochondria_nuclear-encoded
C8orf82	H0YF29	UPF0598 protein C8orf82	3	14.9	0	0.27	0.380627	mito_others
C9orf89	Q96LW7-2	Bcl10-interacting CARD protein	5	37.7	0	0.0245	0.932844	non-mitochondria_nuclear-encoded
CA2	P00918	Carbonic anhydrase 2	5	23.5	0	-0.136	0.655667	non-mitochondria_nuclear-encoded
CAB39	Q9Y376	Calcium-binding protein 39	4	14.1	0	-0.074	0.871012	non-mitochondria_nuclear-encoded
CACHD1	Q5VU97	VWFA and cache domain-containing protein 1	6	5.4	0	0.241	0.543558	non-mitochondria_nuclear-encoded
CACYBP	Q9HB71	Calcyclin-binding protein	15	64.9	0	0.0229	0.954966	non-mitochondria_nuclear-encoded
CAD	F8VPD4	CAD protein;Glutamine-dependent carbamoyl-phosphate synthase;Aspartate carbamoyltransferase;Dihydroorotase	30	19.1	0	0.107	0.794746	non-mitochondria_nuclear-encoded
CADM1	Q9BY67-5	Cell adhesion molecule 1	7	32.4	0	-0.144	0.621394	non-mitochondria_nuclear-encoded
CALCOCO2	Q13137-4	Calcium-binding and coiled-coil domain-containing protein 2	14	33.6	0	-0.112	0.735744	non-mitochondria_nuclear-encoded
CALD1	Q05682-5	Caldesmon	22	46.1	0	0.0305	0.92935	non-mitochondria_nuclear-encoded
CALM2	H0Y7A7	Calmodulin	9	46	0	0.0306	0.93337	non-mitochondria_nuclear-encoded
CALR	P27797	Calreticulin	22	59.5	0	0.000601	0.998702	non-mitochondria_nuclear-encoded
CALU	O43852	Calumenin	16	55.2	0	0.0639	0.874336	non-mitochondria_nuclear-encoded
CALU.1	O43852-2	Calumenin	13	47.3	0.0053333	0.146	0.648611	non-mitochondria_nuclear-encoded
CAMK2D	D6R938	Calcium/calmodulin-dependent protein kinase type II subunit delta	8	22.7	0	0.0775	0.893983	non-mitochondria_nuclear-encoded
CAMK2G	Q5SWX3	Calcium/calmodulin-dependent protein kinase type II subunit gamma	5	13.6	0	-0.0992	0.777533	non-mitochondria_nuclear-encoded
CAMLG	P49069	Calcium signal-modulating cyclophilin ligand	8	32.8	0	-0.0236	0.939107	non-mitochondria_nuclear-encoded
CAND1	Q86VP6	Cullin-associated NEDD8-dissociated protein 1	29	27.8	0	0.00739	0.980197	non-mitochondria_nuclear-encoded
CANT1	Q8WVQ1-3	Soluble calcium-activated nucleotidase 1	9	38	0	0.0546	0.882978	non-mitochondria_nuclear-encoded
CANX	P27824	Calnexin	44	53.7	0	-0.0188	0.96004	non-mitochondria_nuclear-encoded
CAP1	Q01518-2	Adenylyl cyclase-associated protein 1;Adenylyl cyclase-associated protein	11	26.6	0	-0.0211	0.949573	non-mitochondria_nuclear-encoded
CAPRIN1	Q14444-2	Caprin-1	13	25.4	0	-0.0553	0.897854	non-mitochondria_nuclear-encoded
CAPZA1	P52907	F-actin-capping protein subunit alpha-1	9	47.9	0	-0.0375	0.92752	non-mitochondria_nuclear-encoded
CAPZA2	P47755	F-actin-capping protein subunit alpha-2	6	32.5	0	-0.19	0.579819	non-mitochondria_nuclear-encoded
CAPZB	P47756-2	F-actin-capping protein subunit beta	10	42.3	0	0.00751	0.982572	non-mitochondria_nuclear-encoded
CARM1	Q86X55-2	Histone-arginine methyltransferase CARM1	4	13	0	-0.453	0.200128	non-mitochondria_nuclear-encoded
CARS	B4DKY1	Cysteine--tRNA ligase, cytoplasmic	4	5.5	0	0.645	0.101471	non-mitochondria_nuclear-encoded
CARS2	Q9HA77	Probable cysteine--tRNA ligase, mitochondrial	8	17.7	0	0.308	0.328866	mito_others
CASC3	J3KSY7	Protein CASC3	1	4	0.0036819	0.184	0.58442	non-mitochondria_nuclear-encoded
CASC4	Q6P4E1-2	Protein CASC4	2	6.6	0.00027941	-0.0749	0.818376	non-mitochondria_nuclear-encoded
CASK	O14936-3	Peripheral plasma membrane protein CASK	14	19.1	0	0.107	0.742773	non-mitochondria_nuclear-encoded
CAT	P04040	Catalase	17	41.4	0	0.00807	0.97825	mito_others
CBR1	P16152	Carbonyl reductase [NADPH] 1	7	39.4	0	-0.151	0.710157	non-mitochondria_nuclear-encoded
CBR4	H0Y962	Carbonyl reductase family member 4	2	16.7	0	0.292	0.662384	mito_others
CBS	P35520	Cystathionine beta-synthase	5	15.1	0	0.539	0.195528	non-mitochondria_nuclear-encoded
CBX3	Q13185	Chromobox protein homolog 3	6	33.9	0	0.113	0.73493	non-mitochondria_nuclear-encoded
CBX5	P45973	Chromobox protein homolog 5	4	25.7	0	-0.282	0.818539	non-mitochondria_nuclear-encoded
CC2D1A	Q6P1N0-2	Coiled-coil and C2 domain-containing protein 1A	5	6.2	0	0.0228	0.974185	non-mitochondria_nuclear-encoded
CCBL2	Q6YP21-3	Kynurenine--oxoglutarate transaminase 3	5	16.9	0	0.0245	0.960152	non-mitochondria_nuclear-encoded
CCDC101	H3BPL5	SAGA-associated factor 29 homolog	1	9.8	0.003143	0.541	0.175739	non-mitochondria_nuclear-encoded
CCDC109B	Q9NWR8	Calcium uniporter regulatory subunit MCUb, mitochondrial	3	9.8	0	0.427	0.3553	non-mitochondria_nuclear-encoded
CCDC115	B8ZZ99	Coiled-coil domain-containing protein 115	1	8.6	0.0031604	0.0474	0.879264	non-mitochondria_nuclear-encoded
CCDC12	J3KR35	Coiled-coil domain-containing protein 12	3	28.5	0	0.0119	0.978144	non-mitochondria_nuclear-encoded
CCDC124	Q96CT7	Coiled-coil domain-containing protein 124	6	27.8	0	-0.137	0.67115	non-mitochondria_nuclear-encoded
CCDC134	Q9H6E4	Coiled-coil domain-containing protein 134	3	15.7	0	0.225	0.550741	non-mitochondria_nuclear-encoded
CCDC138	Q96M89-2	Coiled-coil domain-containing protein 138	3	7.5	0	0.488	0.526029	non-mitochondria_nuclear-encoded
CCDC167	Q5T7F6	Coiled-coil domain-containing protein 167	2	20.2	0.00028265	0.105	0.790752	non-mitochondria_nuclear-encoded
CCDC22	O60826	Coiled-coil domain-containing protein 22	15	30.6	0	-0.0146	0.981983	non-mitochondria_nuclear-encoded
CCDC47	Q96A33	Coiled-coil domain-containing protein 47	17	35	0	-0.0038	0.991042	non-mitochondria_nuclear-encoded
CCDC51	Q96ER9	Coiled-coil domain-containing protein 51	13	34.1	0	0.00894	0.975765	mito_others
CCDC53	H0YGN0	WASH complex subunit CCDC53	1	13.1	0.00029155	-0.32	0.552022	non-mitochondria_nuclear-encoded
CCDC58	C9JQ41	Coiled-coil domain-containing protein 58	4	38.5	0	0.0913	0.81661	mito_others
CCDC85C	A6NKD9	Coiled-coil domain-containing protein 85C	4	11	0	-0.226	0.572154	non-mitochondria_nuclear-encoded
CCDC90B	E9PKQ5	Coiled-coil domain-containing protein 90B, mitochondrial	3	17.8	0	0.109	0.871993	mito_others
CCDC93	F8W9X7	Coiled-coil domain-containing protein 93	9	16.7	0	-0.0661	0.825854	non-mitochondria_nuclear-encoded
CCNB1	P14635-2	G2/mitotic-specific cyclin-B1	6	17.2	0	-0.0111	0.98283	non-mitochondria_nuclear-encoded
CCNB2	O95067	G2/mitotic-specific cyclin-B2	6	20.4	0	0.27	0.500259	non-mitochondria_nuclear-encoded
CCNT1	O60563	Cyclin-T1	2	2.9	0.00028433	0.0747	0.819938	non-mitochondria_nuclear-encoded
CCT2	P78371	T-complex protein 1 subunit beta	30	65.4	0	0.00639	0.982353	non-mitochondria_nuclear-encoded
CCT3	P49368	T-complex protein 1 subunit gamma	28	56	0	0.000482	0.998774	non-mitochondria_nuclear-encoded
CCT4	P50991	T-complex protein 1 subunit delta	29	55.7	0	-0.0223	0.940199	non-mitochondria_nuclear-encoded
CCT5	P48643	T-complex protein 1 subunit epsilon	34	61.4	0	0.0189	0.947835	non-mitochondria_nuclear-encoded
CCT6A	P40227	T-complex protein 1 subunit zeta	20	40.5	0	-0.00492	0.987961	non-mitochondria_nuclear-encoded
CCT6B	Q92526	T-complex protein 1 subunit zeta-2	6	11.3	0.0031274	-0.0105	0.977814	non-mitochondria_nuclear-encoded
CCT7	Q99832	T-complex protein 1 subunit eta	24	51.6	0	-0.0237	0.934471	non-mitochondria_nuclear-encoded
CCT8	P50990-2	T-complex protein 1 subunit theta	34	70.3	0	0.236	0.445866	non-mitochondria_nuclear-encoded
CCZ1	P86791	Vacuolar fusion protein CCZ1 homolog;Vacuolar fusion protein CCZ1 homolog B	9	21.4	0	0.158	0.799371	non-mitochondria_nuclear-encoded
CD151	E9PMR4	Tetraspanin;CD151 antigen	3	10.8	0	0.564	0.348863	non-mitochondria_nuclear-encoded
CD276	Q5ZPR3	CD276 antigen	4	12.5	0	0.879	0.192202	non-mitochondria_nuclear-encoded
CD2AP	Q9Y5K6	CD2-associated protein	6	10.8	0	0.0295	0.938569	non-mitochondria_nuclear-encoded
CD320	Q9NPF0	CD320 antigen	7	23.4	0	-0.0841	0.834378	non-mitochondria_nuclear-encoded
CD46	R4GN18	Membrane cofactor protein	1	16.7	0	0.151	0.605737	non-mitochondria_nuclear-encoded
CD47	Q08722-2	Leukocyte surface antigen CD47	3	9.6	0	0.0807	0.840753	non-mitochondria_nuclear-encoded
CD59	E9PNW4	CD59 glycoprotein	4	29.6	0	0.012	0.97952	non-mitochondria_nuclear-encoded
CD63	F8VNT9	Tetraspanin;CD63 antigen	2	13.5	0.00029317	-0.224	0.570434	non-mitochondria_nuclear-encoded
CD81	E9PJK1	Tetraspanin;CD81 antigen	4	40.6	0	0.0642	0.882204	non-mitochondria_nuclear-encoded
CD9	A6NNI4	Tetraspanin;CD9 antigen	3	10.7	0	0.277	0.513361	non-mitochondria_nuclear-encoded
CD99	H7C2F2		3	37.8	0.0031847	0.607	0.695091	non-mitochondria_nuclear-encoded
CD99.1	P14209	CD99 antigen	4	45.4	0	-0.0382	0.897952	non-mitochondria_nuclear-encoded
CD99L2	Q8TCZ2-3	CD99 antigen-like protein 2	4	32.6	0	0.119	0.749253	non-mitochondria_nuclear-encoded
CDC27	B4DL80	Cell division cycle protein 27 homolog	7	14.3	0	-0.229	0.852246	non-mitochondria_nuclear-encoded
CDC37	Q16543	Hsp90 co-chaperone Cdc37;Hsp90 co-chaperone Cdc37, N-terminally processed	6	18	0	-0.214	0.564242	non-mitochondria_nuclear-encoded
CDC42	P60953	Cell division control protein 42 homolog	8	48.2	0	0.00929	0.979637	non-mitochondria_nuclear-encoded
CDC42BPA	F5H5N0	Serine/threonine-protein kinase MRCK alpha	9	9.2	0	-0.211	0.642012	non-mitochondria_nuclear-encoded
CDC42BPB	Q9Y5S2	Serine/threonine-protein kinase MRCK beta	4	3.7	0	0.233	0.57098	non-mitochondria_nuclear-encoded
CDC42EP1	Q00587-2	Cdc42 effector protein 1	3	16.9	0	-0.352	0.335772	non-mitochondria_nuclear-encoded
CDC5L	Q99459	Cell division cycle 5-like protein	11	17.6	0	0.0248	0.950914	non-mitochondria_nuclear-encoded
CDC73	Q6P1J9	Parafibromin	5	9	0	-0.113	0.876512	non-mitochondria_nuclear-encoded
CDCA3	J3KMY0	Cell division cycle-associated protein 3	5	29.2	0	0.247	0.825264	non-mitochondria_nuclear-encoded
CDH2	A8MWK3	Cadherin-2	16	26.3	0	-0.0763	0.798977	non-mitochondria_nuclear-encoded
CDIPT	B3KY94	CDP-diacylglycerol--inositol 3-phosphatidyltransferase	4	19	0	-0.0947	0.745919	non-mitochondria_nuclear-encoded
CDK1	P06493	Cyclin-dependent kinase 1	11	43.1	0	0.0134	0.974198	non-mitochondria_nuclear-encoded
CDK12	Q9NYV4-2	Cyclin-dependent kinase 12	3	2.9	0	-0.353	0.359306	non-mitochondria_nuclear-encoded
CDK2	G3V5T9	Cyclin-dependent kinase 2	7	20.8	0	-0.234	0.568004	non-mitochondria_nuclear-encoded
CDK4	P11802	Cyclin-dependent kinase 4	7	31	0	-0.115	0.702478	non-mitochondria_nuclear-encoded
CDK5RAP1	Q96SZ6-2	CDK5 regulatory subunit-associated protein 1	7	14.3	0	-0.0817	0.778864	mito_others
CDK5RAP3	Q96JB5	CDK5 regulatory subunit-associated protein 3	15	28.9	0	0.015	0.962083	non-mitochondria_nuclear-encoded
CDKAL1	Q5VV42	Threonylcarbamoyladenosine tRNA methylthiotransferase	11	28.2	0	0.0464	0.907119	non-mitochondria_nuclear-encoded
CDKN2A	K7ES20	Cyclin-dependent kinase inhibitor 2A;Cyclin-dependent kinase 4 inhibitor B	3	44.2	0	0.00196	0.995732	non-mitochondria_nuclear-encoded
CDS1	Q92903	Phosphatidate cytidylyltransferase 1	2	4.8	0.00027586	0.338	0.619691	non-mitochondria_nuclear-encoded
CDS2	O95674	Phosphatidate cytidylyltransferase 2	5	19.3	0	0.0816	0.781766	non-mitochondria_nuclear-encoded
CDV3	Q9UKY7	Protein CDV3 homolog	7	46.5	0	0.174	0.590955	non-mitochondria_nuclear-encoded
CECR5	Q9BXW7-2	Cat eye syndrome critical region protein 5	12	46.3	0	0.00819	0.986575	non-mitochondria_nuclear-encoded
CENPF	P49454	Centromere protein F	8	2.9	0	-0.151	0.857039	non-mitochondria_nuclear-encoded
CENPM	Q9NSP4	Centromere protein M	5	32.8	0	-0.156	0.633997	non-mitochondria_nuclear-encoded
CENPV	Q7Z7K6-3	Centromere protein V	2	20.6	0	-0.264	0.695575	non-mitochondria_nuclear-encoded
CEP128	H0YJE3	Centrosomal protein of 128 kDa	1	1.5	0.0030904	-0.18	0.622383	non-mitochondria_nuclear-encoded
CEP131	Q9UPN4-2	Centrosomal protein of 131 kDa	22	25.2	0	-0.104	0.725981	non-mitochondria_nuclear-encoded
CEP170	Q5SW79	Centrosomal protein of 170 kDa	10	8.8	0	0.0232	0.95949	non-mitochondria_nuclear-encoded
CEP55	Q53EZ4-2	Centrosomal protein of 55 kDa	3	7.8	0	-0.214	0.522518	non-mitochondria_nuclear-encoded
CEP85L	M0QYY5	Uncharacterized protein C7orf73;Centrosomal protein of 85 kDa-like	1	14.9	0.0037267	0.0328	0.939349	non-mitochondria_nuclear-encoded
CEPT1	Q9Y6K0	Choline/ethanolaminephosphotransferase 1	4	12.7	0	0.0258	0.958559	non-mitochondria_nuclear-encoded
CERCAM	Q5T4B2-2	Probable inactive glycosyltransferase 25 family member 3	2	6.4	0.00028185	-0.0288	0.954731	non-mitochondria_nuclear-encoded
CERK	Q8TCT0	Ceramide kinase	3	11.7	0	-0.554	0.315333	non-mitochondria_nuclear-encoded
CERS2	Q5SZE1	Ceramide synthase 2	4	17.4	0	-0.0791	0.834416	non-mitochondria_nuclear-encoded
CFL1	P23528	Cofilin-1	12	72.9	0	0.0326	0.923966	non-mitochondria_nuclear-encoded
CFL2	Q9Y281	Cofilin-2	7	53	0	-0.0114	0.971251	non-mitochondria_nuclear-encoded
CGGBP1	Q9UFW8	CGG triplet repeat-binding protein 1	3	25.7	0	-0.118	0.89692	non-mitochondria_nuclear-encoded
CGN	Q9P2M7	Cingulin	6	4.8	0	0.278	0.502121	non-mitochondria_nuclear-encoded
CHCHD2	Q9Y6H1	Coiled-coil-helix-coiled-coil-helix domain-containing protein 2;Putative coiled-coil-helix-coiled-coil-helix domain-containing protein CHCHD2P9, mitochondrial	4	33.8	0	0.457	0.420101	mito_others
CHCHD3	C9JRZ6	MICOS complex subunit MIC19	12	50.9	0	0.0821	0.862772	mito_others
CHCHD4	Q8N4Q1	Mitochondrial intermembrane space import and assembly protein 40	3	29.6	0	-0.109	0.754445	mito_others
CHCHD6	J3QTA6	MICOS complex subunit MIC25	6	31.2	0	-0.0285	0.928957	mito_others
CHD1L	Q86WJ1	Chromodomain-helicase-DNA-binding protein 1-like	9	11.1	0	0.178	0.757258	non-mitochondria_nuclear-encoded
CHD4	F5GWX5	Chromodomain-helicase-DNA-binding protein 4;Chromodomain-helicase-DNA-binding protein 5	10	6.5	0	-0.0459	0.886894	non-mitochondria_nuclear-encoded
CHD8	H0YJG4	Chromodomain-helicase-DNA-binding protein 8;Chromodomain-helicase-DNA-binding protein 6;Chromodomain-helicase-DNA-binding protein 9;Chromodomain-helicase-DNA-binding protein 7	1	1.5	0.0030496	0.0311	0.955004	non-mitochondria_nuclear-encoded
CHDH	Q8NE62	Choline dehydrogenase, mitochondrial	4	8.4	0	-0.222	0.845013	mito_others
CHERP	Q8IWX8	Calcium homeostasis endoplasmic reticulum protein	6	8.8	0	0.0505	0.907375	non-mitochondria_nuclear-encoded
CHID1	J3KNL3	Chitinase domain-containing protein 1	9	23.4	0	-0.0888	0.797774	non-mitochondria_nuclear-encoded
CHMP1A	F8VVT7	Charged multivesicular body protein 1a	3	13.4	0	-0.121	0.823056	non-mitochondria_nuclear-encoded
CHMP2B	C9J0A7	Charged multivesicular body protein 2b	4	18.6	0	-0.142	0.734433	non-mitochondria_nuclear-encoded
CHMP4B	Q9H444	Charged multivesicular body protein 4b	3	15.2	0	0.217	0.47772	non-mitochondria_nuclear-encoded
CHMP6	I3L4G8	Charged multivesicular body protein 6	3	20.8	0	0.135	0.700976	non-mitochondria_nuclear-encoded
CHORDC1	Q9UHD1-2	Cysteine and histidine-rich domain-containing protein 1	5	24	0	-0.0949	0.760521	non-mitochondria_nuclear-encoded
CHP1	Q99653	Calcineurin B homologous protein 1	8	48.2	0	0.00351	0.991729	non-mitochondria_nuclear-encoded
CHPT1	Q8WUD6	Cholinephosphotransferase 1	2	6.9	0	-0.368	0.402034	mito_others
CHST14	Q8NCH0	Carbohydrate sulfotransferase 14	2	6.6	0	-0.255	0.695332	non-mitochondria_nuclear-encoded
CIR1	Q86X95	Corepressor interacting with RBPJ 1	1	2.7	0.0031414	0.195	0.729347	non-mitochondria_nuclear-encoded
CIRBP	Q14011	Cold-inducible RNA-binding protein	3	20.9	0	0.0959	0.882609	non-mitochondria_nuclear-encoded
CISD1	Q9NZ45	CDGSH iron-sulfur domain-containing protein 1	4	44.4	0	0.0142	0.963901	mito_others
CISD2	Q8N5K1	CDGSH iron-sulfur domain-containing protein 2	8	55.6	0	0.00157	0.996717	non-mitochondria_nuclear-encoded
CIT	O14578	Citron Rho-interacting kinase	8	4.6	0	-0.152	0.659739	non-mitochondria_nuclear-encoded
CKAP2	E9PD90	Cytoskeleton-associated protein 2	4	7.1	0	-0.0687	0.927051	non-mitochondria_nuclear-encoded
CKAP4	Q07065	Cytoskeleton-associated protein 4	39	62.3	0	-0.0147	0.966303	non-mitochondria_nuclear-encoded
CKAP5	Q14008-2	Cytoskeleton-associated protein 5	53	31.3	0	-0.0296	0.928082	non-mitochondria_nuclear-encoded
CKB	P12277	Creatine kinase B-type	13	47.5	0	0.0514	0.900947	non-mitochondria_nuclear-encoded
CKMT1A	P12532	Creatine kinase U-type, mitochondrial	19	50.8	0	0.13	0.753065	mito_others
CKS1B	Q5T179	Cyclin-dependent kinases regulatory subunit;Cyclin-dependent kinases regulatory subunit 1	2	38.8	0	-0.0609	0.851269	non-mitochondria_nuclear-encoded
CLASP1	F8WA11	CLIP-associating protein 1	11	10.6	0	-0.368	0.254688	non-mitochondria_nuclear-encoded
CLASP2	F5H604	CLIP-associating protein 2	15	14.6	0	0.206	0.552383	non-mitochondria_nuclear-encoded
CLCC1	Q96S66	Chloride channel CLIC-like protein 1	15	32.5	0	0.0438	0.910633	non-mitochondria_nuclear-encoded
CLCN3	P51790-4	H(+)/Cl(-) exchange transporter 3;Chloride channel protein;H(+)/Cl(-) exchange transporter 4	6	8.5	0	0.178	0.674567	non-mitochondria_nuclear-encoded
CLCN7	P51798-2	H(+)/Cl(-) exchange transporter 7	9	13.4	0	-0.061	0.851536	non-mitochondria_nuclear-encoded
CLDND1	D6RIU2	Claudin domain-containing protein 1	2	21	0	-0.0962	0.773153	non-mitochondria_nuclear-encoded
CLGN	O14967	Calmegin	10	20.7	0	0.111	0.723851	non-mitochondria_nuclear-encoded
CLIC1	O00299	Chloride intracellular channel protein 1	7	47.3	0	0.231	0.441467	non-mitochondria_nuclear-encoded
CLIC4	Q9Y696	Chloride intracellular channel protein 4	7	38.7	0	-0.0806	0.847263	non-mitochondria_nuclear-encoded
CLINT1	Q14677	Clathrin interactor 1	11	22.6	0	-0.00158	0.995903	non-mitochondria_nuclear-encoded
CLN3	Q9UBD8	Battenin	1	8.3	0.0031128	-0.203	0.656031	non-mitochondria_nuclear-encoded
CLN5	O75503	Ceroid-lipofuscinosis neuronal protein 5	5	14.2	0	0.0374	0.923255	non-mitochondria_nuclear-encoded
CLN6	Q9NWW5	Ceroid-lipofuscinosis neuronal protein 6	4	21.5	0	-0.0912	0.791944	non-mitochondria_nuclear-encoded
CLPB	Q9H078-2	Caseinolytic peptidase B protein homolog	23	43.7	0	0.0912	0.768386	mito_others
CLPP	Q16740	ATP-dependent Clp protease proteolytic subunit, mitochondrial;ATP-dependent Clp protease proteolytic subunit	8	36.5	0	0.157	0.594853	mito_others
CLPTM1	F5H8J3	Cleft lip and palate transmembrane protein 1	11	26.9	0	0.0394	0.895162	non-mitochondria_nuclear-encoded
CLPTM1L	Q96KA5-2	Cleft lip and palate transmembrane protein 1-like protein	10	26.1	0	0.138	0.674943	non-mitochondria_nuclear-encoded
CLPX	O76031	ATP-dependent Clp protease ATP-binding subunit clpX-like, mitochondrial	24	46.1	0	0.013	0.971359	mito_others
CLTA	P09496-2	Clathrin light chain A	7	28.9	0	0.136	0.645696	non-mitochondria_nuclear-encoded
CLTB	P09497-2	Clathrin light chain B	4	16.6	0	0.101	0.742021	non-mitochondria_nuclear-encoded
CLTC	Q00610-2	Clathrin heavy chain 1	66	47	0	0.133	0.663298	non-mitochondria_nuclear-encoded
CLUH	K7EIG1	Clustered mitochondria protein homolog	22	23	0	-0.0112	0.977144	non-mitochondria_nuclear-encoded
CLYBL	Q8N0X4	Citrate lyase subunit beta-like protein, mitochondrial	6	25.3	0	-0.161	0.893468	mito_others
CMC1	Q7Z7K0	COX assembly mitochondrial protein homolog	4	43.4	0	-0.326	0.332979	mito_OXPHOS_nuclear-encoded
CMC2	Q9NRP2	COX assembly mitochondrial protein 2 homolog	4	43	0	0.283	0.540689	mito_OXPHOS_nuclear-encoded
CMSS1	C9J384	Protein CMSS1	2	11.1	0.002661	-0.104	0.75612	non-mitochondria_nuclear-encoded
CMTR1	Q8N1G2	Cap-specific mRNA (nucleoside-2-O-)-methyltransferase 1	2	3.2	0	0.363	0.454929	non-mitochondria_nuclear-encoded
CNBP	P62633-2	Cellular nucleic acid-binding protein	8	52.4	0.00028777	0.0345	0.928899	non-mitochondria_nuclear-encoded
CNBP.1	P62633-4	Cellular nucleic acid-binding protein	8	50.6	0	-0.0176	0.965613	non-mitochondria_nuclear-encoded
CNIH4	A6NLH6	Protein cornichon homolog 4	1	14.6	0	-0.0764	0.849046	non-mitochondria_nuclear-encoded
CNN3	Q15417	Calponin-3;Calponin	9	35	0	-0.0608	0.871237	non-mitochondria_nuclear-encoded
CNNM3	Q8NE01	Metal transporter CNNM3	9	14.4	0	-0.0318	0.91897	non-mitochondria_nuclear-encoded
CNNM4	Q6P4Q7	Metal transporter CNNM4;Metal transporter CNNM2	4	6.2	0	-0.185	0.800324	non-mitochondria_nuclear-encoded
CNOT1	A5YKK6	CCR4-NOT transcription complex subunit 1	39	19.8	0	0.00957	0.97481	non-mitochondria_nuclear-encoded
CNOT10	Q9H9A5-4	CCR4-NOT transcription complex subunit 10	8	14.2	0	-0.318	0.464073	non-mitochondria_nuclear-encoded
CNOT11	Q9UKZ1	CCR4-NOT transcription complex subunit 11	3	7.8	0	0.0227	0.9544	non-mitochondria_nuclear-encoded
CNOT2	F8VV52	CCR4-NOT transcription complex subunit 2	5	18.6	0	-0.0782	0.892121	non-mitochondria_nuclear-encoded
CNOT3	O75175-2	CCR4-NOT transcription complex subunit 3	3	6.9	0	-0.111	0.823633	non-mitochondria_nuclear-encoded
CNOT4	O95628-5	CCR4-NOT transcription complex subunit 4	1	3	0	-0.334	0.342798	non-mitochondria_nuclear-encoded
CNOT6L	D6RGK9	CCR4-NOT transcription complex subunit 6-like;CCR4-NOT transcription complex subunit 6	1	6.1	0.0030936	-0.0422	0.894164	non-mitochondria_nuclear-encoded
CNOT7	Q9UIV1-2	CCR4-NOT transcription complex subunit 7	2	10.2	0	0.0781	0.908981	non-mitochondria_nuclear-encoded
CNOT8	E5RIL2	CCR4-NOT transcription complex subunit 8	3	17.8	0	-0.0063	0.989978	non-mitochondria_nuclear-encoded
CNP	P09543-2	2,3-cyclic-nucleotide 3-phosphodiesterase	16	41.6	0	-0.0121	0.975248	non-mitochondria_nuclear-encoded
CNPY2	Q9Y2B0	Protein canopy homolog 2	8	49.5	0	0.0217	0.952036	non-mitochondria_nuclear-encoded
CNPY3	Q9BT09	Protein canopy homolog 3	9	38.5	0	-0.0288	0.925796	non-mitochondria_nuclear-encoded
CNPY4	Q8N129	Protein canopy homolog 4	3	14.5	0	-0.133	0.894958	non-mitochondria_nuclear-encoded
COA1	Q9GZY4	Cytochrome c oxidase assembly factor 1 homolog	4	42.5	0	0.348	0.266606	mito_OXPHOS_nuclear-encoded
COA3	Q9Y2R0	Cytochrome c oxidase assembly factor 3 homolog, mitochondrial	4	35.8	0	0.000921	0.997978	mito_others
COA4	Q9NYJ1	Cytochrome c oxidase assembly factor 4 homolog, mitochondrial	4	40.2	0	0.244	0.431152	mito_OXPHOS_nuclear-encoded
COA6	X6R5Z6	Cytochrome c oxidase assembly factor 6 homolog	2	17.4	0	-0.0912	0.808731	mito_OXPHOS_nuclear-encoded
COA7	Q96BR5	Cytochrome c oxidase assembly factor 7	5	29.9	0	0.0767	0.809923	mito_OXPHOS_nuclear-encoded
COASY	Q13057	Bifunctional coenzyme A synthase;Phosphopantetheine adenylyltransferase;Dephospho-CoA kinase	4	9.9	0	0.0401	0.956639	mito_others
COG1	Q8WTW3	Conserved oligomeric Golgi complex subunit 1	8	11.2	0	-0.0696	0.956935	non-mitochondria_nuclear-encoded
COG2	B7Z2Y2	Conserved oligomeric Golgi complex subunit 2	7	14	0	0.174	0.839589	non-mitochondria_nuclear-encoded
COG3	Q96JB2	Conserved oligomeric Golgi complex subunit 3	6	10.1	0	0.61	0.582738	non-mitochondria_nuclear-encoded
COG6	Q9Y2V7-2	Conserved oligomeric Golgi complex subunit 6	4	11.5	0	0.949	0.146263	non-mitochondria_nuclear-encoded
COG8	H3BQV3	Conserved oligomeric Golgi complex subunit 8	3	7.3	0	0.117	0.744462	non-mitochondria_nuclear-encoded
COLGALT1	Q8NBJ5	Procollagen galactosyltransferase 1	18	29.3	0	0.0307	0.929794	non-mitochondria_nuclear-encoded
COMMD10	D6RJ90	COMM domain-containing protein 10	4	27.7	0	0.246	0.733045	non-mitochondria_nuclear-encoded
COMMD2	F8WBW1	COMM domain-containing protein 2	2	19.3	0.00028289	0.0938	0.826088	non-mitochondria_nuclear-encoded
COMMD3	Q9UBI1	COMM domain-containing protein 3	6	42.1	0	0.285	0.769095	non-mitochondria_nuclear-encoded
COMMD4	Q9H0A8	COMM domain-containing protein 4	4	23.6	0	0.0616	0.882219	non-mitochondria_nuclear-encoded
COMMD5	E9PJE4	COMM domain-containing protein 5	1	7	0.0036982	0.083	0.888504	non-mitochondria_nuclear-encoded
COMMD6	Q7Z4G1	COMM domain-containing protein 6	3	38.8	0	-0.165	0.58947	non-mitochondria_nuclear-encoded
COMMD7	Q86VX2-2	COMM domain-containing protein 7	2	11.6	0.00028852	-0.121	0.809215	non-mitochondria_nuclear-encoded
COMMD8	Q9NX08	COMM domain-containing protein 8	2	10.9	0.00054363	-0.438	0.342932	non-mitochondria_nuclear-encoded
COMMD9	Q9P000-2	COMM domain-containing protein 9	1	14.7	0	-0.607	0.124508	non-mitochondria_nuclear-encoded
COMT	P21964-2	Catechol O-methyltransferase	12	82.8	0	-0.09	0.841137	mito_others
COMTD1	Q86VU5	Catechol O-methyltransferase domain-containing protein 1	3	13.4	0	0.176	0.753559	mito_others
COPA	P53621	Coatomer subunit alpha;Xenin;Proxenin	44	44.2	0	0.0264	0.931529	non-mitochondria_nuclear-encoded
COPB1	P53618	Coatomer subunit beta	28	37.3	0	0.0784	0.801495	non-mitochondria_nuclear-encoded
COPB2	B4DZI8	Coatomer subunit beta	27	40	0	-0.0276	0.924542	non-mitochondria_nuclear-encoded
COPE	M0QXB4	Coatomer subunit epsilon	9	37.5	0	0.0569	0.858047	non-mitochondria_nuclear-encoded
COPG1	Q9Y678	Coatomer subunit gamma-1	24	36	0	-0.0442	0.895273	non-mitochondria_nuclear-encoded
COPG2	Q9UBF2	Coatomer subunit gamma-2	14	20.1	0	0.0214	0.965583	non-mitochondria_nuclear-encoded
COPS2	B4DIH5	COP9 signalosome complex subunit 2	4	14.5	0	0.248	0.459534	non-mitochondria_nuclear-encoded
COPS3	Q9UNS2-2	COP9 signalosome complex subunit 3	5	19.4	0	0.152	0.648091	non-mitochondria_nuclear-encoded
COPS4	D6RAX7	COP9 signalosome complex subunit 4	7	21.7	0	0.376	0.601278	non-mitochondria_nuclear-encoded
COPS5	Q92905	COP9 signalosome complex subunit 5	4	12.3	0	-0.178	0.610727	non-mitochondria_nuclear-encoded
COPS8	E9PGT6	COP9 signalosome complex subunit 8	4	34.7	0	-0.35	0.393239	non-mitochondria_nuclear-encoded
COPZ1	F8W651	Coatomer subunit zeta-1	4	40.3	0	-0.0435	0.918546	non-mitochondria_nuclear-encoded
COQ3	Q9NZJ6	Ubiquinone biosynthesis O-methyltransferase, mitochondrial	2	8.9	0	-0.306	0.648523	mito_others
COQ5	Q5HYK3	2-methoxy-6-polyprenyl-1,4-benzoquinol methylase, mitochondrial	6	22.6	0	0.0724	0.828196	mito_others
COQ6	G3XA86	Ubiquinone biosynthesis monooxygenase COQ6, mitochondrial	4	12.7	0	-0.274	0.475445	mito_others
COQ9	H3BNT2	Ubiquinone biosynthesis protein COQ9, mitochondrial	4	18.8	0	0.0235	0.935685	mito_others
CORO1B	Q9BR76	Coronin-1B	7	19.2	0	0.244	0.566335	non-mitochondria_nuclear-encoded
CORO1C	Q9ULV4	Coronin-1C;Coronin	18	35.4	0	0.0382	0.903988	non-mitochondria_nuclear-encoded
COTL1	Q14019	Coactosin-like protein	3	30.3	0	-0.217	0.736445	non-mitochondria_nuclear-encoded
COX11	Q9Y6N1	Cytochrome c oxidase assembly protein COX11, mitochondrial	4	22.8	0	0.111	0.778796	mito_OXPHOS_nuclear-encoded
COX14	Q96I36	Cytochrome c oxidase assembly protein COX14	2	28.1	0.00028588	-0.11	0.711865	mito_others
COX15	Q7KZN9-2	Cytochrome c oxidase assembly protein COX15 homolog	8	24.5	0	0.0617	0.862155	mito_OXPHOS_nuclear-encoded
COX16	Q9P0S2	Cytochrome c oxidase assembly protein COX16 homolog, mitochondrial	2	21.7	0.00027503	-0.147	0.773855	mito_OXPHOS_nuclear-encoded
COX17	C9J8T6	Cytochrome c oxidase copper chaperone	1	16.3	0	0.198	0.616714	mito_OXPHOS_nuclear-encoded
COX20	Q5RI15	Cytochrome c oxidase protein 20 homolog	3	22.9	0	-0.258	0.44326	mito_OXPHOS_nuclear-encoded
COX4I1	P13073	Cytochrome c oxidase subunit 4 isoform 1, mitochondrial	9	47.3	0	-0.0291	0.940824	mito_OXPHOS_nuclear-encoded
COX5A	H3BNX8	Cytochrome c oxidase subunit 5A, mitochondrial	6	32	0	-0.0429	0.90651	mito_OXPHOS_nuclear-encoded
COX5B	P10606	Cytochrome c oxidase subunit 5B, mitochondrial	7	46.5	0	-1.07	0.0148335	mito_OXPHOS_nuclear-encoded
COX6A1	Q5T8I0	Cytochrome c oxidase subunit 6A1, mitochondrial	3	43.1	0	-0.325	0.777637	mito_OXPHOS_nuclear-encoded
COX6B1	P14854	Cytochrome c oxidase subunit 6B1	7	74.4	0	-0.236	0.434309	mito_OXPHOS_nuclear-encoded
COX6C	P09669	Cytochrome c oxidase subunit 6C	4	38.7	0	-0.604	0.0888806	mito_OXPHOS_nuclear-encoded
COX7A2	D6RIE3	Cytochrome c oxidase subunit 7A2, mitochondrial	2	25.3	0	-0.618	0.251213	mito_OXPHOS_nuclear-encoded
COX7A2L	O14548	Cytochrome c oxidase subunit 7A-related protein, mitochondrial	3	48.2	0	-0.313	0.41284	mito_OXPHOS_nuclear-encoded
COX7B	P24311	Cytochrome c oxidase subunit 7B, mitochondrial	2	10	0.00027678	0.107	0.865389	mito_OXPHOS_nuclear-encoded
COX7C	D6R9Z7	Cytochrome c oxidase subunit 7C, mitochondrial	2	32.1	0.00029674	-1.01	0.0525142	mito_OXPHOS_nuclear-encoded
COX8A	U3KQK5	Cytochrome c oxidase subunit 8A, mitochondrial	1	5.5	0.0036864	-1.07	0.318357	mito_OXPHOS_nuclear-encoded
CPD	O75976	Carboxypeptidase D	29	26.3	0	0.0229	0.937118	non-mitochondria_nuclear-encoded
CPNE3	O75131	Copine-3	4	11.2	0	0.0154	0.95853	non-mitochondria_nuclear-encoded
CPOX	P36551	Oxygen-dependent coproporphyrinogen-III oxidase, mitochondrial	20	45.8	0	0.168	0.568967	mito_others
CPS1	P31327	Carbamoyl-phosphate synthase [ammonia], mitochondrial	10	8.9	0	0.0529	0.954649	mito_others
CPSF2	Q9P2I0	Cleavage and polyadenylation specificity factor subunit 2	2	3.6	0.00029691	0.176	0.819569	non-mitochondria_nuclear-encoded
CPSF6	F8WJN3	Cleavage and polyadenylation specificity factor subunit 6	6	20.3	0	0.095	0.829273	non-mitochondria_nuclear-encoded
CPSF7	Q8N684-2	Cleavage and polyadenylation specificity factor subunit 7	7	20.3	0	-0.342	0.647385	non-mitochondria_nuclear-encoded
CPT1A	P50416-2	Carnitine O-palmitoyltransferase 1, liver isoform	8	11.8	0	0.0987	0.745457	mito_others
CPT2	P23786	Carnitine O-palmitoyltransferase 2, mitochondrial	20	35.6	0	-0.0108	0.970422	mito_others
CPVL	Q9H3G5	Probable serine carboxypeptidase CPVL	14	30	0	0.148	0.647117	non-mitochondria_nuclear-encoded
CRAT	P43155-2	Carnitine O-acetyltransferase	5	10.9	0	0.323	0.610838	mito_others
CRELD2	Q6UXH1-4	Cysteine-rich with EGF-like domain protein 2	4	14.2	0	-0.116	0.694374	non-mitochondria_nuclear-encoded
CRKL	P46109	Crk-like protein	2	10.9	0	-0.423	0.280878	non-mitochondria_nuclear-encoded
CROCC	B1AKD8	Rootletin	1	0.6	0.0036846	0.045	0.909501	non-mitochondria_nuclear-encoded
CRTAP	O75718	Cartilage-associated protein	13	34.2	0	-0.0895	0.766116	non-mitochondria_nuclear-encoded
CRYZ	Q08257	Quinone oxidoreductase	14	61.4	0	0.0897	0.83374	mito_others
CRYZL1	C9JAL0	Quinone oxidoreductase-like protein 1	1	6.6	0.0060197	0.206	0.672969	non-mitochondria_nuclear-encoded
CS	B4DJV2	Citrate synthase;Citrate synthase, mitochondrial	17	45	0	-0.0284	0.941604	mito_others
CSDE1	O75534-2	Cold shock domain-containing protein E1	33	43.4	0	-0.138	0.69109	non-mitochondria_nuclear-encoded
CSE1L	P55060-3	Exportin-2	29	35.8	0	-0.0462	0.887848	non-mitochondria_nuclear-encoded
CSK	P41240	Tyrosine-protein kinase CSK	1	3.3	0.0031839	-0.176	0.648591	non-mitochondria_nuclear-encoded
CSNK1A1	P48729	Casein kinase I isoform alpha	5	19.6	0	-0.155	0.600173	non-mitochondria_nuclear-encoded
CSNK1E	P49674	Casein kinase I isoform epsilon	7	20.7	0	-0.234	0.547323	non-mitochondria_nuclear-encoded
CSNK1G3	Q9Y6M4-3	Casein kinase I isoform gamma-3;Casein kinase I isoform gamma-2	8	18.7	0	-0.0565	0.861966	non-mitochondria_nuclear-encoded
CSNK2A1	E7EU96	Casein kinase II subunit alpha;Casein kinase II subunit alpha 3	8	29.6	0	0.233	0.6502	non-mitochondria_nuclear-encoded
CSNK2A2	H3BSA1	Casein kinase II subunit alpha	5	31.7	0	-0.0378	0.96013	non-mitochondria_nuclear-encoded
CSNK2B-LY6G5B-1181	Q5SRQ3	Casein kinase II subunit beta	3	18	0	0.138	0.638145	non-mitochondria_nuclear-encoded
CSRP2	Q16527	Cysteine and glycine-rich protein 2	7	49.7	0	-0.0957	0.768405	non-mitochondria_nuclear-encoded
CSTB	P04080	Cystatin-B	2	24.5	0	0.107	0.829574	non-mitochondria_nuclear-encoded
CSTF2	E9PID8	Cleavage stimulation factor subunit 2	5	18.3	0	0.118	0.792927	non-mitochondria_nuclear-encoded
CSTF3	Q12996	Cleavage stimulation factor subunit 3	4	5.4	0	0.0294	0.940002	non-mitochondria_nuclear-encoded
CTAGE5	G3V599	cTAGE family member 5	18	16.7	0	0.0602	0.849288	non-mitochondria_nuclear-encoded
CTNNA1	P35221	Catenin alpha-1	32	47	0	0.0743	0.80344	non-mitochondria_nuclear-encoded
CTNNA2	P26232-2	Catenin alpha-2	10	12.5	0	0.0386	0.941354	non-mitochondria_nuclear-encoded
CTNNAL1	Q9UBT7-2	Alpha-catulin	5	8.8	0	0.186	0.707691	non-mitochondria_nuclear-encoded
CTNNB1	B4DGU4	Catenin beta-1	26	41	0	0.0925	0.769012	non-mitochondria_nuclear-encoded
CTNND1	C9JZR2	Catenin delta-1	30	43.7	0	0.156	0.735667	non-mitochondria_nuclear-encoded
CTPS1	P17812	CTP synthase 1	9	20.1	0	-0.0457	0.910459	non-mitochondria_nuclear-encoded
CTSA	X6R5C5	Carboxypeptidase;Lysosomal protective protein;Lysosomal protective protein 32 kDa chain;Lysosomal protective protein 20 kDa chain	7	21	0	0.0727	0.826311	non-mitochondria_nuclear-encoded
CTSB	P07858	Cathepsin B;Cathepsin B light chain;Cathepsin B heavy chain	7	27.4	0	0.0963	0.775501	non-mitochondria_nuclear-encoded
CTSC	P53634	Dipeptidyl peptidase 1;Dipeptidyl peptidase 1 exclusion domain chain;Dipeptidyl peptidase 1 heavy chain;Dipeptidyl peptidase 1 light chain	9	20.5	0	0.116	0.736435	non-mitochondria_nuclear-encoded
CTSD	P07339	Cathepsin D;Cathepsin D light chain;Cathepsin D heavy chain	15	43	0	0.0297	0.929327	non-mitochondria_nuclear-encoded
CTTN	Q14247	Src substrate cortactin	21	45.6	0	0.0444	0.898769	non-mitochondria_nuclear-encoded
CUL1	Q13616	Cullin-1	12	17.3	0	0.0474	0.923931	non-mitochondria_nuclear-encoded
CUL2	Q13617	Cullin-2	2	2.8	0.00029002	-0.266	0.555339	non-mitochondria_nuclear-encoded
CUL3	Q13618-2	Cullin-3	13	19.2	0	0.0779	0.891323	non-mitochondria_nuclear-encoded
CUL4B	K4DI93	Cullin-4B;Cullin-4A	12	15	0	0.938	0.22821	non-mitochondria_nuclear-encoded
CUL5	Q93034	Cullin-5	7	9.1	0	-0.263	0.840134	non-mitochondria_nuclear-encoded
CUTA	C9IZG4	Protein CutA	2	17	0.0021448	0.0421	0.969058	non-mitochondria_nuclear-encoded
CUX1	Q13948	Protein CASP;Homeobox protein cut-like 1	18	32.6	0	-0.0128	0.968923	non-mitochondria_nuclear-encoded
CWC25	Q9NXE8	Pre-mRNA-splicing factor CWC25 homolog	2	3.8	0.0031729	0.0259	0.9448	non-mitochondria_nuclear-encoded
CWF19L1	Q69YN2	CWF19-like protein 1	3	10.6	0	-0.0591	0.875602	non-mitochondria_nuclear-encoded
CXADR	P78310-7	Coxsackievirus and adenovirus receptor	7	26.9	0	0.254	0.720589	non-mitochondria_nuclear-encoded
CYB561D2	U3KQU4	Cytochrome b561 domain-containing protein 2	1	24	0.0031662	0.143	0.72117	non-mitochondria_nuclear-encoded
CYB5A	P00167-2	Cytochrome b5	5	67.3	0	0.005	0.989176	non-mitochondria_nuclear-encoded
CYB5B	H3BUX2	Cytochrome b5 type B	5	57.9	0	-0.0212	0.950546	mito_others
CYB5R1	Q9UHQ9	NADH-cytochrome b5 reductase 1	10	34.1	0	-0.0104	0.975518	non-mitochondria_nuclear-encoded
CYB5R3	P00387-2	NADH-cytochrome b5 reductase 3;NADH-cytochrome b5 reductase 3 membrane-bound form;NADH-cytochrome b5 reductase 3 soluble form	17	73.8	0	-0.0171	0.967817	mito_others
CYC1	P08574	Cytochrome c1, heme protein, mitochondrial	9	30.5	0	0.0404	0.912357	mito_OXPHOS_nuclear-encoded
CYCS	C9JFR7	Cytochrome c	7	64.4	0	0.141	0.691537	mito_others
CYFIP1	Q7L576	Cytoplasmic FMR1-interacting protein 1	15	13.3	0	-0.0378	0.952297	non-mitochondria_nuclear-encoded
CYFIP2	F5H583	Cytoplasmic FMR1-interacting protein 2	10	9.7	0	-0.0739	0.835328	non-mitochondria_nuclear-encoded
CYP20A1	Q6UW02	Cytochrome P450 20A1	9	26.4	0	-0.0583	0.877031	non-mitochondria_nuclear-encoded
CYP51A1	Q16850	Lanosterol 14-alpha demethylase	18	42.9	0	-0.12	0.73399	non-mitochondria_nuclear-encoded
CYSTM1	Q9H1C7	Cysteine-rich and transmembrane domain-containing protein 1	1	10.3	0.0035123	0.205	0.890024	non-mitochondria_nuclear-encoded
DAAM1	Q9Y4D1-3	Disheveled-associated activator of morphogenesis 1	3	4.1	0	-1.1	0.0655281	non-mitochondria_nuclear-encoded
DAD1	F5GXX5	Dolichyl-diphosphooligosaccharide--protein glycosyltransferase subunit DAD1	4	47.1	0	-0.0697	0.876623	non-mitochondria_nuclear-encoded
DAG1	Q14118	Dystroglycan;Alpha-dystroglycan;Beta-dystroglycan	7	12.4	0	0.0812	0.818505	non-mitochondria_nuclear-encoded
DAGLB	E7ET49	Sn1-specific diacylglycerol lipase beta	4	9.2	0	0.0353	0.932914	non-mitochondria_nuclear-encoded
DAP3	P51398-2	28S ribosomal protein S29, mitochondrial	15	52.9	0	0.0661	0.869208	mito_others
DARS	P14868	Aspartate--tRNA ligase, cytoplasmic	26	57.3	0	0.021	0.942237	non-mitochondria_nuclear-encoded
DARS2	Q6PI48	Aspartate--tRNA ligase, mitochondrial	30	56.3	0	0.129	0.700734	mito_others
DAZAP1	K7EQ02	DAZ-associated protein 1	5	27.1	0	-0.0928	0.832925	non-mitochondria_nuclear-encoded
DBN1	Q16643	Drebrin	18	42.4	0	0.0492	0.865947	non-mitochondria_nuclear-encoded
DBNL	B4DDD6	Drebrin-like protein	7	25.1	0	-0.57	0.526103	non-mitochondria_nuclear-encoded
DBT	Q5VVL7	Lipoamide acyltransferase component of branched-chain alpha-keto acid dehydrogenase complex, mitochondrial	9	39.4	0	0.0945	0.750279	mito_others
DCAF13	Q9NV06	DDB1- and CUL4-associated factor 13	2	4.5	0.00028145	0.345	0.685875	non-mitochondria_nuclear-encoded
DCAF7	E9PCY4	DDB1- and CUL4-associated factor 7	3	26.7	0	-0.044	0.929791	non-mitochondria_nuclear-encoded
DCAKD	K7ESP4	Dephospho-CoA kinase domain-containing protein	10	42.1	0	0.0335	0.910273	mito_others
DCBLD1	Q8N8Z6-2	Discoidin, CUB and LCCL domain-containing protein 1	2	5.8	0.00028153	-0.238	0.817295	non-mitochondria_nuclear-encoded
DCP1A	U3KQU1	mRNA-decapping enzyme 1A	8	23.8	0	-0.0408	0.892762	non-mitochondria_nuclear-encoded
DCPS	Q96C86	m7GpppX diphosphatase	1	4.7	0.0046319	0.372	0.624802	non-mitochondria_nuclear-encoded
DCTN1	E7EX90	Dynactin subunit 1	19	22.5	0	0.0923	0.772389	non-mitochondria_nuclear-encoded
DCTN2	F5H223	Dynactin subunit 2	10	31.7	0	-0.0345	0.908952	non-mitochondria_nuclear-encoded
DCTPP1	Q9H773	dCTP pyrophosphatase 1	3	30.6	0	-0.29	0.895836	non-mitochondria_nuclear-encoded
DCUN1D5	Q9BTE7	DCN1-like protein 5;DCN1-like protein	4	18.1	0	-0.453	0.5131	non-mitochondria_nuclear-encoded
DCXR	Q7Z4W1	L-xylulose reductase	10	51.2	0	0.00155	0.997724	mito_others
DDB1	Q16531	DNA damage-binding protein 1	11	10.8	0	0.0234	0.952579	non-mitochondria_nuclear-encoded
DDOST	P39656	Dolichyl-diphosphooligosaccharide--protein glycosyltransferase 48 kDa subunit	16	40.8	0	-0.0584	0.87799	non-mitochondria_nuclear-encoded
DDR2	Q16832	Discoidin domain-containing receptor 2	4	7.5	0	0.0229	0.949629	non-mitochondria_nuclear-encoded
DDRGK1	Q96HY6-2	DDRGK domain-containing protein 1	9	34.5	0	-0.0509	0.861705	non-mitochondria_nuclear-encoded
DDT	J3KQ18	D-dopachrome decarboxylase;D-dopachrome decarboxylase-like protein	4	31.8	0	0.223	0.56876	non-mitochondria_nuclear-encoded
DDX1	Q92499	ATP-dependent RNA helicase DDX1	27	45.4	0	-0.0599	0.860734	non-mitochondria_nuclear-encoded
DDX17	H3BLZ8	Probable ATP-dependent RNA helicase DDX17	27	42.7	0	0.0243	0.941262	non-mitochondria_nuclear-encoded
DDX18	Q9NVP1	ATP-dependent RNA helicase DDX18	5	10.1	0	0.0978	0.832471	non-mitochondria_nuclear-encoded
DDX19A	I3L0H8	ATP-dependent RNA helicase DDX19A;ATP-dependent RNA helicase DDX19B	10	26.2	0	-0.0472	0.881858	non-mitochondria_nuclear-encoded
DDX20	Q9UHI6	Probable ATP-dependent RNA helicase DDX20	18	28.5	0	-0.0619	0.862096	non-mitochondria_nuclear-encoded
DDX21	Q9NR30	Nucleolar RNA helicase 2	30	43.9	0	0.0279	0.946946	non-mitochondria_nuclear-encoded
DDX23	Q9BUQ8	Probable ATP-dependent RNA helicase DDX23	2	2.7	0.00027701	-0.408	0.595991	non-mitochondria_nuclear-encoded
DDX24	G3V529	ATP-dependent RNA helicase DDX24	5	9.8	0	-0.548	0.124275	non-mitochondria_nuclear-encoded
DDX28	Q9NUL7	Probable ATP-dependent RNA helicase DDX28	7	19.4	0	0.0193	0.960428	mito_others
DDX39A	O00148	ATP-dependent RNA helicase DDX39A	19	49.2	0	0.0246	0.948614	non-mitochondria_nuclear-encoded
DDX39B	F8VQ10	Spliceosome RNA helicase DDX39B	20	51	0	0.0805	0.810505	non-mitochondria_nuclear-encoded
DDX3X	O00571	ATP-dependent RNA helicase DDX3X;ATP-dependent RNA helicase DDX3Y	35	57.1	0	-0.0529	0.879556	non-mitochondria_nuclear-encoded
DDX41	J3KNN5	Probable ATP-dependent RNA helicase DDX41	2	3.9	0.00029095	0.218	0.780989	non-mitochondria_nuclear-encoded
DDX42	Q86XP3-2	ATP-dependent RNA helicase DDX42	7	12.8	0	0.552	0.140975	non-mitochondria_nuclear-encoded
DDX46	Q7L014	Probable ATP-dependent RNA helicase DDX46	14	17.8	0	0.293	0.383508	non-mitochondria_nuclear-encoded
DDX47	Q9H0S4-2	Probable ATP-dependent RNA helicase DDX47	6	20.2	0	0.0717	0.945547	non-mitochondria_nuclear-encoded
DDX5	P17844	Probable ATP-dependent RNA helicase DDX5	25	41.9	0	-0.0296	0.929467	non-mitochondria_nuclear-encoded
DDX55	F5H5U2	ATP-dependent RNA helicase DDX55	6	15.8	0	0.565	0.332908	non-mitochondria_nuclear-encoded
DDX6	P26196	Probable ATP-dependent RNA helicase DDX6	17	47.2	0	-0.0232	0.951192	non-mitochondria_nuclear-encoded
DECR1	B7Z6B8	2,4-dienoyl-CoA reductase, mitochondrial	9	35.9	0	0.102	0.758767	mito_others
DECR2	Q9NUI1	Peroxisomal 2,4-dienoyl-CoA reductase	3	10.6	0	0.105	0.730812	non-mitochondria_nuclear-encoded
DEGS1	O15121	Sphingolipid delta(4)-desaturase DES1	5	26	0	-0.168	0.608692	non-mitochondria_nuclear-encoded
DEK	P35659	Protein DEK	4	12	0	-0.103	0.883954	non-mitochondria_nuclear-encoded
DENND6A	Q8IWF6	Protein DENND6A	3	6.9	0	-0.0546	0.940093	non-mitochondria_nuclear-encoded
DENR	O43583	Density-regulated protein	3	28.3	0	-0.236	0.430758	non-mitochondria_nuclear-encoded
DERL1	B4E1G1	Derlin-1	4	27.2	0	-0.0632	0.847669	non-mitochondria_nuclear-encoded
DERL2	Q9GZP9	Derlin-2	2	17.2	0	0.00902	0.98147	non-mitochondria_nuclear-encoded
DESI2	Q9BSY9	Desumoylating isopeptidase 2	3	20.6	0	0.0613	0.837762	non-mitochondria_nuclear-encoded
DGAT1	E9PNR5	Diacylglycerol O-acyltransferase 1	3	16.3	0	0.00139	0.996395	non-mitochondria_nuclear-encoded
DGCR2	B7Z3C4	Integral membrane protein DGCR2/IDD	1	4	0.0032688	-0.205	0.7172	non-mitochondria_nuclear-encoded
DGUOK	Q16854-2	Deoxyguanosine kinase, mitochondrial	2	18	0	0.6	0.239573	mito_others
DHCR24	Q15392	Delta(24)-sterol reductase	14	26.4	0	-0.101	0.744866	non-mitochondria_nuclear-encoded
DHCR7	Q9UBM7	7-dehydrocholesterol reductase	8	18.5	0	-0.0772	0.828891	non-mitochondria_nuclear-encoded
DHDDS	Q5T0A6	Dehydrodolichyl diphosphate syntase complex subunit DHDDS	1	6.5	0.0037156	-0.42	0.679354	non-mitochondria_nuclear-encoded
DHODH	Q02127	Dihydroorotate dehydrogenase (quinone), mitochondrial	9	30.4	0	-0.077	0.790942	mito_others
DHRS4	Q9BTZ2	Dehydrogenase/reductase SDR family member 4	8	29.9	0	0.105	0.734837	mito_others
DHRS7	Q9Y394-2	Dehydrogenase/reductase SDR family member 7	7	26.6	0	0.0167	0.973454	non-mitochondria_nuclear-encoded
DHRS7B	Q6IAN0	Dehydrogenase/reductase SDR family member 7B	6	22.2	0	-0.189	0.697774	mito_others
DHTKD1	Q96HY7	Probable 2-oxoglutarate dehydrogenase E1 component DHKTD1, mitochondrial	5	6.9	0	0.0921	0.78343	mito_others
DHX15	O43143	Pre-mRNA-splicing factor ATP-dependent RNA helicase DHX15	8	10.8	0	-0.0138	0.969889	non-mitochondria_nuclear-encoded
DHX16	O60231	Putative pre-mRNA-splicing factor ATP-dependent RNA helicase DHX16	4	5.3	0	0.0488	0.962333	non-mitochondria_nuclear-encoded
DHX29	Q7Z478	ATP-dependent RNA helicase DHX29	14	13.8	0	0.221	0.615807	non-mitochondria_nuclear-encoded
DHX30	Q7L2E3-2	Putative ATP-dependent RNA helicase DHX30	61	53.6	0	0.0255	0.941239	mito_others
DHX36	F5GZS0	ATP-dependent RNA helicase DHX36	14	17.7	0	-0.0177	0.960586	non-mitochondria_nuclear-encoded
DHX57	Q6P158	Putative ATP-dependent RNA helicase DHX57	12	10.6	0	-0.0993	0.875525	non-mitochondria_nuclear-encoded
DHX8	F5H658	ATP-dependent RNA helicase DHX8	4	5.1	0	0.368	0.362952	non-mitochondria_nuclear-encoded
DHX9	Q08211	ATP-dependent RNA helicase A	41	38.6	0	0.0795	0.783626	non-mitochondria_nuclear-encoded
DIABLO	Q9NR28-2	Diablo homolog, mitochondrial	6	34.4	0	-0.168	0.57239	mito_others
DIAPH1	E7ERW8	Protein diaphanous homolog 1	12	11.5	0	-0.034	0.913108	non-mitochondria_nuclear-encoded
DIAPH3	C9JDG0	Protein diaphanous homolog 3	8	7.8	0	0.176	0.880143	non-mitochondria_nuclear-encoded
DIMT1	Q9UNQ2	Probable dimethyladenosine transferase	5	21.1	0	0.0616	0.955701	non-mitochondria_nuclear-encoded
DIP2B	Q9P265	Disco-interacting protein 2 homolog B	3	2.7	0	0.257	0.893278	non-mitochondria_nuclear-encoded
DIS3	Q9Y2L1	Exosome complex exonuclease RRP44	17	22	0	0.0267	0.938524	non-mitochondria_nuclear-encoded
DKC1	O60832	H/ACA ribonucleoprotein complex subunit 4	11	29.2	0	-0.0297	0.938288	non-mitochondria_nuclear-encoded
DKFZp434B156	Q8ND98	WD repeat-containing protein 92	1	6.4	0.0098987	0.0135	0.972606	non-mitochondria_nuclear-encoded
DKFZp566H1924	Q9UFM8	Neuroplastin	3	10.1	0	-0.254	0.434939	non-mitochondria_nuclear-encoded
DKFZp686J1372	Q5VU59	Tropomyosin alpha-3 chain	14	53.9	0	-0.0543	0.919785	non-mitochondria_nuclear-encoded
DLAT	P10515	Dihydrolipoyllysine-residue acetyltransferase component of pyruvate dehydrogenase complex, mitochondrial;Acetyltransferase component of pyruvate dehydrogenase complex	17	37.9	0	-0.0318	0.943928	mito_others
DLD	P09622	Dihydrolipoyl dehydrogenase, mitochondrial;Dihydrolipoyl dehydrogenase	18	43	0	0.0393	0.918823	mito_others
DLG1	Q12959-5	Disks large homolog 1	13	23.4	0	0.0722	0.828129	non-mitochondria_nuclear-encoded
DLG3	Q5JUW8	Disks large homolog 3	2	3.3	0.0036873	0.217	0.717891	non-mitochondria_nuclear-encoded
DLST	P36957	Dihydrolipoyllysine-residue succinyltransferase component of 2-oxoglutarate dehydrogenase complex, mitochondrial	12	32.9	0	-0.0238	0.950025	mito_others
DMRTA1	Q5VZB9	Doublesex- and mab-3-related transcription factor A1	1	1.6	0.003736	-0.633	0.132941	non-mitochondria_nuclear-encoded
DNAAF5	Q86Y56	Dynein assembly factor 5, axonemal	10	17	0	-0.0948	0.908948	non-mitochondria_nuclear-encoded
DNAJA1	P31689	DnaJ homolog subfamily A member 1	17	49.1	0	0.0689	0.819009	non-mitochondria_nuclear-encoded
DNAJA2	O60884	DnaJ homolog subfamily A member 2	12	35	0	0.142	0.628945	non-mitochondria_nuclear-encoded
DNAJA3	Q96EY1	DnaJ homolog subfamily A member 3, mitochondrial	11	30.8	0	-0.00228	0.996505	mito_others
DNAJB1	P25685	DnaJ homolog subfamily B member 1	9	30.6	0	0.13	0.709537	non-mitochondria_nuclear-encoded
DNAJB11	F5GXK8		1	10.7	0.0046262	-0.603	0.578883	non-mitochondria_nuclear-encoded
DNAJB11.1	Q9UBS4	DnaJ homolog subfamily B member 11	11	35.2	0	0.029	0.94567	non-mitochondria_nuclear-encoded
DNAJB12	Q9NXW2	DnaJ homolog subfamily B member 12	10	30.1	0	-0.0758	0.807866	non-mitochondria_nuclear-encoded
DNAJB6	C9J2C4	DnaJ homolog subfamily B member 6;DnaJ homolog subfamily B member 8	6	28.1	0	-0.111	0.734313	non-mitochondria_nuclear-encoded
DNAJC1	Q96KC8	DnaJ homolog subfamily C member 1	10	22.7	0	0.147	0.646751	non-mitochondria_nuclear-encoded
DNAJC10	Q8IXB1	DnaJ homolog subfamily C member 10	18	25.9	0	0.0724	0.81883	non-mitochondria_nuclear-encoded
DNAJC11	Q9NVH1-3	DnaJ homolog subfamily C member 11	17	38.1	0	0.0344	0.924087	mito_others
DNAJC13	O75165	DnaJ homolog subfamily C member 13	19	11.8	0	0.424	0.433058	non-mitochondria_nuclear-encoded
DNAJC19	Q96DA6-2	Mitochondrial import inner membrane translocase subunit TIM14	5	52.7	0	-0.0145	0.962838	mito_others
DNAJC2	Q99543	DnaJ homolog subfamily C member 2;DnaJ homolog subfamily C member 2, N-terminally processed	10	23	0	-0.285	0.47533	non-mitochondria_nuclear-encoded
DNAJC3	Q13217	DnaJ homolog subfamily C member 3	13	34.5	0	-0.0417	0.91664	non-mitochondria_nuclear-encoded
DNAJC5	Q9H3Z4	DnaJ homolog subfamily C member 5	5	41.9	0	0.0426	0.927095	non-mitochondria_nuclear-encoded
DNAJC7	Q99615	DnaJ homolog subfamily C member 7	19	38.9	0	-0.0308	0.915922	non-mitochondria_nuclear-encoded
DNAJC8	O75937	DnaJ homolog subfamily C member 8	8	28.9	0	0.128	0.73945	non-mitochondria_nuclear-encoded
DNAJC9	Q8WXX5	DnaJ homolog subfamily C member 9	9	42.3	0	0.38	0.525372	non-mitochondria_nuclear-encoded
DNASE2	K7ENE5	Deoxyribonuclease-2-alpha	2	10.1	0	0.0432	0.890934	non-mitochondria_nuclear-encoded
DNM1L	O00429-3	Dynamin-1-like protein	21	39.2	0	0.00792	0.982091	mito_others
DNM2	F5H4R9	Dynamin-2	20	30	0	0.0599	0.86815	non-mitochondria_nuclear-encoded
DNMT1	F5GX68	DNA (cytosine-5)-methyltransferase 1	14	10.5	0	-0.0291	0.94995	non-mitochondria_nuclear-encoded
DNTTIP2	Q5QJE6	Deoxynucleotidyltransferase terminal-interacting protein 2	2	4	0.00028137	-0.0346	0.911658	non-mitochondria_nuclear-encoded
DOCK11	A6NIW2	Dedicator of cytokinesis protein 11	9	6.5	0	0.174	0.762772	non-mitochondria_nuclear-encoded
DOCK7	Q96N67-4	Dedicator of cytokinesis protein 7	29	17.6	0	0.0871	0.857118	non-mitochondria_nuclear-encoded
DPAGT1	Q9H3H5-2	UDP-N-acetylglucosamine--dolichyl-phosphate N-acetylglucosaminephosphotransferase	3	6.8	0	0.187	0.668919	non-mitochondria_nuclear-encoded
DPM1	Q5QPK2	Dolichol-phosphate mannosyltransferase subunit 1	10	41.5	0	-0.0415	0.907235	non-mitochondria_nuclear-encoded
DPM3	Q9P2X0	Dolichol-phosphate mannosyltransferase subunit 3	2	23.9	0	0.0702	0.87281	non-mitochondria_nuclear-encoded
DPY19L1	Q2PZI1	Probable C-mannosyltransferase DPY19L1	5	10.5	0	-0.0271	0.927998	non-mitochondria_nuclear-encoded
DPY19L3	K7ELH8	Probable C-mannosyltransferase DPY19L3	1	2	0.0037547	-0.707	0.186197	non-mitochondria_nuclear-encoded
DPY30	Q9C005	Protein dpy-30 homolog	2	29.3	0.00028711	0.149	0.785699	non-mitochondria_nuclear-encoded
DRAM2	Q6UX65	DNA damage-regulated autophagy modulator protein 2	2	13.5	0	0.0295	0.919206	non-mitochondria_nuclear-encoded
DRG1	Q9Y295	Developmentally-regulated GTP-binding protein 1	15	50.7	0	-0.00753	0.983063	non-mitochondria_nuclear-encoded
DRG2	A8MZF9	Developmentally-regulated GTP-binding protein 2	2	5.5	0.00028425	-0.237	0.70793	non-mitochondria_nuclear-encoded
DSC3	Q14574	Desmocollin-3	11	15.2	0	0.0131	0.965965	non-mitochondria_nuclear-encoded
DSCR3	A8MTY9	Down syndrome critical region protein 3	6	32.5	0	0.357	0.535559	non-mitochondria_nuclear-encoded
DSG2	Q14126	Desmoglein-2	29	37.7	0	0.0056	0.987141	non-mitochondria_nuclear-encoded
DSP	P15924	Desmoplakin	51	20.8	0	-0.034	0.908017	non-mitochondria_nuclear-encoded
DST	E7ERU0	Dystonin	7	1.9	0	0.327	0.82432	non-mitochondria_nuclear-encoded
DSTN	P60981	Destrin	6	36.4	0	0.11	0.804897	non-mitochondria_nuclear-encoded
DTD1	Q8TEA8	D-tyrosyl-tRNA(Tyr) deacylase 1	1	7.7	0	-0.415	0.360571	non-mitochondria_nuclear-encoded
DTYMK	P23919	Thymidylate kinase	9	41	0	-0.0104	0.973756	mito_others
DUT	P33316	Deoxyuridine 5-triphosphate nucleotidohydrolase, mitochondrial	6	31.3	0	-0.175	0.701668	mito_others
DYNC1H1	Q14204	Cytoplasmic dynein 1 heavy chain 1	148	37.3	0	0.172	0.688252	non-mitochondria_nuclear-encoded
DYNC1I2	F8W8S0	Cytoplasmic dynein 1 intermediate chain 2	9	23.8	0	0.0667	0.879829	non-mitochondria_nuclear-encoded
DYNC1LI1	Q9Y6G9	Cytoplasmic dynein 1 light intermediate chain 1	14	35.8	0	-0.326	0.594504	non-mitochondria_nuclear-encoded
DYNC1LI2	O43237	Cytoplasmic dynein 1 light intermediate chain 2	5	14.2	0	0.0596	0.841261	non-mitochondria_nuclear-encoded
DYNC2H1	Q8NCM8	Cytoplasmic dynein 2 heavy chain 1	9	2.1	0	0.0349	0.952539	non-mitochondria_nuclear-encoded
DYNLL1	P63167	Dynein light chain 1, cytoplasmic;Dynein light chain 2, cytoplasmic	4	50.6	0	-0.00635	0.987185	non-mitochondria_nuclear-encoded
DYNLRB1	B1AKR6	Dynein light chain roadblock-type 1	4	33.8	0	0.095	0.901425	non-mitochondria_nuclear-encoded
DYNLT1	P63172	Dynein light chain Tctex-type 1	3	51.3	0	0.462	0.201281	non-mitochondria_nuclear-encoded
DYNLT3	A6NGJ0	Dynein light chain Tctex-type 3	1	11.2	0.0030651	0.613	0.16317	non-mitochondria_nuclear-encoded
EARS2	H3BTB7	Probable glutamate--tRNA ligase, mitochondrial	12	24.3	0	-0.186	0.54625	mito_others
EBP	Q15125	3-beta-hydroxysteroid-Delta(8),Delta(7)-isomerase	3	16.5	0	-0.106	0.754654	non-mitochondria_nuclear-encoded
ECE1	B4DKB2	Endothelin-converting enzyme 1	4	8	0	0.0927	0.749657	non-mitochondria_nuclear-encoded
ECH1	Q13011	Delta(3,5)-Delta(2,4)-dienoyl-CoA isomerase, mitochondrial	9	34.8	0	0.0979	0.778915	mito_others
ECHDC1	Q9NTX5-6	Ethylmalonyl-CoA decarboxylase	5	22.2	0	-0.0252	0.94179	mito_others
ECHS1	P30084	Enoyl-CoA hydratase, mitochondrial	15	53.4	0	-0.00215	0.994654	mito_others
ECI1	P42126-2	Enoyl-CoA delta isomerase 1, mitochondrial	8	33.3	0	0.0583	0.899554	mito_others
ECI2	O75521-2	Enoyl-CoA delta isomerase 2, mitochondrial	14	47.6	0	0.153	0.778514	mito_others
ECSIT	Q9BQ95	Evolutionarily conserved signaling intermediate in Toll pathway, mitochondrial	7	26.2	0	-0.334	0.662493	mito_OXPHOS_nuclear-encoded
EDC3	Q96F86	Enhancer of mRNA-decapping protein 3	13	39.8	0	-0.0624	0.833198	non-mitochondria_nuclear-encoded
EDC4	Q6P2E9	Enhancer of mRNA-decapping protein 4	26	29.3	0	0.00538	0.987549	non-mitochondria_nuclear-encoded
EDEM3	B7ZLZ2	ER degradation-enhancing alpha-mannosidase-like protein 3	5	8.2	0	0.0656	0.835529	non-mitochondria_nuclear-encoded
EDF1	O60869	Endothelial differentiation-related factor 1	10	54.7	0	0.251	0.532083	non-mitochondria_nuclear-encoded
EEA1	Q15075	Early endosome antigen 1	57	45.1	0	0.138	0.66142	non-mitochondria_nuclear-encoded
EEF1A1	P68104	Elongation factor 1-alpha 1;Putative elongation factor 1-alpha-like 3	26	66.5	0	-0.104	0.831033	non-mitochondria_nuclear-encoded
EEF1A2	Q05639	Elongation factor 1-alpha 2	14	38.4	0	0.0725	0.844641	non-mitochondria_nuclear-encoded
EEF1B2	P24534	Elongation factor 1-beta	11	61.3	0	-0.0666	0.903208	non-mitochondria_nuclear-encoded
EEF1D	P29692	Elongation factor 1-delta	18	72.6	0	-0.0464	0.919747	non-mitochondria_nuclear-encoded
EEF1E1	O43324	Eukaryotic translation elongation factor 1 epsilon-1	8	43.7	0	0.0167	0.958807	non-mitochondria_nuclear-encoded
EEF1G	P26641	Elongation factor 1-gamma	25	53.3	0	-0.0815	0.854965	non-mitochondria_nuclear-encoded
EEF2	P13639	Elongation factor 2	48	57.5	0	-0.0671	0.879111	non-mitochondria_nuclear-encoded
EEFSEC	P57772	Selenocysteine-specific elongation factor	3	6.7	0	0.101	0.829027	non-mitochondria_nuclear-encoded
EFHD2	H0Y4Y4	EF-hand domain-containing protein D2	3	15.6	0	0.0241	0.934684	non-mitochondria_nuclear-encoded
EFNB2	P52799	Ephrin-B2	1	3.6	0.0030714	0.149	0.618447	non-mitochondria_nuclear-encoded
EFTUD2	Q15029-2	116 kDa U5 small nuclear ribonucleoprotein component	20	28.9	0	1.01	0.256802	non-mitochondria_nuclear-encoded
EGLN1	Q9GZT9-3	Egl nine homolog 1	4	12.6	0	-0.103	0.78389	non-mitochondria_nuclear-encoded
EHD1	Q9H4M9	EH domain-containing protein 1	20	45.9	0	-0.0221	0.944349	non-mitochondria_nuclear-encoded
EHD4	Q9H223	EH domain-containing protein 4	20	43.8	0	-0.0511	0.880276	non-mitochondria_nuclear-encoded
EHHADH	Q08426-2	Peroxisomal bifunctional enzyme;Enoyl-CoA hydratase/3,2-trans-enoyl-CoA isomerase;3-hydroxyacyl-CoA dehydrogenase	6	12.8	0	0.105	0.858534	mito_others
EI24	O14681	Etoposide-induced protein 2.4 homolog	6	18.2	0	0.0322	0.945563	non-mitochondria_nuclear-encoded
EIF1	K7EM18	Eukaryotic translation initiation factor 1	6	70.2	0	-0.012	0.968905	non-mitochondria_nuclear-encoded
EIF1AY	A6NJH9	Eukaryotic translation initiation factor 1A, X-chromosomal;Eukaryotic translation initiation factor 1A, Y-chromosomal	4	45.7	0	-0.0628	0.866469	non-mitochondria_nuclear-encoded
EIF2A	Q9BY44	Eukaryotic translation initiation factor 2A;Eukaryotic translation initiation factor 2A, N-terminally processed	14	33.5	0	0.014	0.961785	non-mitochondria_nuclear-encoded
EIF2AK2	P19525-2	Interferon-induced, double-stranded RNA-activated protein kinase	7	13.7	0	0.372	0.393866	non-mitochondria_nuclear-encoded
EIF2B1	Q14232	Translation initiation factor eIF-2B subunit alpha	6	19.3	0	0.296	0.335498	non-mitochondria_nuclear-encoded
EIF2B2	P49770	Translation initiation factor eIF-2B subunit beta	5	19.9	0	-0.257	0.7898	non-mitochondria_nuclear-encoded
EIF2B3	H0Y580	Translation initiation factor eIF-2B subunit gamma	2	12.2	0.00027801	0.00562	0.991125	non-mitochondria_nuclear-encoded
EIF2D	P41214	Eukaryotic translation initiation factor 2D	4	10.4	0	0.864	0.126623	non-mitochondria_nuclear-encoded
EIF2S1	P05198	Eukaryotic translation initiation factor 2 subunit 1	17	58.1	0	-0.0606	0.873658	non-mitochondria_nuclear-encoded
EIF2S2	P20042	Eukaryotic translation initiation factor 2 subunit 2	15	50.5	0	-0.0191	0.952929	non-mitochondria_nuclear-encoded
EIF2S3	P41091	Eukaryotic translation initiation factor 2 subunit 3;Putative eukaryotic translation initiation factor 2 subunit 3-like protein	17	47.2	0	-0.0518	0.879412	non-mitochondria_nuclear-encoded
EIF3A	Q14152	Eukaryotic translation initiation factor 3 subunit A	62	44.8	0	-0.146	0.67306	non-mitochondria_nuclear-encoded
EIF3B	P55884	Eukaryotic translation initiation factor 3 subunit B	29	40.7	0	-0.139	0.675377	non-mitochondria_nuclear-encoded
EIF3C	H3BRV0	Eukaryotic translation initiation factor 3 subunit C;Eukaryotic translation initiation factor 3 subunit C-like protein	26	30.6	0	-0.115	0.820226	non-mitochondria_nuclear-encoded
EIF3D	B4DVY1	Eukaryotic translation initiation factor 3 subunit D	17	44.9	0	-0.153	0.627596	non-mitochondria_nuclear-encoded
EIF3E	P60228	Eukaryotic translation initiation factor 3 subunit E	19	46.3	0	-0.0705	0.827605	non-mitochondria_nuclear-encoded
EIF3F	B3KSH1	Eukaryotic translation initiation factor 3 subunit F	9	28.5	0	-0.166	0.581842	non-mitochondria_nuclear-encoded
EIF3G	O75821	Eukaryotic translation initiation factor 3 subunit G	13	36.2	0	-0.148	0.666949	non-mitochondria_nuclear-encoded
EIF3H	B3KS98	Eukaryotic translation initiation factor 3 subunit H	10	29.2	0	-0.0564	0.857631	non-mitochondria_nuclear-encoded
EIF3I	Q13347	Eukaryotic translation initiation factor 3 subunit I	13	58.2	0	-0.107	0.731756	non-mitochondria_nuclear-encoded
EIF3J	O75822	Eukaryotic translation initiation factor 3 subunit J	7	28.7	0	-0.0327	0.912623	non-mitochondria_nuclear-encoded
EIF3K	B7ZAM9	Eukaryotic translation initiation factor 3 subunit K	6	35.5	0	-0.0213	0.963206	non-mitochondria_nuclear-encoded
EIF3L	B0QY89	Eukaryotic translation initiation factor 3 subunit L	20	36.6	0	-0.125	0.708649	non-mitochondria_nuclear-encoded
EIF3M	Q7L2H7	Eukaryotic translation initiation factor 3 subunit M	14	42.2	0	-0.00269	0.993115	non-mitochondria_nuclear-encoded
EIF4A1	P60842	Eukaryotic initiation factor 4A-I	28	66.3	0	-0.0174	0.960783	non-mitochondria_nuclear-encoded
EIF4A2	E7EQG2	Eukaryotic initiation factor 4A-II;Eukaryotic initiation factor 4A-II, N-terminally processed	20	46.1	0	0.15	0.636243	non-mitochondria_nuclear-encoded
EIF4A3	P38919	Eukaryotic initiation factor 4A-III;Eukaryotic initiation factor 4A-III, N-terminally processed	20	42.1	0	0.0259	0.944894	non-mitochondria_nuclear-encoded
EIF4B	E7EX17	Eukaryotic translation initiation factor 4B	11	21.6	0	-0.0758	0.804455	non-mitochondria_nuclear-encoded
EIF4E	P06730	Eukaryotic translation initiation factor 4E	6	36.4	0	-0.124	0.69285	non-mitochondria_nuclear-encoded
EIF4E2	O60573	Eukaryotic translation initiation factor 4E type 2	4	23.3	0	-0.0161	0.957387	non-mitochondria_nuclear-encoded
EIF4G1	E7EUU4	Eukaryotic translation initiation factor 4 gamma 1	42	27	0	-0.0452	0.913731	non-mitochondria_nuclear-encoded
EIF4G2	P78344	Eukaryotic translation initiation factor 4 gamma 2	27	32.5	0	-0.00419	0.991978	non-mitochondria_nuclear-encoded
EIF4H	Q15056-2	Eukaryotic translation initiation factor 4H	8	39	0	0.124	0.805309	non-mitochondria_nuclear-encoded
EIF5	P55010	Eukaryotic translation initiation factor 5	10	24.6	0	-0.0207	0.959626	non-mitochondria_nuclear-encoded
EIF5A	I3L397	Eukaryotic translation initiation factor 5A;Eukaryotic translation initiation factor 5A-1;Eukaryotic translation initiation factor 5A-1-like;Eukaryotic translation initiation factor 5A-2	9	72.6	0	0.0393	0.914932	non-mitochondria_nuclear-encoded
EIF5B	O60841	Eukaryotic translation initiation factor 5B	21	24	0	0.102	0.745457	non-mitochondria_nuclear-encoded
EIF6	P56537	Eukaryotic translation initiation factor 6	6	37.6	0	0.236	0.571867	non-mitochondria_nuclear-encoded
ELAC2	Q9BQ52	Zinc phosphodiesterase ELAC protein 2	24	39.7	0	0.0599	0.841758	mito_others
ELAVL1	Q15717	ELAV-like protein 1	12	47.2	0	0.067	0.829184	non-mitochondria_nuclear-encoded
ELMOD2	D6RBS5	ELMO domain-containing protein 2	7	47.3	0	-0.0927	0.830261	non-mitochondria_nuclear-encoded
ELOVL1	Q9BW60	Elongation of very long chain fatty acids protein 1	3	14	0	0.0468	0.952186	non-mitochondria_nuclear-encoded
ELOVL5	E2QRH7	Elongation of very long chain fatty acids protein 5	2	7.6	0	-0.0342	0.938232	non-mitochondria_nuclear-encoded
ELP2	Q6IA86-4	Elongator complex protein 2	1	1.8	0.00028935	-0.123	0.884477	non-mitochondria_nuclear-encoded
EMC1	Q8N766-3	ER membrane protein complex subunit 1	32	39.2	0	0.0775	0.832267	non-mitochondria_nuclear-encoded
EMC10	M0R2A0	ER membrane protein complex subunit 10	3	6.7	0	-0.0332	0.926235	non-mitochondria_nuclear-encoded
EMC2	Q15006	ER membrane protein complex subunit 2	10	43.1	0	0.0121	0.967413	non-mitochondria_nuclear-encoded
EMC3	Q9P0I2	ER membrane protein complex subunit 3	7	26.1	0	-0.00329	0.992157	non-mitochondria_nuclear-encoded
EMC4	Q5J8M3	ER membrane protein complex subunit 4	6	33.9	0	-0.207	0.502587	non-mitochondria_nuclear-encoded
EMC6	Q9BV81	ER membrane protein complex subunit 6	2	20.9	0.00029386	0.433	0.194941	non-mitochondria_nuclear-encoded
EMC7	Q9NPA0	ER membrane protein complex subunit 7	5	27.7	0	0.175	0.672411	non-mitochondria_nuclear-encoded
EMC8	O43402	ER membrane protein complex subunit 8	9	56.2	0	-0.0577	0.877209	non-mitochondria_nuclear-encoded
EMC9	H0YNH6	ER membrane protein complex subunit 9	1	11.9	0.0096812	0.0838	0.775159	non-mitochondria_nuclear-encoded
EMD	P50402	Emerin	14	57.9	0	-0.0558	0.885937	non-mitochondria_nuclear-encoded
EML4	B5MBZ0	Echinoderm microtubule-associated protein-like 4	7	8.9	0	0.173	0.693352	non-mitochondria_nuclear-encoded
ENAH	Q8N8S7-3	Protein enabled homolog	18	36.2	0	0.166	0.580762	non-mitochondria_nuclear-encoded
ENDOD1	O94919	Endonuclease domain-containing 1 protein	4	11.2	0	-0.0531	0.902509	non-mitochondria_nuclear-encoded
ENO1	P06733	Alpha-enolase;Enolase	16	45.4	0	0.034	0.943362	non-mitochondria_nuclear-encoded
ENPP1	P22413	Ectonucleotide pyrophosphatase/phosphodiesterase family member 1;Alkaline phosphodiesterase I;Nucleotide pyrophosphatase	8	15.4	0	-0.0774	0.815493	non-mitochondria_nuclear-encoded
ENSA	A6NMQ3	Alpha-endosulfine	3	30	0	0.296	0.43107	non-mitochondria_nuclear-encoded
ENY2	E5RHX8	Transcription and mRNA export factor ENY2	2	24	0.00029163	-0.179	0.86938	non-mitochondria_nuclear-encoded
EOGT	Q5NDL2-3	EGF domain-specific O-linked N-acetylglucosamine transferase	3	7.7	0	-0.134	0.718252	non-mitochondria_nuclear-encoded
EPB41	P11171-2	Protein 4.1	23	37.5	0	-0.0343	0.90588	non-mitochondria_nuclear-encoded
EPB41L2	E9PHY5	Band 4.1-like protein 2	42	54.1	0.00029886	0.0994	0.75306	non-mitochondria_nuclear-encoded
EPB41L2.1	O43491	Band 4.1-like protein 2	45	52.7	0	0.0526	0.888006	non-mitochondria_nuclear-encoded
EPB41L3	Q9Y2J2-2	Band 4.1-like protein 3;Band 4.1-like protein 3, N-terminally processed	30	44.6	0	0.042	0.886564	non-mitochondria_nuclear-encoded
EPB41L5	Q9HCM4-2	Band 4.1-like protein 5	2	4.6	0.00080906	0.0134	0.969506	non-mitochondria_nuclear-encoded
EPHA4	E9PG71	Receptor protein-tyrosine kinase;Ephrin type-A receptor 4	4	5	0	-0.249	0.669847	non-mitochondria_nuclear-encoded
EPHA7	Q15375-2	Ephrin type-A receptor 7	8	9.8	0	-0.0152	0.960896	non-mitochondria_nuclear-encoded
EPHB4	P54760	Ephrin type-B receptor 4;Receptor protein-tyrosine kinase;Ephrin type-B receptor 3	4	6	0	-0.15	0.622784	non-mitochondria_nuclear-encoded
EPHX1	P07099	Epoxide hydrolase 1	24	59.8	0	0.0676	0.843416	non-mitochondria_nuclear-encoded
EPRS	P07814	Bifunctional glutamate/proline--tRNA ligase;Glutamate--tRNA ligase;Proline--tRNA ligase	50	41.3	0	-0.00417	0.989377	non-mitochondria_nuclear-encoded
EPS15L1	M0R165	Epidermal growth factor receptor substrate 15-like 1	17	30	0	-0.0161	0.956208	non-mitochondria_nuclear-encoded
ERAL1	O75616	GTPase Era, mitochondrial	10	28.1	0	-0.071	0.83949	mito_others
ERBB2	B4DTR1	Receptor protein-tyrosine kinase;Receptor tyrosine-protein kinase erbB-2	5	8.2	0	-0.0694	0.902599	non-mitochondria_nuclear-encoded
ERBB2IP	Q96RT1-7	Protein LAP2	10	11.5	0	-0.254	0.632546	non-mitochondria_nuclear-encoded
ERGIC1	Q969X5-2	Endoplasmic reticulum-Golgi intermediate compartment protein 1	7	42.4	0	0.0522	0.87142	non-mitochondria_nuclear-encoded
ERGIC2	Q96RQ1	Endoplasmic reticulum-Golgi intermediate compartment protein 2	3	9.3	0	-0.144	0.710469	non-mitochondria_nuclear-encoded
ERGIC3	H0Y621	Endoplasmic reticulum-Golgi intermediate compartment protein 3	4	13.5	0	-0.16	0.806016	non-mitochondria_nuclear-encoded
ERH	P84090	Enhancer of rudimentary homolog	3	37.5	0	0.152	0.687825	non-mitochondria_nuclear-encoded
ERLEC1	Q96DZ1-3	Endoplasmic reticulum lectin 1	7	21.2	0	0.247	0.465843	non-mitochondria_nuclear-encoded
ERLIN1	O75477	Erlin-1	10	31.2	0	0.0451	0.893042	non-mitochondria_nuclear-encoded
ERLIN2	E5RHW4	Erlin-2	17	55.9	0	0.0421	0.910729	non-mitochondria_nuclear-encoded
ERMP1	Q7Z2K6	Endoplasmic reticulum metallopeptidase 1	12	15.2	0	0.0308	0.94208	non-mitochondria_nuclear-encoded
ERO1L	Q96HE7	ERO1-like protein alpha	21	46.8	0	0.04	0.929901	non-mitochondria_nuclear-encoded
ERO1LB	Q5TAE8	ERO1-like protein beta	4	29.5	0	0.173	0.806789	non-mitochondria_nuclear-encoded
ERP29	P30040	Endoplasmic reticulum resident protein 29	12	56.3	0	0.0412	0.921246	non-mitochondria_nuclear-encoded
ERP44	Q9BS26	Endoplasmic reticulum resident protein 44	19	52.5	0	0.085	0.834396	non-mitochondria_nuclear-encoded
ESYT1	Q9BSJ8	Extended synaptotagmin-1	29	35.2	0	0.00327	0.992122	non-mitochondria_nuclear-encoded
ESYT2	H7BXI1	Extended synaptotagmin-2	23	34.5	0	0.0515	0.867378	non-mitochondria_nuclear-encoded
ETF1	B7Z7P8	Eukaryotic peptide chain release factor subunit 1	15	34.3	0	0.1	0.817993	non-mitochondria_nuclear-encoded
ETFA	P13804	Electron transfer flavoprotein subunit alpha, mitochondrial	17	65.5	0	0.0136	0.971584	mito_others
ETFB	P38117	Electron transfer flavoprotein subunit beta	17	61.2	0	-0.00281	0.994188	mito_others
ETFDH	Q16134	Electron transfer flavoprotein-ubiquinone oxidoreductase, mitochondrial	12	23.2	0	0.0546	0.907253	mito_others
ETHE1	M0QXB5	Persulfide dioxygenase ETHE1, mitochondrial	5	30.4	0	0.282	0.530202	mito_others
ETNK1	H0YH69	Ethanolamine kinase 1	2	4.5	0.0085531	1.94	0.333356	non-mitochondria_nuclear-encoded
EWSR1	B0QYK0	RNA-binding protein EWS	5	12.8	0	0.00931	0.980487	non-mitochondria_nuclear-encoded
EXD2	Q9NVH0	Exonuclease 3-5 domain-containing protein 2	10	24.2	0	0.122	0.733915	mito_others
EXOC1	Q9NV70-2	Exocyst complex component 1	11	14	0	0.19	0.551655	non-mitochondria_nuclear-encoded
EXOC2	Q96KP1	Exocyst complex component 2	11	15.2	0	0.142	0.761835	non-mitochondria_nuclear-encoded
EXOC3	O60645-2	Exocyst complex component 3	6	11.5	0	0.286	0.489157	non-mitochondria_nuclear-encoded
EXOC4	Q96A65	Exocyst complex component 4	18	24.9	0	0.125	0.676308	non-mitochondria_nuclear-encoded
EXOC5	O00471	Exocyst complex component 5	12	20.1	0	0.114	0.71167	non-mitochondria_nuclear-encoded
EXOC6	E7EW84	Exocyst complex component 6	4	8	0	0.107	0.890654	non-mitochondria_nuclear-encoded
EXOC7	Q9UPT5-2	Exocyst complex component 7	8	16.2	0	0.105	0.743895	non-mitochondria_nuclear-encoded
EXOC8	Q8IYI6	Exocyst complex component 8	7	12.4	0	0.0117	0.974975	non-mitochondria_nuclear-encoded
EXOG	Q9Y2C4	Nuclease EXOG, mitochondrial	5	18.8	0	-0.214	0.613282	mito_others
EXOSC1	R4GMQ7	Exosome complex component CSL4	3	28.7	0	-0.115	0.881317	non-mitochondria_nuclear-encoded
EXOSC10	B4DKG8	Exosome component 10	3	5.2	0	-0.122	0.906152	non-mitochondria_nuclear-encoded
EXOSC3	Q9NQT5	Exosome complex component RRP40	3	18.2	0	1.05	0.377145	non-mitochondria_nuclear-encoded
EXOSC5	M0R050	Exosome complex component RRP46	2	19.3	0	-0.178	0.698763	non-mitochondria_nuclear-encoded
EXOSC7	Q15024	Exosome complex component RRP42	2	9.6	0	0.0192	0.972604	non-mitochondria_nuclear-encoded
EXOSC8	Q96B26	Exosome complex component RRP43	2	11.6	0.00029028	0.0279	0.946565	non-mitochondria_nuclear-encoded
EXOSC9	D6RIY6	Exosome complex component RRP45	2	5	0.0002845	0.0811	0.936564	non-mitochondria_nuclear-encoded
EXT2	Q93063	Exostosin-2	3	5.2	0	-0.339	0.386761	non-mitochondria_nuclear-encoded
EXTL2	C9JEG3	Exostosin-like 2;Processed exostosin-like 2	3	13.9	0	1.62	0.206074	non-mitochondria_nuclear-encoded
EZR	P15311	Ezrin	39	54.1	0	0.0552	0.881839	non-mitochondria_nuclear-encoded
F11R	Q9Y624	Junctional adhesion molecule A	3	14.4	0	0.212	0.709684	non-mitochondria_nuclear-encoded
FABP5	Q01469	Fatty acid-binding protein, epidermal;Putative fatty acid-binding protein 5-like protein 3	2	22.2	0	0.166	0.846871	non-mitochondria_nuclear-encoded
FADS1	O60427	Fatty acid desaturase 1	2	5.2	0.00027556	0.139	0.762069	non-mitochondria_nuclear-encoded
FADS2	O95864	Fatty acid desaturase 2	5	11	0	0.514	0.275442	non-mitochondria_nuclear-encoded
FAF2	Q96CS3	FAS-associated factor 2	18	49.2	0	0.0359	0.915666	non-mitochondria_nuclear-encoded
FAHD1	Q6P587	Acylpyruvase FAHD1, mitochondrial	5	30.4	0	0.0276	0.952114	mito_others
FAHD2A	Q96GK7	Fumarylacetoacetate hydrolase domain-containing protein 2A;Fumarylacetoacetate hydrolase domain-containing protein 2B	4	18.2	0	0.0367	0.908039	mito_others
FAM105A	Q9NUU6	Inactive ubiquitin thioesterase FAM105A	3	6.5	0	-0.107	0.782599	non-mitochondria_nuclear-encoded
FAM114A2	Q9NRY5	Protein FAM114A2	11	29.3	0	-0.00747	0.993138	non-mitochondria_nuclear-encoded
FAM120A	Q9NZB2	Constitutive coactivator of PPAR-gamma-like protein 1	13	17.4	0	0.0359	0.925098	non-mitochondria_nuclear-encoded
FAM129B	Q96TA1-2	Niban-like protein 1	2	3.5	0.00054795	0.302	0.826516	non-mitochondria_nuclear-encoded
FAM134A	Q8NC44	Protein FAM134A	3	8.1	0	-1.3	0.336701	non-mitochondria_nuclear-encoded
FAM134C	Q86VR2	Protein FAM134C	5	15	0	-0.119	0.791752	non-mitochondria_nuclear-encoded
FAM136A	E7EQY1	Protein FAM136A	7	30.2	0	0.119	0.769102	mito_others
FAM162A	F8W7Q4	Protein FAM162A	7	41	0	-0.0158	0.969636	mito_others
FAM177A1	G3V583	Protein FAM177A1	4	35	0	-0.165	0.679132	non-mitochondria_nuclear-encoded
FAM195B	I3L2L5	Protein FAM195B	3	43.5	0	-0.0729	0.904151	non-mitochondria_nuclear-encoded
FAM20B	O75063	Glycosaminoglycan xylosylkinase	3	8.3	0	0.0245	0.981875	non-mitochondria_nuclear-encoded
FAM210A	K7ERQ2	Protein FAM210A	1	5.6	0.0030488	-0.0918	0.835832	mito_others
FAM210B	Q96KR6	Protein FAM210B	1	6.8	0.0031226	-0.112	0.783865	mito_others
FAM213A	Q9BRX8-2	Redox-regulatory protein FAM213A	5	22.5	0	0.0121	0.976201	non-mitochondria_nuclear-encoded
FAM21A	F8W7U3	WASH complex subunit FAM21B;WASH complex subunit FAM21A;WASH complex subunit FAM21C	12	16.9	0	-0.0109	0.969813	non-mitochondria_nuclear-encoded
FAM3C	Q92520	Protein FAM3C	9	46.7	0	-0.104	0.756041	non-mitochondria_nuclear-encoded
FAM45A	Q8TCE6-2	Protein FAM45A;Protein FAM45B	5	19.5	0	-0.142	0.794433	non-mitochondria_nuclear-encoded
FAM49B	Q9NUQ9	Protein FAM49B	5	19.1	0	0.0573	0.874356	non-mitochondria_nuclear-encoded
FAM50A	Q14320	Protein FAM50A	7	21.2	0	0.249	0.614827	non-mitochondria_nuclear-encoded
FAM57A	I3L374	Protein FAM57A	1	23.7	0.0080972	0.315	0.759958	non-mitochondria_nuclear-encoded
FAM73A	F8W7S1	Protein FAM73A	5	11.4	0	-0.394	0.371419	non-mitochondria_nuclear-encoded
FAM8A1	Q9UBU6	Protein FAM8A1	3	14.8	0	-0.844	0.0923599	non-mitochondria_nuclear-encoded
FAM91A1	Q658Y4	Protein FAM91A1	2	2.4	0	0.122	0.852811	non-mitochondria_nuclear-encoded
FAM98A	Q8NCA5-2	Protein FAM98A	8	25.1	0	-0.0286	0.92967	non-mitochondria_nuclear-encoded
FAM98B	Q52LJ0-2	Protein FAM98B	6	18.9	0	-0.0205	0.947965	non-mitochondria_nuclear-encoded
FANCI	Q9NVI1	Fanconi anemia group I protein	13	12.3	0	-0.00954	0.976949	non-mitochondria_nuclear-encoded
FAR1	Q8WVX9	Fatty acyl-CoA reductase 1	16	37.7	0	-0.0976	0.821151	non-mitochondria_nuclear-encoded
FARP1	C9JME2	FERM, RhoGEF and pleckstrin domain-containing protein 1	4	5.3	0	-0.232	0.871542	non-mitochondria_nuclear-encoded
FARP2	H7C3M7		1	2.1	0.0090111	0.164	0.698983	non-mitochondria_nuclear-encoded
FARP2.1	O94887-3	FERM, RhoGEF and pleckstrin domain-containing protein 2	5	11.9	0	-0.153	0.67192	non-mitochondria_nuclear-encoded
FARSA	Q9Y285	Phenylalanine--tRNA ligase alpha subunit	13	33.3	0	-0.0393	0.902757	non-mitochondria_nuclear-encoded
FARSB	Q9NSD9	Phenylalanine--tRNA ligase beta subunit	20	34.8	0	-0.105	0.76031	non-mitochondria_nuclear-encoded
FASN	P49327	Fatty acid synthase;[Acyl-carrier-protein] S-acetyltransferase;[Acyl-carrier-protein] S-malonyltransferase;3-oxoacyl-[acyl-carrier-protein] synthase;3-oxoacyl-[acyl-carrier-protein] reductase;3-hydroxyacyl-[acyl-carrier-protein] dehydratase;Enoyl-[acyl-carrier-protein] reductase;Oleoyl-[acyl-carrier-protein] hydrolase	72	39.3	0	-0.047	0.877467	mito_others
FASTKD1	Q53R41	FAST kinase domain-containing protein 1	9	13.6	0	0.172	0.811607	mito_others
FASTKD2	Q9NYY8	FAST kinase domain-containing protein 2	18	34.2	0	0.0484	0.905986	mito_others
FASTKD5	Q7L8L6	FAST kinase domain-containing protein 5	12	21.2	0	-0.0532	0.909767	mito_others
FAT3	E9PQ73	Protocadherin Fat 3	1	0.3	0.0057873	0.00171	0.996673	non-mitochondria_nuclear-encoded
FAU	E9PR30	40S ribosomal protein S30	3	18.4	0	-0.125	0.838312	non-mitochondria_nuclear-encoded
FBL	P22087	rRNA 2-O-methyltransferase fibrillarin	11	30.2	0	-0.0141	0.968308	non-mitochondria_nuclear-encoded
FBXL20	J3KTA1	F-box/LRR-repeat protein 20	2	5	0.00028944	0.0155	0.981475	non-mitochondria_nuclear-encoded
FDFT1	P37268	Squalene synthase	16	42.2	0	-0.0456	0.887115	non-mitochondria_nuclear-encoded
FDX1	P10109	Adrenodoxin, mitochondrial	3	13.6	0	0.0296	0.923081	mito_others
FDXR	J3QQX3	NADPH:adrenodoxin oxidoreductase, mitochondrial	8	24.4	0	0.167	0.616082	mito_others
FECH	P22830	Ferrochelatase, mitochondrial	9	26.5	0	0.256	0.642212	mito_others
FEN1	P39748	Flap endonuclease 1	13	43.7	0	0.0204	0.94388	non-mitochondria_nuclear-encoded
FERMT2	Q96AC1	Fermitin family homolog 2	12	24.9	0	0.0187	0.950512	non-mitochondria_nuclear-encoded
FGFR1OP	O95684-2	FGFR1 oncogene partner	4	17.4	0	0.0951	0.806712	non-mitochondria_nuclear-encoded
FGFR1OP2	Q9NVK5	FGFR1 oncogene partner 2	3	16.2	0	-0.0924	0.928331	non-mitochondria_nuclear-encoded
FH	P07954-2	Fumarate hydratase, mitochondrial	17	45.6	0	0.0579	0.875478	mito_others
FHIT	E9PBZ0	Bis(5-adenosyl)-triphosphatase	1	23.1	0.0069478	0.159	0.887218	mito_others
FHL1	Q13642-1	Four and a half LIM domains protein 1	10	43.6	0	0.105	0.776982	non-mitochondria_nuclear-encoded
FHOD1	Q9Y613	FH1/FH2 domain-containing protein 1	5	5.8	0	-0.138	0.708652	non-mitochondria_nuclear-encoded
FIBP	O43427-2	Acidic fibroblast growth factor intracellular-binding protein	2	9.2	0.00028769	0.396	0.353488	non-mitochondria_nuclear-encoded
FILIP1L	Q4L180-2	Filamin A-interacting protein 1-like	2	1.8	0.0016146	-0.246	0.89315	non-mitochondria_nuclear-encoded
FIS1	Q9Y3D6	Mitochondrial fission 1 protein	4	28.3	0	-0.0437	0.901094	mito_others
FKBP10	Q96AY3	Peptidyl-prolyl cis-trans isomerase FKBP10	23	44.8	0	0.0374	0.914874	mito_others
FKBP14	Q9NWM8	Peptidyl-prolyl cis-trans isomerase FKBP14;Peptidyl-prolyl cis-trans isomerase	2	11.8	0.00029869	0.142	0.659151	non-mitochondria_nuclear-encoded
FKBP15	Q5T1M5-2	FK506-binding protein 15	12	13.6	0	0.506	0.350893	non-mitochondria_nuclear-encoded
FKBP1A	P62942	Peptidyl-prolyl cis-trans isomerase FKBP1A;Peptidyl-prolyl cis-trans isomerase	3	40.7	0	-1.3	0.463054	non-mitochondria_nuclear-encoded
FKBP2	P26885	Peptidyl-prolyl cis-trans isomerase FKBP2;Peptidyl-prolyl cis-trans isomerase	5	32.4	0	0.066	0.921002	non-mitochondria_nuclear-encoded
FKBP3	Q00688	Peptidyl-prolyl cis-trans isomerase FKBP3	9	49.6	0	0.0165	0.958341	non-mitochondria_nuclear-encoded
FKBP4	Q02790	Peptidyl-prolyl cis-trans isomerase FKBP4;Peptidyl-prolyl cis-trans isomerase FKBP4, N-terminally processed	15	41.2	0	0.236	0.585224	non-mitochondria_nuclear-encoded
FKBP7	Q9Y680-3	Peptidyl-prolyl cis-trans isomerase FKBP7;Peptidyl-prolyl cis-trans isomerase	4	17.6	0	-0.124	0.740929	non-mitochondria_nuclear-encoded
FKBP8	Q14318-2	Peptidyl-prolyl cis-trans isomerase FKBP8;Peptidyl-prolyl cis-trans isomerase	12	32.9	0	0.0742	0.82283	mito_others
FKBP9	O95302	Peptidyl-prolyl cis-trans isomerase FKBP9	4	5.6	0	-0.0489	0.958715	non-mitochondria_nuclear-encoded
FLAD1	Q5T196	FAD synthase;Molybdenum cofactor biosynthesis protein-like region;FAD synthase region	5	20.6	0	-0.217	0.56833	mito_others
FLII	Q13045-3	Protein flightless-1 homolog	11	11.4	0	-0.219	0.7564	non-mitochondria_nuclear-encoded
FLNA	Q5HY54	Filamin-A	109	55.6	0	0.0899	0.829786	non-mitochondria_nuclear-encoded
FLNB	O75369-8	Filamin-B	76	40.1	0	0.0192	0.955063	non-mitochondria_nuclear-encoded
FLOT1	O75955	Flotillin-1	14	40	0	0.0942	0.775717	non-mitochondria_nuclear-encoded
FLOT2	Q14254	Flotillin-2	21	52.8	0	-0.19	0.662909	non-mitochondria_nuclear-encoded
FLRT3	Q9NZU0	Leucine-rich repeat transmembrane protein FLRT3	3	6.5	0	-0.29	0.378054	non-mitochondria_nuclear-encoded
FLVCR1	Q9Y5Y0	Feline leukemia virus subgroup C receptor-related protein 1	2	4.1	0	-0.0688	0.894624	non-mitochondria_nuclear-encoded
FMR1	Q06787-5	Fragile X mental retardation protein 1	16	30.3	0	0.0152	0.963849	non-mitochondria_nuclear-encoded
FMR1.1	Q06787-6	Fragile X mental retardation protein 1	15	30.3	0	0.191	0.55101	non-mitochondria_nuclear-encoded
FNDC3A	Q9Y2H6-2	Fibronectin type-III domain-containing protein 3A	18	19.5	0	0.0397	0.91274	non-mitochondria_nuclear-encoded
FOXRED1	Q96CU9-3	FAD-dependent oxidoreductase domain-containing protein 1	7	23.9	0	0.0609	0.836123	mito_OXPHOS_nuclear-encoded
FOXRED2	Q8IWF2	FAD-dependent oxidoreductase domain-containing protein 2	7	12.7	0	0.137	0.661179	non-mitochondria_nuclear-encoded
FPGS	Q05932-3	Folylpolyglutamate synthase, mitochondrial	4	10.1	0	-0.0547	0.938329	mito_others
FRG1	Q14331	Protein FRG1	3	13.6	0	-0.392	0.462511	non-mitochondria_nuclear-encoded
FRRS1	Q6ZNA5	Ferric-chelate reductase 1	2	3.2	0	-0.337	0.460056	non-mitochondria_nuclear-encoded
FSCN1	J3KNT0	Fascin	4	10	0	-0.199	0.751386	non-mitochondria_nuclear-encoded
FSTL1	B4DTT5	Follistatin-related protein 1	2	5.9	0.0021425	0.0359	0.912883	non-mitochondria_nuclear-encoded
FTH1	E9PRK8	Ferritin;Ferritin heavy chain;Ferritin heavy chain, N-terminally processed	2	17.9	0.00027624	0.0846	0.834203	mito_others
FTSJ1	Q9UET6	Putative tRNA (cytidine(32)/guanosine(34)-2-O)-methyltransferase	4	19.8	0	0.139	0.68985	non-mitochondria_nuclear-encoded
FTSJ3	Q8IY81	pre-rRNA processing protein FTSJ3	3	3.9	0	0.35	0.5338	non-mitochondria_nuclear-encoded
FUBP1	Q96AE4	Far upstream element-binding protein 1	22	44.3	0	0.207	0.682577	non-mitochondria_nuclear-encoded
FUBP3	Q96I24	Far upstream element-binding protein 3	16	40.4	0	0.043	0.902992	non-mitochondria_nuclear-encoded
FUCA1	P04066	Tissue alpha-L-fucosidase	6	14.4	0	0.0804	0.810499	non-mitochondria_nuclear-encoded
FUCA2	Q9BTY2	Plasma alpha-L-fucosidase	7	16.7	0	0.0453	0.886449	non-mitochondria_nuclear-encoded
FUNDC2	Q9BWH2	FUN14 domain-containing protein 2	5	22.8	0	-0.0139	0.965718	mito_others
FUS	H3BPE7	RNA-binding protein FUS	7	15.7	0	0.0188	0.956443	non-mitochondria_nuclear-encoded
FUT8	Q9BYC5	Alpha-(1,6)-fucosyltransferase	3	5.6	0	-0.194	0.81734	non-mitochondria_nuclear-encoded
FXN	C9JAX1	Frataxin, mitochondrial;Frataxin intermediate form;Frataxin(56-210);Frataxin(78-210);Frataxin mature form	5	54.1	0	0.136	0.680801	mito_others
FXR1	P51114	Fragile X mental retardation syndrome-related protein 1	17	34.9	0	0.0396	0.896284	non-mitochondria_nuclear-encoded
FXR2	P51116	Fragile X mental retardation syndrome-related protein 2	13	29	0	0.0933	0.784864	non-mitochondria_nuclear-encoded
FYN	P06241	Tyrosine-protein kinase Fyn	8	16.2	0	-0.0799	0.859054	non-mitochondria_nuclear-encoded
G3BP1	Q13283	Ras GTPase-activating protein-binding protein 1	19	50.9	0	0.104	0.814716	non-mitochondria_nuclear-encoded
G3BP2	Q9UN86-2	Ras GTPase-activating protein-binding protein 2	12	36.5	0	-0.0927	0.7566	non-mitochondria_nuclear-encoded
G6PD	P11413	Glucose-6-phosphate 1-dehydrogenase	7	17.1	0	-0.152	0.657851	non-mitochondria_nuclear-encoded
GAA	P10253	Lysosomal alpha-glucosidase;76 kDa lysosomal alpha-glucosidase;70 kDa lysosomal alpha-glucosidase	16	24.6	0	-0.00555	0.989235	non-mitochondria_nuclear-encoded
GABARAPL2	P60520	Gamma-aminobutyric acid receptor-associated protein-like 2	6	47.9	0	0.0166	0.95687	non-mitochondria_nuclear-encoded
GABPA	Q06546	GA-binding protein alpha chain	1	2.6	0.0030265	-0.0293	0.921769	non-mitochondria_nuclear-encoded
GADD45GIP1	Q8TAE8	Growth arrest and DNA damage-inducible proteins-interacting protein 1	5	32	0	-0.0296	0.932718	mito_others
GAK	O14976-2	Cyclin-G-associated kinase	3	4.1	0	-1.31	0.265871	non-mitochondria_nuclear-encoded
GALNT1	Q10472	Polypeptide N-acetylgalactosaminyltransferase 1;Polypeptide N-acetylgalactosaminyltransferase 1 soluble form	13	26.8	0	0.095	0.753771	non-mitochondria_nuclear-encoded
GALNT2	Q10471	Polypeptide N-acetylgalactosaminyltransferase 2;Polypeptide N-acetylgalactosaminyltransferase 2 soluble form;Polypeptide N-acetylgalactosaminyltransferase	24	45.2	0	-0.0174	0.960099	non-mitochondria_nuclear-encoded
GALNT7	Q86SF2	N-acetylgalactosaminyltransferase 7;Polypeptide N-acetylgalactosaminyltransferase	9	17.4	0	0.0582	0.851334	non-mitochondria_nuclear-encoded
GANAB	Q14697	Neutral alpha-glucosidase AB	44	53.6	0	0.0209	0.953948	non-mitochondria_nuclear-encoded
GANAB.1	Q14697-2	Neutral alpha-glucosidase AB	44	52.9	0.0083234	0.106	0.763745	non-mitochondria_nuclear-encoded
GAPDH	P04406	Glyceraldehyde-3-phosphate dehydrogenase	19	55.8	0	-0.0122	0.97995	non-mitochondria_nuclear-encoded
GAPVD1	F8W9S7	GTPase-activating protein and VPS9 domain-containing protein 1	7	9.2	0	0.301	0.719338	non-mitochondria_nuclear-encoded
GAR1	Q9NY12-2	H/ACA ribonucleoprotein complex subunit 1	3	20.1	0	0.0729	0.8112	non-mitochondria_nuclear-encoded
GARS	P41250	Glycine--tRNA ligase	12	21.4	0	0.173	0.642794	non-mitochondria_nuclear-encoded
GART	P22102	Trifunctional purine biosynthetic protein adenosine-3;Phosphoribosylamine--glycine ligase;Phosphoribosylformylglycinamidine cyclo-ligase;Phosphoribosylglycinamide formyltransferase	19	24.7	0	-0.00887	0.985326	non-mitochondria_nuclear-encoded
GATC	H0YIV9	Glutamyl-tRNA(Gln) amidotransferase subunit C, mitochondrial	6	50	0	-0.44	0.181083	mito_others
GBA	P04062-4	Glucosylceramidase	11	29.4	0	0.0991	0.768219	non-mitochondria_nuclear-encoded
GBAS	O75323	Protein NipSnap homolog 2	9	37.4	0	0.00364	0.99377	non-mitochondria_nuclear-encoded
GBF1	Q92538	Golgi-specific brefeldin A-resistance guanine nucleotide exchange factor 1	8	5	0	-0.102	0.913041	non-mitochondria_nuclear-encoded
GCAT	O75600	2-amino-3-ketobutyrate coenzyme A ligase, mitochondrial	3	10.7	0	-0.121	0.777984	mito_others
GCC2	Q8IWJ2	GRIP and coiled-coil domain-containing protein 2	24	17.8	0	0.225	0.629718	non-mitochondria_nuclear-encoded
GCDH	Q92947	Glutaryl-CoA dehydrogenase, mitochondrial	7	26.7	0	-0.0919	0.773525	mito_others
GCLM	P48507	Glutamate--cysteine ligase regulatory subunit	5	25.9	0	0.285	0.660461	non-mitochondria_nuclear-encoded
GCN1L1	Q92616	Translational activator GCN1	81	34.1	0	0.0628	0.831426	non-mitochondria_nuclear-encoded
GCSH	P23434	Glycine cleavage system H protein, mitochondrial	2	17.3	0	0.0352	0.911285	mito_others
GDAP1	Q8TB36-2	Ganglioside-induced differentiation-associated protein 1	5	20.3	0	0.252	0.431725	mito_others
GDE1	Q9NZC3	Glycerophosphodiester phosphodiesterase 1	2	10.3	0.0002994	-0.4	0.242071	non-mitochondria_nuclear-encoded
GDI1	P31150	Rab GDP dissociation inhibitor alpha	6	19	0	0.112	0.905636	non-mitochondria_nuclear-encoded
GDI2	E7EU23	Rab GDP dissociation inhibitor beta	13	35.9	0	0.0853	0.81873	non-mitochondria_nuclear-encoded
GDPD1	Q8N9F7	Glycerophosphodiester phosphodiesterase domain-containing protein 1	8	31.8	0	-0.092	0.834844	non-mitochondria_nuclear-encoded
GEMIN4	I3L2C7	Gem-associated protein 4	19	22	0	-0.281	0.369279	non-mitochondria_nuclear-encoded
GEMIN5	Q8TEQ6	Gem-associated protein 5	29	24.1	0	-0.0672	0.839905	non-mitochondria_nuclear-encoded
GEMIN7	Q9H840	Gem-associated protein 7	1	9.9	0.00375	-0.407	0.53562	non-mitochondria_nuclear-encoded
GEMIN8	Q9NWZ8	Gem-associated protein 8	1	6.6	0.0010779	0.453	0.435979	non-mitochondria_nuclear-encoded
GET4	Q7L5D6	Golgi to ER traffic protein 4 homolog	3	11	0	-0.0999	0.791136	non-mitochondria_nuclear-encoded
GFM1	Q96RP9	Elongation factor G, mitochondrial	23	37.8	0	-0.0152	0.965315	mito_others
GFM2	Q969S9-3	Ribosome-releasing factor 2, mitochondrial	11	17.6	0	-0.0131	0.967036	mito_others
GGCX	P38435-2	Vitamin K-dependent gamma-carboxylase	4	7.8	0	0.0366	0.903359	non-mitochondria_nuclear-encoded
GGH	Q92820	Gamma-glutamyl hydrolase	9	35.2	0	0.148	0.724154	non-mitochondria_nuclear-encoded
GGT7	Q9UJ14-5	Gamma-glutamyltransferase 7;Gamma-glutamyltransferase 7 heavy chain;Gamma-glutamyltransferase 7 light chain	2	7.6	0.00029265	-0.285	0.523326	non-mitochondria_nuclear-encoded
GHDC	Q8N2G8-3	GH3 domain-containing protein	6	14.3	0	-0.0206	0.960404	non-mitochondria_nuclear-encoded
GHITM	Q5VT94	Growth hormone-inducible transmembrane protein	1	3.1	0.0030534	-0.0322	0.917607	mito_others
GIGYF2	Q6Y7W6-4	PERQ amino acid-rich with GYF domain-containing protein 2	19	17.7	0	0.0766	0.856619	non-mitochondria_nuclear-encoded
GINM1	Q9NU53	Glycoprotein integral membrane protein 1	2	5.5	0.00028818	-0.194	0.805386	non-mitochondria_nuclear-encoded
GIPC1	O14908	PDZ domain-containing protein GIPC1	4	16.5	0	0.15	0.772346	non-mitochondria_nuclear-encoded
GJA1	P17302	Gap junction alpha-1 protein	8	29.8	0	-0.106	0.736435	non-mitochondria_nuclear-encoded
GK	P32189-1	Glycerol kinase;Putative glycerol kinase 3	12	28.6	0	-0.00503	0.989694	non-mitochondria_nuclear-encoded
GLA	P06280	Alpha-galactosidase A	14	32.9	0	-0.0268	0.940481	non-mitochondria_nuclear-encoded
GLB1	P16278-3	Beta-galactosidase	14	29.7	0	0.0834	0.804986	non-mitochondria_nuclear-encoded
GLDC	P23378	Glycine dehydrogenase (decarboxylating), mitochondrial	18	25.9	0	0.0324	0.934046	mito_others
GLG1	Q92896-3	Golgi apparatus protein 1	17	16.4	0	-0.0339	0.927925	non-mitochondria_nuclear-encoded
GLIPR2	Q9H4G4	Golgi-associated plant pathogenesis-related protein 1	3	27.9	0	0.315	0.499942	non-mitochondria_nuclear-encoded
GLMN	B4DJ85	Glomulin	2	2.9	0.00029326	0.168	0.648626	non-mitochondria_nuclear-encoded
GLMP	Q8WWB7-2	Glycosylated lysosomal membrane protein	2	14.2	0	-0.0315	0.974156	non-mitochondria_nuclear-encoded
GLO1	Q04760-2	Lactoylglutathione lyase	4	25.4	0	-0.0146	0.98541	non-mitochondria_nuclear-encoded
GLOD4	Q9HC38-2	Glyoxalase domain-containing protein 4	3	11.1	0	-0.0121	0.989298	mito_others
GLRX3	O76003	Glutaredoxin-3	4	15.2	0	0.00506	0.990498	non-mitochondria_nuclear-encoded
GLRX5	Q86SX6	Glutaredoxin-related protein 5, mitochondrial	5	29.3	0	-0.0677	0.872709	mito_others
GLS	O94925-3	Glutaminase kidney isoform, mitochondrial	15	36.8	0	-0.0249	0.952291	mito_others
GLT8D1	Q68CQ7	Glycosyltransferase 8 domain-containing protein 1	6	20.2	0	0.183	0.550395	non-mitochondria_nuclear-encoded
GLTP	F5H0U5	Glycolipid transfer protein	2	11.1	0.00029369	-0.0804	0.941477	non-mitochondria_nuclear-encoded
GLUD1	P00367	Glutamate dehydrogenase 1, mitochondrial;Glutamate dehydrogenase 2, mitochondrial	24	51.4	0	-0.021	0.955606	mito_others
GMPS	P49915	GMP synthase [glutamine-hydrolyzing]	10	19.3	0	0.0111	0.971198	non-mitochondria_nuclear-encoded
GNA11	P29992	Guanine nucleotide-binding protein subunit alpha-11	11	36.5	0	-0.0314	0.923532	non-mitochondria_nuclear-encoded
GNA13	Q14344	Guanine nucleotide-binding protein subunit alpha-13	13	40.8	0	0.00633	0.982584	non-mitochondria_nuclear-encoded
GNAI1	P63096	Guanine nucleotide-binding protein G(i) subunit alpha-1	10	32.8	0	-0.0176	0.951592	non-mitochondria_nuclear-encoded
GNAI2	P04899	Guanine nucleotide-binding protein G(i) subunit alpha-2	14	52.4	0	0.0284	0.932288	non-mitochondria_nuclear-encoded
GNAI3	P08754	Guanine nucleotide-binding protein G(k) subunit alpha	12	41.5	0	0.0103	0.973525	non-mitochondria_nuclear-encoded
GNAQ	P50148	Guanine nucleotide-binding protein G(q) subunit alpha	10	30.4	0	0.0262	0.943394	non-mitochondria_nuclear-encoded
GNAS	P63092-3	Guanine nucleotide-binding protein G(s) subunit alpha isoforms short;Guanine nucleotide-binding protein G(s) subunit alpha isoforms XLas	13	39.8	0	0.0753	0.850771	non-mitochondria_nuclear-encoded
GNB1	P62873	Guanine nucleotide-binding protein G(I)/G(S)/G(T) subunit beta-1	15	63.8	0	0.0413	0.902345	non-mitochondria_nuclear-encoded
GNB2	P62879	Guanine nucleotide-binding protein G(I)/G(S)/G(T) subunit beta-2	12	38.2	0	0.0271	0.945061	non-mitochondria_nuclear-encoded
GNB2L1	P63244	Guanine nucleotide-binding protein subunit beta-2-like 1;Guanine nucleotide-binding protein subunit beta-2-like 1, N-terminally processed	21	83	0	-0.165	0.721876	non-mitochondria_nuclear-encoded
GNB4	Q9HAV0	Guanine nucleotide-binding protein subunit beta-4	13	42.6	0	0.0343	0.916458	non-mitochondria_nuclear-encoded
GNG10	Q9H1X3-3	Guanine nucleotide-binding protein G(I)/G(S)/G(O) subunit gamma-10	3	23.5	0	-0.297	0.391628	non-mitochondria_nuclear-encoded
GNG12	Q9UBI6	Guanine nucleotide-binding protein G(I)/G(S)/G(O) subunit gamma-12	4	66.7	0	0.0427	0.914952	non-mitochondria_nuclear-encoded
GNG5	P63218	Guanine nucleotide-binding protein G(I)/G(S)/G(O) subunit gamma-5	3	63.2	0	0.0436	0.910617	non-mitochondria_nuclear-encoded
GNG7	O60262	Guanine nucleotide-binding protein G(I)/G(S)/G(O) subunit gamma-7	1	23.5	0	0.104	0.732409	non-mitochondria_nuclear-encoded
GNL3	Q9BVP2-2	Guanine nucleotide-binding protein-like 3	4	6.5	0	0.092	0.824265	non-mitochondria_nuclear-encoded
GNL3L	Q9NVN8	Guanine nucleotide-binding protein-like 3-like protein	3	5.3	0	-0.0239	0.936077	non-mitochondria_nuclear-encoded
GNPAT	O15228	Dihydroxyacetone phosphate acyltransferase	24	42.4	0	0.00209	0.995215	non-mitochondria_nuclear-encoded
GNPNAT1	G3V4W4	Glucosamine 6-phosphate N-acetyltransferase	3	35.6	0	0.155	0.613006	non-mitochondria_nuclear-encoded
GNS	P15586	N-acetylglucosamine-6-sulfatase	11	21.4	0	0.112	0.734813	non-mitochondria_nuclear-encoded
GOLGA1	Q92805	Golgin subfamily A member 1	2	4	0.0002907	-0.399	0.328981	non-mitochondria_nuclear-encoded
GOLGA2	Q08379	Golgin subfamily A member 2	21	27.9	0	0.0655	0.842518	non-mitochondria_nuclear-encoded
GOLGA3	Q08378-2	Golgin subfamily A member 3	16	13.9	0	-0.141	0.773693	non-mitochondria_nuclear-encoded
GOLGA4	H0Y6I0	Golgin subfamily A member 4	22	12.1	0	0.0109	0.973376	non-mitochondria_nuclear-encoded
GOLGA5	Q8TBA6-2	Golgin subfamily A member 5	17	31	0	0.003	0.991859	non-mitochondria_nuclear-encoded
GOLGA7	Q7Z5G4-3	Golgin subfamily A member 7	5	37.3	0	0.00648	0.992248	non-mitochondria_nuclear-encoded
GOLGB1	Q14789-2	Golgin subfamily B member 1	123	46.5	0	-0.0193	0.94808	non-mitochondria_nuclear-encoded
GOLIM4	O00461	Golgi integral membrane protein 4	25	45.7	0	0.053	0.8545	non-mitochondria_nuclear-encoded
GOLM1	Q8NBJ4-2	Golgi membrane protein 1	14	35	0	-0.00556	0.984828	non-mitochondria_nuclear-encoded
GOLPH3	Q9H4A6	Golgi phosphoprotein 3	10	35.6	0	-0.152	0.627909	mito_others
GOLPH3L	Q9H4A5	Golgi phosphoprotein 3-like	3	17.5	0	0.0771	0.820453	non-mitochondria_nuclear-encoded
GOLT1B	F5H6U7	Vesicle transport protein GOT1B	2	18.8	0.00028918	0.89	0.569455	non-mitochondria_nuclear-encoded
GORASP2	Q9H8Y8-2	Golgi reassembly-stacking protein 2	6	20.1	0	-0.0385	0.893662	non-mitochondria_nuclear-encoded
GOSR1	E9PCW1	Golgi SNAP receptor complex member 1	9	37.1	0	0.0415	0.923701	non-mitochondria_nuclear-encoded
GOSR2	E7EQ34	Golgi SNAP receptor complex member 2	4	22.4	0	-0.226	0.57208	non-mitochondria_nuclear-encoded
GOT1	B7Z7E9	Aspartate aminotransferase, cytoplasmic	3	10.7	0.00029922	-0.126	0.962835	non-mitochondria_nuclear-encoded
GOT2	P00505	Aspartate aminotransferase, mitochondrial	29	69.1	0	0.031	0.934814	mito_others
GPAA1	O43292	Glycosylphosphatidylinositol anchor attachment 1 protein	8	13.7	0	-0.222	0.547567	non-mitochondria_nuclear-encoded
GPAM	Q9HCL2	Glycerol-3-phosphate acyltransferase 1, mitochondrial	3	3.5	0	-0.495	0.191383	mito_others
GPATCH4	F8W895	G patch domain-containing protein 4	2	10.6	0	-0.174	0.599324	non-mitochondria_nuclear-encoded
GPC1	H7C024	Glypican-1;Secreted glypican-1	3	11.3	0	0.633	0.504311	non-mitochondria_nuclear-encoded
GPC3	H0Y3U6	Glypican-3;Secreted glypican-3	1	5.1	0.00028441	0.168	0.703606	non-mitochondria_nuclear-encoded
GPC4	O75487	Glypican-4;Secreted glypican-4	10	21.2	0	0.137	0.705252	non-mitochondria_nuclear-encoded
GPC6	Q9Y625	Glypican-6;Secreted glypican-6	2	5.9	0	0.187	0.720645	non-mitochondria_nuclear-encoded
GPD2	P43304	Glycerol-3-phosphate dehydrogenase, mitochondrial	29	44.3	0	-0.0405	0.904368	mito_others
GPI	P06744	Glucose-6-phosphate isomerase	9	23.8	0	-0.00102	0.997408	non-mitochondria_nuclear-encoded
GPR107	G5E994	Protein GPR107	3	4.9	0	-0.0482	0.890012	non-mitochondria_nuclear-encoded
GPR108	M0R2E1	Protein GPR108	1	6.6	0.0060082	0.47	0.27935	non-mitochondria_nuclear-encoded
GPR180	Q86V85	Integral membrane protein GPR180	5	14.3	0	0.0804	0.785202	non-mitochondria_nuclear-encoded
GPR89A	B7ZAQ6-2	Golgi pH regulator A;Golgi pH regulator B;Putative Golgi pH regulator C	3	11	0	0.0392	0.920218	non-mitochondria_nuclear-encoded
GPS1	C9JFE4	COP9 signalosome complex subunit 1	9	29.1	0	-0.143	0.645778	non-mitochondria_nuclear-encoded
GPT2	Q8TD30	Alanine aminotransferase 2	9	27.2	0	0.511	0.224723	mito_others
GPX1	P07203	Glutathione peroxidase 1	7	44.8	0	0.586	0.512198	mito_others
GPX4	K7ERP4	Glutathione peroxidase;Phospholipid hydroperoxide glutathione peroxidase, mitochondrial	3	24.5	0	-0.479	0.180228	mito_others
GPX8	Q8TED1	Probable glutathione peroxidase 8;Glutathione peroxidase	6	32.5	0	0.388	0.322819	non-mitochondria_nuclear-encoded
GRB2	P62993	Growth factor receptor-bound protein 2	5	26.3	0	-0.134	0.742522	non-mitochondria_nuclear-encoded
GRHPR	Q9UBQ7	Glyoxylate reductase/hydroxypyruvate reductase	12	51.5	0	-0.0571	0.870427	mito_others
GRK6	F8W9W2	G protein-coupled receptor kinase 6	7	16.2	0	0.0393	0.900396	non-mitochondria_nuclear-encoded
GRN	P28799	Granulins;Acrogranin;Paragranulin;Granulin-1;Granulin-2;Granulin-3;Granulin-4;Granulin-5;Granulin-6;Granulin-7	4	8.1	0	0.0768	0.819666	non-mitochondria_nuclear-encoded
GRPEL1	Q9HAV7	GrpE protein homolog 1, mitochondrial	12	49.8	0	-0.00869	0.978077	mito_others
GRPEL2	Q8TAA5	GrpE protein homolog 2, mitochondrial	5	31.1	0	0.153	0.760359	mito_others
GRSF1	F5H5I6	G-rich sequence factor 1	15	57.7	0	0.00928	0.97548	mito_others
GRWD1	Q9BQ67	Glutamate-rich WD repeat-containing protein 1	7	22.9	0	0.04	0.902793	non-mitochondria_nuclear-encoded
GSK3A	A8MT37	Glycogen synthase kinase-3 alpha	9	30.9	0	-0.126	0.690448	non-mitochondria_nuclear-encoded
GSK3B	P49841	Glycogen synthase kinase-3 beta	4	15	0	-0.364	0.789168	non-mitochondria_nuclear-encoded
GSPT1	P15170-2	Eukaryotic peptide chain release factor GTP-binding subunit ERF3A;Eukaryotic peptide chain release factor GTP-binding subunit ERF3B	8	15.3	0	0.109	0.714404	non-mitochondria_nuclear-encoded
GSR	P00390-4	Glutathione reductase, mitochondrial	8	26.4	0	0.222	0.68182	mito_others
GSTK1	Q9Y2Q3	Glutathione S-transferase kappa 1	10	63.3	0	0.00526	0.985716	mito_others
GSTP1	P09211	Glutathione S-transferase P	4	22.4	0	-0.0431	0.895552	non-mitochondria_nuclear-encoded
GSTZ1	G3V267	Maleylacetoacetate isomerase	2	14.3	0.00028531	-0.309	0.716944	mito_others
GTF2I	P78347-2	General transcription factor II-I	23	27.8	0	-0.0216	0.942294	non-mitochondria_nuclear-encoded
GTPBP10	A4D1E9	GTP-binding protein 10	11	39.5	0	-0.0352	0.924917	mito_others
GTPBP3	Q969Y2-3	tRNA modification GTPase GTPBP3, mitochondrial	7	21.9	0	-0.181	0.5703	mito_others
GTPBP4	Q9BZE4	Nucleolar GTP-binding protein 1	4	8.2	0	-0.104	0.819453	non-mitochondria_nuclear-encoded
GTPBP6	O43824	Putative GTP-binding protein 6	9	22.7	0	-0.00721	0.982383	mito_others
GTPBP8	Q8N3Z3-2	GTP-binding protein 8	2	9.2	0.00028629	0.388	0.287666	non-mitochondria_nuclear-encoded
GUF1	Q8N442	Translation factor GUF1, mitochondrial	3	5.4	0	0.59	0.704052	mito_others
GUK1	B1ANH5	Guanylate kinase	4	27.6	0	-0.0764	0.813122	mito_others
H1FX	Q92522	Histone H1x	4	25.8	0	0.126	0.715352	non-mitochondria_nuclear-encoded
H2AFV	Q71UI9	Histone H2A.V;Histone H2A.Z;Histone H2A	4	31.2	0	0.138	0.734902	non-mitochondria_nuclear-encoded
H2AFY	O75367-3	Core histone macro-H2A.1;Histone H2A	12	36.4	0	0.11	0.788059	non-mitochondria_nuclear-encoded
HACD2	Q6Y1H2	Very-long-chain (3R)-3-hydroxyacyl-CoA dehydratase 2	3	13	0	-0.00783	0.98183	non-mitochondria_nuclear-encoded
HACD3	Q9P035	Very-long-chain (3R)-3-hydroxyacyl-CoA dehydratase 3	13	35.9	0	-0.0327	0.9172	non-mitochondria_nuclear-encoded
HACL1	Q9UJ83-2	2-hydroxyacyl-CoA lyase 1	14	31.9	0	-0.0689	0.814398	non-mitochondria_nuclear-encoded
HADH	E9PF18	Hydroxyacyl-coenzyme A dehydrogenase, mitochondrial	12	48.4	0	0.0237	0.949002	mito_others
HADHA	P40939	Trifunctional enzyme subunit alpha, mitochondrial;Long-chain enoyl-CoA hydratase;Long chain 3-hydroxyacyl-CoA dehydrogenase	30	50.1	0	0.0106	0.980983	mito_others
HADHB	P55084	Trifunctional enzyme subunit beta, mitochondrial;3-ketoacyl-CoA thiolase	18	45.1	0	0.048	0.897068	mito_others
HAGH	H3BPK3	Hydroxyacylglutathione hydrolase, mitochondrial	3	13	0	0.212	0.650127	mito_others
HARS	P12081-4	Histidine--tRNA ligase, cytoplasmic	12	26.4	0	0.0937	0.757099	non-mitochondria_nuclear-encoded
HARS2	B4DDY8	Probable histidine--tRNA ligase, mitochondrial	9	21.8	0	0.0326	0.938192	mito_others
HAT1	O14929-2	Histone acetyltransferase type B catalytic subunit	4	17.1	0	-0.125	0.71124	non-mitochondria_nuclear-encoded
HAUS3	Q68CZ6	HAUS augmin-like complex subunit 3	2	4	0.00029753	0.121	0.85613	non-mitochondria_nuclear-encoded
HAX1	O00165	HCLS1-associated protein X-1	10	48.7	0	0.206	0.586207	non-mitochondria_nuclear-encoded
HBS1L	Q9Y450-4	HBS1-like protein	6	13.4	0	-0.272	0.471559	non-mitochondria_nuclear-encoded
HCCS	P53701	Cytochrome c-type heme lyase	15	62.3	0	0.0247	0.93165	mito_others
HCFC1	P51610-2	Host cell factor 1;HCF N-terminal chain 1;HCF N-terminal chain 2;HCF N-terminal chain 3;HCF N-terminal chain 4;HCF N-terminal chain 5;HCF N-terminal chain 6;HCF C-terminal chain 1;HCF C-terminal chain 2;HCF C-terminal chain 3;HCF C-terminal chain 4;HCF C-terminal chain 5;HCF C-terminal chain 6	12	9.7	0	-0.0788	0.847561	non-mitochondria_nuclear-encoded
hCG_1984214	I3L0E3	28S ribosomal protein S17, mitochondrial	6	34.7	0	-0.0339	0.922067	non-mitochondria_nuclear-encoded
HDAC2	J3KPW7	Histone deacetylase 2	5	10.3	0	0.169	0.725634	non-mitochondria_nuclear-encoded
HDDC2	Q7Z4H3-2	HD domain-containing protein 2	1	10	0.0031864	-0.585	0.291351	non-mitochondria_nuclear-encoded
HDHD3	Q9BSH5	Haloacid dehalogenase-like hydrolase domain-containing protein 3	4	21.5	0	0.145	0.713582	mito_others
HDLBP	Q00341	Vigilin	48	42.3	0	-0.0725	0.836754	non-mitochondria_nuclear-encoded
HEATR1	Q9H583	HEAT repeat-containing protein 1;HEAT repeat-containing protein 1, N-terminally processed	20	10.4	0	-0.0369	0.898325	non-mitochondria_nuclear-encoded
HEATR5B	Q9P2D3-2	HEAT repeat-containing protein 5B	1	2.1	0.0032721	-0.396	0.298584	non-mitochondria_nuclear-encoded
HEBP1	Q9NRV9	Heme-binding protein 1	4	25.9	0	0.0741	0.80698	mito_others
HELLS	Q9NRZ9-6	Lymphoid-specific helicase	8	12	0	0.00587	0.989303	non-mitochondria_nuclear-encoded
HEXA	H3BP20	Beta-hexosaminidase;Beta-hexosaminidase subunit alpha	12	21.7	0	0.249	0.554862	non-mitochondria_nuclear-encoded
HEXB	P07686	Beta-hexosaminidase subunit beta;Beta-hexosaminidase subunit beta chain B;Beta-hexosaminidase subunit beta chain A	15	35.6	0	0.229	0.498794	non-mitochondria_nuclear-encoded
HGS	O14964	Hepatocyte growth factor-regulated tyrosine kinase substrate	12	17.1	0	-0.0669	0.821336	non-mitochondria_nuclear-encoded
HIBADH	P31937	3-hydroxyisobutyrate dehydrogenase, mitochondrial	7	30.7	0	0.00126	0.996617	mito_others
HIBCH	Q6NVY1	3-hydroxyisobutyryl-CoA hydrolase, mitochondrial	15	39.4	0	0.0927	0.756399	mito_others
HIGD1A	C9JAW5	HIG1 domain family member 1A, mitochondrial;HIG1 domain family member 1C	2	32.5	0	-0.0558	0.88982	mito_OXPHOS_nuclear-encoded
HIGD2A	Q9BW72	HIG1 domain family member 2A, mitochondrial	1	27.4	0.00029551	0.121	0.854638	mito_OXPHOS_nuclear-encoded
HINT2	Q9BX68	Histidine triad nucleotide-binding protein 2, mitochondrial	8	63.8	0	-9.92e-05	0.999812	mito_others
HINT3	Q9NQE9	Histidine triad nucleotide-binding protein 3	4	30.8	0	0.131	0.778114	mito_others
HIP1	O00291-3	Huntingtin-interacting protein 1	6	9.2	0	-0.118	0.762476	non-mitochondria_nuclear-encoded
HIP1R	O75146	Huntingtin-interacting protein 1-related protein	12	13.6	0	0.0147	0.964029	non-mitochondria_nuclear-encoded
HIST1H1C	P16403	Histone H1.2	10	35.2	0	0.0684	0.882068	non-mitochondria_nuclear-encoded
HIST1H1D	P16402	Histone H1.3	7	29.4	0.0024032	-0.053	0.859982	non-mitochondria_nuclear-encoded
HIST1H2AJ	Q99878	Histone H2A type 1-J;Histone H2A type 1-H;Histone H2A.J;Histone H2A type 2-C;Histone H2A type 1-C;Histone H2A type 3;Histone H2A type 2-A;Histone H2A type 1-D;Histone H2A type 1;Histone H2A type 1-B/E;Histone H2A;Histone H2A type 1-A;Histone H2AX	4	32.8	0	0.062	0.890627	non-mitochondria_nuclear-encoded
HIST1H2BN	U3KQK0	Histone H2B;Histone H2B type 1-M;Histone H2B type 1-N;Histone H2B type 1-H;Histone H2B type 2-F;Histone H2B type 1-C/E/F/G/I;Histone H2B type 1-D;Histone H2B type F-S;Histone H2B type 1-K;Histone H2B type 1-L	9	44.6	0	0.0481	0.921716	non-mitochondria_nuclear-encoded
HIST1H4A	P62805	Histone H4	8	51.5	0	0.038	0.929645	non-mitochondria_nuclear-encoded
HIST2H2AB	Q8IUE6	Histone H2A type 2-B	3	17.7	0.0041585	0.0619	0.87661	non-mitochondria_nuclear-encoded
HIST2H2BE	Q16778	Histone H2B type 2-E;Histone H2B type 1-B;Histone H2B type 1-O;Histone H2B type 1-J	9	58.7	0	0.0408	0.922941	non-mitochondria_nuclear-encoded
HIST2H3PS2	Q5TEC6	Histone H3;Histone H3.3C;Histone H3.2;Histone H3.1t;Histone H3.3;Histone H3.1	5	39	0	0.0285	0.950372	non-mitochondria_nuclear-encoded
HK1	E7ENR4	Hexokinase-1	31	37.5	0	0.145	0.659676	non-mitochondria_nuclear-encoded
HK2	E9PB90	Hexokinase;Hexokinase-2	16	22.2	0	0.0381	0.913646	non-mitochondria_nuclear-encoded
HLA-A	P01892	HLA class I histocompatibility antigen, A-2 alpha chain	18	50.4	0	-0.0677	0.847474	non-mitochondria_nuclear-encoded
HLA-A.1	P10316	HLA class I histocompatibility antigen, A-69 alpha chain;HLA class I histocompatibility antigen, A-68 alpha chain;HLA class I histocompatibility antigen, A-34 alpha chain;HLA class I histocompatibility antigen, A-33 alpha chain	18	49.6	0	0.298	0.741085	non-mitochondria_nuclear-encoded
HLA-B	P01889	HLA class I histocompatibility antigen, B-7 alpha chain;HLA class I histocompatibility antigen, B-40 alpha chain;HLA class I histocompatibility antigen, B-81 alpha chain;HLA class I histocompatibility antigen, B-48 alpha chain;HLA class I histocompatibility antigen, B-38 alpha chain;HLA class I histocompatibility antigen, B-67 alpha chain;HLA class I histocompatibility antigen, B-82 alpha chain;H…	10	32.6	0	-0.23	0.555756	non-mitochondria_nuclear-encoded
HLA-C	A2AEA2	HLA class I histocompatibility antigen, Cw-7 alpha chain	12	42.5	0	-0.0206	0.946667	non-mitochondria_nuclear-encoded
HLA-C.1	Q29963	HLA class I histocompatibility antigen, Cw-6 alpha chain;HLA class I histocompatibility antigen, Cw-18 alpha chain;HLA class I histocompatibility antigen, Cw-1 alpha chain	11	36.6	0	-0.0621	0.885993	non-mitochondria_nuclear-encoded
HLA-G	Q5RJ85	HLA class I histocompatibility antigen, alpha chain G	2	6.7	0.0030411	0.0591	0.889225	non-mitochondria_nuclear-encoded
HM13	Q8TCT9-5	Minor histocompatibility antigen H13	9	30.4	0	0.0414	0.901957	non-mitochondria_nuclear-encoded
HMCN1	Q96RW7-2	Hemicentin-1	1	0.2	0.0090218	-0.0201	0.952089	non-mitochondria_nuclear-encoded
HMGA1	H7BYM6	High mobility group protein HMG-I/HMG-Y	2	7.3	0.0002896	0.209	0.602255	non-mitochondria_nuclear-encoded
HMGB1	Q5T7C4	High mobility group protein B1;Putative high mobility group protein B1-like 1	11	58.2	0	-0.028	0.934878	non-mitochondria_nuclear-encoded
HMGB2	P26583	High mobility group protein B2	6	24.4	0	0.151	0.729902	non-mitochondria_nuclear-encoded
HMGB3	E9PES6	High mobility group protein B3	4	26.1	0	-0.0323	0.947895	non-mitochondria_nuclear-encoded
HMGCL	B1AK13	Hydroxymethylglutaryl-CoA lyase, mitochondrial	3	13.3	0	0.654	0.604417	mito_others
HMGCR	P04035-2	3-hydroxy-3-methylglutaryl-coenzyme A reductase	6	8.7	0	0.00961	0.975821	non-mitochondria_nuclear-encoded
HMGN1	A6NL93	Non-histone chromosomal protein HMG-14	2	26.7	0.00027785	0.117	0.753611	non-mitochondria_nuclear-encoded
HMGN2	P05204	Non-histone chromosomal protein HMG-17;High mobility group nucleosome-binding domain-containing protein 3;High mobility group nucleosome-binding domain-containing protein 4	2	18.9	0.0002849	0.0646	0.900551	non-mitochondria_nuclear-encoded
HMGN5	P82970	High mobility group nucleosome-binding domain-containing protein 5	5	24.1	0	0.25	0.446692	non-mitochondria_nuclear-encoded
HMOX1	P09601	Heme oxygenase 1	9	43.4	0	0.289	0.496359	non-mitochondria_nuclear-encoded
HMOX2	P30519	Heme oxygenase 2	9	38.3	0	0.0672	0.8221	non-mitochondria_nuclear-encoded
HN1	J3KSH8	Hematological and neurological expressed 1 protein;Hematological and neurological expressed 1 protein, N-terminally processed	2	16.1	0.00028868	0.431	0.253523	non-mitochondria_nuclear-encoded
HN1L	H3BMV3	Hematological and neurological expressed 1-like protein	5	35.8	0	0.248	0.683972	non-mitochondria_nuclear-encoded
HNRNPA0	Q13151	Heterogeneous nuclear ribonucleoprotein A0	8	34.4	0	0.0923	0.855577	non-mitochondria_nuclear-encoded
HNRNPA1	F8W6I7	Heterogeneous nuclear ribonucleoprotein A1;Heterogeneous nuclear ribonucleoprotein A1, N-terminally processed;Heterogeneous nuclear ribonucleoprotein A1-like 2	17	56.4	0	0.0296	0.942507	non-mitochondria_nuclear-encoded
HNRNPA2B1	P22626	Heterogeneous nuclear ribonucleoproteins A2/B1	21	64.3	0	0.0459	0.905108	non-mitochondria_nuclear-encoded
HNRNPA3	P51991	Heterogeneous nuclear ribonucleoprotein A3	14	40.5	0	0.117	0.792413	non-mitochondria_nuclear-encoded
HNRNPAB	Q99729-3	Heterogeneous nuclear ribonucleoprotein A/B	10	31.2	0	-0.109	0.811731	non-mitochondria_nuclear-encoded
HNRNPC	G3V4W0	Heterogeneous nuclear ribonucleoproteins C1/C2;Heterogeneous nuclear ribonucleoprotein C-like 1	15	42.7	0	0.0547	0.904478	non-mitochondria_nuclear-encoded
HNRNPD	Q14103-3	Heterogeneous nuclear ribonucleoprotein D0	15	43.5	0	0.0252	0.940193	non-mitochondria_nuclear-encoded
HNRNPDL	O14979-3	Heterogeneous nuclear ribonucleoprotein D-like	11	43	0	0.0576	0.903987	non-mitochondria_nuclear-encoded
HNRNPF	P52597	Heterogeneous nuclear ribonucleoprotein F;Heterogeneous nuclear ribonucleoprotein F, N-terminally processed	8	28	0	-0.0481	0.876227	non-mitochondria_nuclear-encoded
HNRNPH1	E9PCY7	Heterogeneous nuclear ribonucleoprotein H;Heterogeneous nuclear ribonucleoprotein H, N-terminally processed	16	48.5	0	-0.00394	0.989915	non-mitochondria_nuclear-encoded
HNRNPH2	P55795	Heterogeneous nuclear ribonucleoprotein H2	11	29.4	0	-0.331	0.663269	non-mitochondria_nuclear-encoded
HNRNPH3	P31942-2	Heterogeneous nuclear ribonucleoprotein H3	8	27.5	0	-0.0482	0.91337	non-mitochondria_nuclear-encoded
HNRNPK	P61978	Heterogeneous nuclear ribonucleoprotein K	19	54.6	0	0.0398	0.920126	non-mitochondria_nuclear-encoded
HNRNPK.1	Q5T6W5	Heterogeneous nuclear ribonucleoprotein K	19	53.5	0.0031496	0.0751	0.845753	non-mitochondria_nuclear-encoded
HNRNPL	P14866	Heterogeneous nuclear ribonucleoprotein L	17	46	0	0.141	0.752335	non-mitochondria_nuclear-encoded
HNRNPLL	B7WPG3	Heterogeneous nuclear ribonucleoprotein L-like	7	19.3	0	0.124	0.746844	non-mitochondria_nuclear-encoded
HNRNPM	P52272-2	Heterogeneous nuclear ribonucleoprotein M	35	58.3	0	-0.0115	0.978701	non-mitochondria_nuclear-encoded
HNRNPR	O43390	Heterogeneous nuclear ribonucleoprotein R	17	31.9	0	0.0115	0.98042	non-mitochondria_nuclear-encoded
HNRNPU	Q00839	Heterogeneous nuclear ribonucleoprotein U	25	37.3	0	0.00841	0.978196	non-mitochondria_nuclear-encoded
HNRNPUL1	B7Z4B8	Heterogeneous nuclear ribonucleoprotein U-like protein 1	8	12	0	0.0778	0.866487	non-mitochondria_nuclear-encoded
HNRNPUL2	Q1KMD3	Heterogeneous nuclear ribonucleoprotein U-like protein 2	5	8.4	0	0.761	0.308615	non-mitochondria_nuclear-encoded
HPCAL1	P37235	Hippocalcin-like protein 1;Neuron-specific calcium-binding protein hippocalcin	3	15.5	0	-0.0198	0.94671	non-mitochondria_nuclear-encoded
HPRT1	P00492	Hypoxanthine-guanine phosphoribosyltransferase	8	43.6	0	0.411	0.572159	non-mitochondria_nuclear-encoded
HPSE2	Q8WWQ2-2	Inactive heparanase-2	1	3.1	0.0083274	-0.048	0.971031	non-mitochondria_nuclear-encoded
HPX	P02790	Hemopexin	1	2.8	0.0030738	0.827	0.120994	non-mitochondria_nuclear-encoded
HRAS	P01112	GTPase HRas;GTPase HRas, N-terminally processed	8	51.9	0	-0.0987	0.785668	non-mitochondria_nuclear-encoded
HRSP12	P52758	Ribonuclease UK114	4	45.3	0	-0.092	0.815082	non-mitochondria_nuclear-encoded
HS2ST1	Q7LGA3	Heparan sulfate 2-O-sulfotransferase 1	8	27.2	0	0.00421	0.991415	non-mitochondria_nuclear-encoded
HS6ST2	J3KP99	Heparan-sulfate 6-O-sulfotransferase 2	5	11.5	0	0.0192	0.975229	non-mitochondria_nuclear-encoded
HSBP1	O75506	Heat shock factor-binding protein 1	2	39.5	0	-0.252	0.760453	non-mitochondria_nuclear-encoded
HSD17B10	Q99714	3-hydroxyacyl-CoA dehydrogenase type-2	15	83.9	0	-0.0262	0.947264	mito_others
HSD17B11	D6RCD0	Estradiol 17-beta-dehydrogenase 11	12	53.1	0	-0.107	0.71509	non-mitochondria_nuclear-encoded
HSD17B12	Q53GQ0	Very-long-chain 3-oxoacyl-CoA reductase	14	49	0	-0.00782	0.983366	non-mitochondria_nuclear-encoded
HSD17B4	P51659	Peroxisomal multifunctional enzyme type 2;(3R)-hydroxyacyl-CoA dehydrogenase;Enoyl-CoA hydratase 2	35	54.8	0	-0.0163	0.962885	mito_others
HSD17B7	P56937-3	3-keto-steroid reductase	5	21.2	0	0.00856	0.976396	non-mitochondria_nuclear-encoded
HSD17B8	Q92506	Estradiol 17-beta-dehydrogenase 8	2	11.5	0	0.511	0.64174	mito_others
HSDL1	Q3SXM5	Inactive hydroxysteroid dehydrogenase-like protein 1	9	27.9	0	0.109	0.725743	mito_others
HSDL2	Q6YN16	Hydroxysteroid dehydrogenase-like protein 2	19	52.2	0	0.0762	0.829173	mito_others
HSP90AA1	P07900	Heat shock protein HSP 90-alpha	34	53.4	0	-0.00421	0.990894	non-mitochondria_nuclear-encoded
HSP90AB1	P08238	Heat shock protein HSP 90-beta	36	53.5	0	-0.00249	0.994638	non-mitochondria_nuclear-encoded
HSP90AB2P	Q58FF8	Putative heat shock protein HSP 90-beta 2	10	24.4	0	0.105	0.766254	non-mitochondria_nuclear-encoded
HSP90AB4P	Q58FF6	Putative heat shock protein HSP 90-beta 4	7	12.9	0.00029815	0.00687	0.992722	non-mitochondria_nuclear-encoded
HSP90B1	P14625	Endoplasmin	47	57.5	0	0.00268	0.994508	non-mitochondria_nuclear-encoded
HSP90B2P	Q58FF3	Putative endoplasmin-like protein	10	20.8	0.0037221	-0.0698	0.848395	non-mitochondria_nuclear-encoded
HSPA13	P48723	Heat shock 70 kDa protein 13	5	12.7	0	0.0945	0.825399	non-mitochondria_nuclear-encoded
HSPA14	Q0VDF9	Heat shock 70 kDa protein 14	10	30.1	0	-0.0365	0.906991	non-mitochondria_nuclear-encoded
HSPA1A	P08107	Heat shock 70 kDa protein 1A	31	59.1	0	-0.0302	0.923988	non-mitochondria_nuclear-encoded
HSPA4	P34932	Heat shock 70 kDa protein 4	16	25.1	0	-0.123	0.797391	non-mitochondria_nuclear-encoded
HSPA4L	E9PDE8	Heat shock 70 kDa protein 4L	6	10.5	0	-0.0747	0.882384	non-mitochondria_nuclear-encoded
HSPA5	P11021	78 kDa glucose-regulated protein	36	50.8	0	-0.0179	0.965788	non-mitochondria_nuclear-encoded
HSPA6	P17066	Heat shock 70 kDa protein 6;Putative heat shock 70 kDa protein 7	10	15.4	0	-0.0157	0.971248	non-mitochondria_nuclear-encoded
HSPA8	P11142	Heat shock cognate 71 kDa protein	35	61.1	0	-0.0794	0.821324	non-mitochondria_nuclear-encoded
HSPA9	P38646	Stress-70 protein, mitochondrial	42	60.7	0	0.00958	0.981861	mito_others
HSPB1	F8WE04	Heat shock protein beta-1	1	8.6	0.003268	-0.0833	0.871952	non-mitochondria_nuclear-encoded
HSPBP1	Q9NZL4	Hsp70-binding protein 1	3	14.6	0	-0.109	0.724909	non-mitochondria_nuclear-encoded
HSPD1	P10809	60 kDa heat shock protein, mitochondrial	43	79.9	0	-0.0075	0.986184	mito_others
HSPE1	P61604	10 kDa heat shock protein, mitochondrial	7	62.7	0	-0.00323	0.993518	mito_others
HSPE1-MOB4	S4R3N1	MOB-like protein phocein	9	43.7	0	-0.00624	0.988739	non-mitochondria_nuclear-encoded
HSPH1	Q92598-2	Heat shock protein 105 kDa	18	29.2	0	0.0552	0.890843	non-mitochondria_nuclear-encoded
HTATIP2	Q9BUP3	Oxidoreductase HTATIP2	6	31.4	0	-0.178	0.60788	mito_others
HTRA2	O43464	Serine protease HTRA2, mitochondrial	6	18.1	0	0.0774	0.841548	mito_others
HTT	P42858	Huntingtin	3	1	0	0.458	0.665546	non-mitochondria_nuclear-encoded
HUWE1	Q7Z6Z7-2	E3 ubiquitin-protein ligase HUWE1	10	3.1	0	-0.092	0.78833	non-mitochondria_nuclear-encoded
HYOU1	Q9Y4L1	Hypoxia up-regulated protein 1	37	46.6	0	-0.0315	0.939574	non-mitochondria_nuclear-encoded
HYPK	J3QT56	Huntingtin-interacting protein K	3	23.2	0	0.157	0.618302	non-mitochondria_nuclear-encoded
IARS	P41252	Isoleucine--tRNA ligase, cytoplasmic	35	35.9	0	-0.0373	0.904116	non-mitochondria_nuclear-encoded
IARS2	F6SBX2	Isoleucine--tRNA ligase, mitochondrial	32	40.7	0	0.409	0.551129	mito_others
IBA57	Q5T440	Putative transferase CAF17, mitochondrial	8	33.7	0	-0.105	0.790755	mito_others
ICMT	O60725	Protein-S-isoprenylcysteine O-methyltransferase	1	6.3	0.00029771	0.451	0.341963	non-mitochondria_nuclear-encoded
ICT1	Q14197	Peptidyl-tRNA hydrolase ICT1, mitochondrial	7	35.9	0	-0.0336	0.912257	non-mitochondria_nuclear-encoded
IDE	P14735	Insulin-degrading enzyme	6	8.8	0	-0.352	0.52457	mito_others
IDH2	P48735	Isocitrate dehydrogenase [NADP], mitochondrial	19	42.5	0	-0.0324	0.921648	mito_others
IDH3A	P50213	Isocitrate dehydrogenase [NAD] subunit alpha, mitochondrial	14	43.7	0	0.0528	0.891108	mito_others
IDH3B	O43837	Isocitrate dehydrogenase [NAD] subunit beta, mitochondrial	16	48.3	0	0.00224	0.994162	mito_others
IDH3G	P51553	Isocitrate dehydrogenase [NAD] subunit gamma, mitochondrial;Isocitrate dehydrogenase [NAD] subunit, mitochondrial	10	38.7	0	-0.00429	0.990221	mito_others
IDI1	Q13907	Isopentenyl-diphosphate Delta-isomerase 1	5	30.8	0	-0.0551	0.868423	mito_others
IER3IP1	Q9Y5U9	Immediate early response 3-interacting protein 1	2	34.1	0	-0.131	0.758384	non-mitochondria_nuclear-encoded
IFNGR1	F5H5M7	Interferon gamma receptor 1	8	22.3	0	-0.105	0.745953	non-mitochondria_nuclear-encoded
IGF1R	C9J5X1	Tyrosine-protein kinase receptor;Insulin-like growth factor 1 receptor;Insulin-like growth factor 1 receptor alpha chain;Insulin-like growth factor 1 receptor beta chain	3	2.9	0	0.274	0.591983	non-mitochondria_nuclear-encoded
IGF2BP1	Q9NZI8	Insulin-like growth factor 2 mRNA-binding protein 1	27	50.6	0	-0.0416	0.916238	non-mitochondria_nuclear-encoded
IGF2BP2	F8W930	Insulin-like growth factor 2 mRNA-binding protein 2	13	27.3	0	-0.0301	0.925289	non-mitochondria_nuclear-encoded
IGF2BP3	O00425	Insulin-like growth factor 2 mRNA-binding protein 3	19	37.8	0	-0.0579	0.845897	non-mitochondria_nuclear-encoded
IGF2R	P11717	Cation-independent mannose-6-phosphate receptor	53	27.3	0	0.0447	0.882067	non-mitochondria_nuclear-encoded
IGSF8	C9J8Z4	Immunoglobulin superfamily member 8	3	9.6	0	-0.00983	0.983838	non-mitochondria_nuclear-encoded
IK	Q13123	Protein Red	2	3.2	0.00028417	0.0609	0.863845	non-mitochondria_nuclear-encoded
IKBIP	Q70UQ0	Inhibitor of nuclear factor kappa-B kinase-interacting protein	10	28	0	-0.553	0.37311	non-mitochondria_nuclear-encoded
IKBIP.1	Q70UQ0-4	Inhibitor of nuclear factor kappa-B kinase-interacting protein	14	37.4	0	-0.0103	0.980064	non-mitochondria_nuclear-encoded
ILF2	Q12905	Interleukin enhancer-binding factor 2	13	35.4	0	-0.0366	0.91434	non-mitochondria_nuclear-encoded
ILF3	Q12906-5	Interleukin enhancer-binding factor 3	25	48.8	0	-0.0484	0.885624	non-mitochondria_nuclear-encoded
ILF3.1	Q12906-4	Interleukin enhancer-binding factor 3	25	47.7	0	0.0182	0.951752	non-mitochondria_nuclear-encoded
ILK	Q13418-2	Integrin-linked protein kinase	4	15.1	0	-0.0886	0.769083	non-mitochondria_nuclear-encoded
ILKAP	E9PC05	Integrin-linked kinase-associated serine/threonine phosphatase 2C	2	9.4	0.00028098	0.167	0.880006	non-mitochondria_nuclear-encoded
ILVBL	A1L0T0	Acetolactate synthase-like protein	15	35.8	0	0.0945	0.752325	non-mitochondria_nuclear-encoded
IMMT	C9J406		45	70.7	0	-0.175	0.707475	mito_others
IMMT.1	Q16891	MICOS complex subunit MIC60	46	64	0.00027949	-0.298	0.394666	non-mitochondria_nuclear-encoded
IMMT.2	Q16891-2	MICOS complex subunit MIC60	47	63.5	0	0.0213	0.95148	non-mitochondria_nuclear-encoded
IMPA1	H0YBL1	Inositol monophosphatase 1	2	7.9	0.00028201	0.488	0.378402	non-mitochondria_nuclear-encoded
IMPAD1	Q9NX62	Inositol monophosphatase 3	6	26.5	0	-0.0561	0.856011	non-mitochondria_nuclear-encoded
IMPDH2	P12268	Inosine-5-monophosphate dehydrogenase 2	12	34	0	0.133	0.65998	non-mitochondria_nuclear-encoded
INA	Q16352	Alpha-internexin	4	8.8	0	0.209	0.750107	non-mitochondria_nuclear-encoded
INADL	Q8NI35-4	InaD-like protein	4	4.6	0	0.0989	0.740073	non-mitochondria_nuclear-encoded
INPP5A	Q5T1B5	Type I inositol 1,4,5-trisphosphate 5-phosphatase	1	2.8	0.0030527	0.361	0.621489	non-mitochondria_nuclear-encoded
INPP5K	B7Z4V9	Inositol polyphosphate 5-phosphatase K	4	12.9	0	-0.0597	0.889008	non-mitochondria_nuclear-encoded
INTS3	Q68E01-3	Integrator complex subunit 3	3	4	0	0.348	0.339313	non-mitochondria_nuclear-encoded
INTS7	Q9NVH2-3	Integrator complex subunit 7	3	4.8	0	-0.247	0.498052	non-mitochondria_nuclear-encoded
IPO4	Q8TEX9	Importin-4	14	17.9	0	-0.0235	0.975738	non-mitochondria_nuclear-encoded
IPO5	O00410	Importin-5	28	33.6	0	-0.00784	0.982505	non-mitochondria_nuclear-encoded
IPO7	O95373	Importin-7	16	22.6	0	0.0215	0.949585	non-mitochondria_nuclear-encoded
IPO8	O15397	Importin-8	8	9.8	0	0.0859	0.773754	non-mitochondria_nuclear-encoded
IPO9	Q96P70	Importin-9	7	7.1	0	0.0191	0.953961	non-mitochondria_nuclear-encoded
IQGAP1	P46940	Ras GTPase-activating-like protein IQGAP1	54	42.3	0	0.0844	0.779534	non-mitochondria_nuclear-encoded
IQGAP2	Q13576	Ras GTPase-activating-like protein IQGAP2	10	8.4	0	0.364	0.275914	non-mitochondria_nuclear-encoded
IRF2BP2	Q7Z5L9-2	Interferon regulatory factor 2-binding protein 2	6	17.2	0	0.197	0.824807	non-mitochondria_nuclear-encoded
IRS4	O14654	Insulin receptor substrate 4	30	29.4	0	0.00281	0.992614	non-mitochondria_nuclear-encoded
ISCA2	J3QSS7	Iron-sulfur cluster assembly 2 homolog, mitochondrial	2	18.5	0.0005469	0.00959	0.978331	mito_others
ISCU	B1P7G3	Iron-sulfur cluster assembly enzyme ISCU, mitochondrial	2	27.9	0	-0.0718	0.918674	mito_others
ISOC1	D6RGE2	Isochorismatase domain-containing protein 1	3	22.3	0	-0.338	0.711689	non-mitochondria_nuclear-encoded
ISOC2	Q96AB3	Isochorismatase domain-containing protein 2, mitochondrial	5	50.7	0	0.288	0.69006	mito_others
IST1	P53990-2	IST1 homolog	6	17.3	0	-0.0628	0.831046	non-mitochondria_nuclear-encoded
ITCH	Q96J02-3	E3 ubiquitin-protein ligase Itchy homolog	6	8.6	0	-0.2	0.583296	non-mitochondria_nuclear-encoded
ITFG3	Q9H0X4	Protein ITFG3	3	7.4	0	0.614	0.146214	non-mitochondria_nuclear-encoded
ITGA1	P56199	Integrin alpha-1	1	1.6	0.0030698	-0.0757	0.83472	non-mitochondria_nuclear-encoded
ITGA2	E7EMF1	Integrin alpha-2	3	6.7	0	-0.0242	0.975156	non-mitochondria_nuclear-encoded
ITGA5	P08648	Integrin alpha-5;Integrin alpha-5 heavy chain;Integrin alpha-5 light chain	1	1.7	0	0.505	0.35805	non-mitochondria_nuclear-encoded
ITGB1	P05556	Integrin beta-1	8	11	0	0.132	0.696876	non-mitochondria_nuclear-encoded
ITM2B	Q9Y287	Integral membrane protein 2B;BRI2, membrane form;BRI2 intracellular domain;BRI2C, soluble form;Bri23 peptide	7	35.7	0	-0.221	0.607268	non-mitochondria_nuclear-encoded
ITM2C	C9JG41	Integral membrane protein 2C;CT-BRI3	6	48.9	0	-0.35	0.345183	non-mitochondria_nuclear-encoded
ITPA	Q9BY32	Inosine triphosphate pyrophosphatase	3	23.2	0	0.0784	0.843017	non-mitochondria_nuclear-encoded
ITPR2	Q14571	Inositol 1,4,5-trisphosphate receptor type 2	11	5.5	0	0.0679	0.919089	non-mitochondria_nuclear-encoded
IVD	P26440	Isovaleryl-CoA dehydrogenase, mitochondrial	5	13.2	0	0.00582	0.989444	mito_others
JAGN1	Q8N5M9	Protein jagunal homolog 1	3	16.9	0	0.0644	0.874587	non-mitochondria_nuclear-encoded
JAK1	P23458	Tyrosine-protein kinase JAK1	10	10.7	0	0.0421	0.889305	non-mitochondria_nuclear-encoded
JAM3	Q9BX67	Junctional adhesion molecule C	4	11.3	0	0.0814	0.781332	non-mitochondria_nuclear-encoded
JPH1	Q9HDC5	Junctophilin-1	4	7.6	0	0.127	0.814418	non-mitochondria_nuclear-encoded
JPH2	Q9BR39-2	Junctophilin-2	1	8.5	0.0036909	-0.214	0.652548	non-mitochondria_nuclear-encoded
JTB	O76095-2	Protein JTB	1	11.1	0.0036828	0.188	0.610756	non-mitochondria_nuclear-encoded
JUP	P14923	Junction plakoglobin	24	42	0	0.0937	0.764168	non-mitochondria_nuclear-encoded
KARS	Q15046	Lysine--tRNA ligase	15	27	0	-0.068	0.839669	non-mitochondria_nuclear-encoded
KATNAL2	K7EM02	Katanin p60 ATPase-containing subunit A-like 2	1	9.4	0.0030334	0.34	0.576123	non-mitochondria_nuclear-encoded
KCT2	Q8NC54	Keratinocyte-associated transmembrane protein 2	2	7.9	0	0.0485	0.892429	non-mitochondria_nuclear-encoded
KCTD12	Q96CX2	BTB/POZ domain-containing protein KCTD12	11	46.8	0	-0.0537	0.861586	non-mitochondria_nuclear-encoded
KDELC1	Q6UW63	KDEL motif-containing protein 1	12	29.3	0	0.109	0.772835	non-mitochondria_nuclear-encoded
KDELC2	Q7Z4H8	KDEL motif-containing protein 2	7	18.9	0	-0.0881	0.838926	non-mitochondria_nuclear-encoded
KDELR1	P24390	ER lumen protein-retaining receptor 1;ER lumen protein-retaining receptor;ER lumen protein-retaining receptor 2	3	17.9	0	-0.0387	0.905046	non-mitochondria_nuclear-encoded
KDM1A	F6S0T5	Lysine-specific histone demethylase 1A	3	5.6	0	0.23	0.663078	non-mitochondria_nuclear-encoded
KDM3B	F5H275	Lysine-specific demethylase 3B	3	6.1	0	-0.167	0.805361	non-mitochondria_nuclear-encoded
KDSR	Q06136	3-ketodihydrosphingosine reductase	5	21.4	0	0.0994	0.74209	non-mitochondria_nuclear-encoded
KHDRBS1	Q07666	KH domain-containing, RNA-binding, signal transduction-associated protein 1	9	28	0	-0.0547	0.854568	non-mitochondria_nuclear-encoded
KHSRP	Q92945	Far upstream element-binding protein 2	23	45.6	0	0.251	0.427039	non-mitochondria_nuclear-encoded
KIAA0196	Q12768	WASH complex subunit strumpellin	16	18	0	-0.0383	0.97349	non-mitochondria_nuclear-encoded
KIAA0319L	E7EN73	Dyslexia-associated protein KIAA0319-like protein	5	5.9	0	-0.0239	0.9376	non-mitochondria_nuclear-encoded
KIAA0368	J3KN16	Proteasome-associated protein ECM29 homolog	6	3.5	0	0.138	0.824285	non-mitochondria_nuclear-encoded
KIAA0391	O15091-2	Mitochondrial ribonuclease P protein 3	10	22.9	0	-0.0408	0.909679	non-mitochondria_nuclear-encoded
KIAA1033	Q2M389	WASH complex subunit 7	11	10.5	0	-0.0737	0.888172	non-mitochondria_nuclear-encoded
KIAA1147	C9J7X6	Protein LCHN	2	6.6	0	-0.00273	0.997119	non-mitochondria_nuclear-encoded
KIAA1467	A2RU67	Uncharacterized protein KIAA1467	6	12.7	0	0.0245	0.955161	non-mitochondria_nuclear-encoded
KIAA1524	Q8TCG1	Protein CIP2A	5	5.3	0	0.0726	0.802206	non-mitochondria_nuclear-encoded
KIAA2013	Q8IYS2	Uncharacterized protein KIAA2013	4	8	0	-0.0288	0.94379	non-mitochondria_nuclear-encoded
KIDINS220	Q9ULH0-2	Kinase D-interacting substrate of 220 kDa	22	17	0	0.147	0.797435	non-mitochondria_nuclear-encoded
KIF11	P52732	Kinesin-like protein KIF11	18	19.5	0	-0.0248	0.934249	non-mitochondria_nuclear-encoded
KIF14	Q15058	Kinesin-like protein KIF14	13	11.4	0	0.168	0.789746	non-mitochondria_nuclear-encoded
KIF15	Q9NS87-4	Kinesin-like protein KIF15;Kinesin-like protein	2	1.8	0.0005496	0.213	0.841819	non-mitochondria_nuclear-encoded
KIF23	H7BYN4	Kinesin-like protein;Kinesin-like protein KIF23	10	11.6	0	-0.0579	0.876949	non-mitochondria_nuclear-encoded
KIF26B	Q2KJY2	Kinesin-like protein KIF26B	1	0.5	0.0083214	-0.0306	0.945346	non-mitochondria_nuclear-encoded
KIF2A	O00139-2	Kinesin-like protein KIF2A	10	13.9	0	-0.0586	0.905151	non-mitochondria_nuclear-encoded
KIF4A	O95239-2	Chromosome-associated kinesin KIF4A;Chromosome-associated kinesin KIF4B	5	5	0	-0.137	0.679382	non-mitochondria_nuclear-encoded
KIF5B	P33176	Kinesin-1 heavy chain	21	27	0	-0.0475	0.869115	non-mitochondria_nuclear-encoded
KIF7	Q2M1P5	Kinesin-like protein KIF7	4	3.5	0	-0.492	0.702218	non-mitochondria_nuclear-encoded
KLC2	Q9H0B6	Kinesin light chain 2	5	11.1	0	-0.226	0.479745	non-mitochondria_nuclear-encoded
KLHL9	Q9P2J3	Kelch-like protein 9	3	7.6	0	-1.02	0.349315	non-mitochondria_nuclear-encoded
KPNA2	P52292	Importin subunit alpha-1	11	27.4	0	0.0439	0.891365	non-mitochondria_nuclear-encoded
KPNA3	O00505	Importin subunit alpha-4	5	13.8	0	-0.0595	0.879178	non-mitochondria_nuclear-encoded
KPNA4	O00629	Importin subunit alpha-3	6	25.7	0	0.304	0.588641	non-mitochondria_nuclear-encoded
KPNA6	F5H4G7	Importin subunit alpha-7;Importin subunit alpha-6	8	19.7	0	-0.0855	0.821331	non-mitochondria_nuclear-encoded
KPNB1	Q14974	Importin subunit beta-1	28	43.3	0	0.104	0.720131	non-mitochondria_nuclear-encoded
KRAS	P01116-2	GTPase KRas;GTPase KRas, N-terminally processed	6	38.8	0.0037295	-0.0336	0.912659	non-mitochondria_nuclear-encoded
KRI1	D3YTE0	Protein KRI1 homolog	8	14.5	0	-0.268	0.856688	non-mitochondria_nuclear-encoded
KRR1	Q13601-2	KRR1 small subunit processome component homolog	3	8	0.00029949	0.5	0.273314	non-mitochondria_nuclear-encoded
KRTCAP2	Q8N6L1	Keratinocyte-associated protein 2	1	12.5	0.00029621	0.105	0.853746	non-mitochondria_nuclear-encoded
KTN1	Q86UP2	Kinectin	67	55	0	-0.00636	0.984546	non-mitochondria_nuclear-encoded
L2HGDH	C9JVN9	L-2-hydroxyglutarate dehydrogenase, mitochondrial	7	17.9	0	0.206	0.512709	mito_others
LACTB	P83111-2	Serine beta-lactamase-like protein LACTB, mitochondrial	5	18.5	0	0.171	0.700319	mito_others
LACTB2	Q53H82	Beta-lactamase-like protein 2	8	36.1	0	0.732	0.128246	mito_others
LAMB1	G3XAI2	Laminin subunit beta-1	8	5.5	0	-0.182	0.663808	non-mitochondria_nuclear-encoded
LAMC1	P11047	Laminin subunit gamma-1	13	10.3	0	-0.0636	0.842768	non-mitochondria_nuclear-encoded
LAMP1	P11279	Lysosome-associated membrane glycoprotein 1	8	19.4	0	0.0401	0.929862	non-mitochondria_nuclear-encoded
LAMP2	B4E2S7	Lysosome-associated membrane glycoprotein 2	4	8.8	0	0.0977	0.796567	non-mitochondria_nuclear-encoded
LAMTOR1	Q6IAA8	Ragulator complex protein LAMTOR1	8	80.7	0	0.418	0.413895	non-mitochondria_nuclear-encoded
LAMTOR2	Q9Y2Q5	Ragulator complex protein LAMTOR2	5	51.2	0	0.0718	0.82604	non-mitochondria_nuclear-encoded
LAMTOR3	Q9UHA4	Ragulator complex protein LAMTOR3	5	62.1	0	-0.000346	0.999132	non-mitochondria_nuclear-encoded
LAMTOR4	C9JXA7	Ragulator complex protein LAMTOR4;Ragulator complex protein LAMTOR4, N-terminally processed	1	7.3	0.0030825	0.182	0.573422	non-mitochondria_nuclear-encoded
LAMTOR5	O43504	Ragulator complex protein LAMTOR5	5	96.7	0	-0.0155	0.963841	non-mitochondria_nuclear-encoded
LANCL1	E9PHS0	LanC-like protein 1	3	19.4	0	-0.53	0.569636	non-mitochondria_nuclear-encoded
LANCL2	Q9NS86	LanC-like protein 2	3	9.3	0	0.238	0.748337	non-mitochondria_nuclear-encoded
LAP3	P28838-2	Cytosol aminopeptidase	21	51.6	0	0.0936	0.756775	mito_others
LAPTM4B	Q86VI4-2	Lysosomal-associated transmembrane protein 4B	3	12.8	0	-0.448	0.466245	non-mitochondria_nuclear-encoded
LARP1	Q6PKG0	La-related protein 1	20	27.5	0	0.0231	0.950245	non-mitochondria_nuclear-encoded
LARP4	Q71RC2-5	La-related protein 4	14	30.2	0	-0.0912	0.755159	non-mitochondria_nuclear-encoded
LARP4B	Q92615	La-related protein 4B	4	6.6	0	-0.629	0.316802	non-mitochondria_nuclear-encoded
LARS	B4DER1	Leucine--tRNA ligase, cytoplasmic	26	27.2	0	0.147	0.676297	non-mitochondria_nuclear-encoded
LARS2	Q15031	Probable leucine--tRNA ligase, mitochondrial	29	36.9	0	0.049	0.872237	mito_others
LBR	Q14739	Lamin-B receptor	17	24.9	0	-0.213	0.720569	non-mitochondria_nuclear-encoded
LCLAT1	Q6UWP7-3	Lysocardiolipin acyltransferase 1	9	26.6	0	-0.0139	0.962886	non-mitochondria_nuclear-encoded
LCP1	P13796	Plastin-2	7	11	0.0031307	0.39	0.627515	non-mitochondria_nuclear-encoded
LDAH	B5MDU6	UPF0554 protein C2orf43	2	6.5	0	0.107	0.756295	non-mitochondria_nuclear-encoded
LDHA	P00338	L-lactate dehydrogenase A chain	11	41.3	0	0.00812	0.98343	non-mitochondria_nuclear-encoded
LDHB	P07195	L-lactate dehydrogenase B chain;L-lactate dehydrogenase	12	40.4	0	0.0273	0.933646	mito_others
LDLR	J3KMZ9	Low-density lipoprotein receptor	5	7	0	0.198	0.542844	non-mitochondria_nuclear-encoded
LEMD2	Q8NC56	LEM domain-containing protein 2	10	26	0	0.00947	0.97799	non-mitochondria_nuclear-encoded
LEMD3	Q9Y2U8	Inner nuclear membrane protein Man1	2	4.1	0	0.122	0.767231	non-mitochondria_nuclear-encoded
LEPRE1	Q32P28	Prolyl 3-hydroxylase 1	15	22.7	0	-0.209	0.512375	non-mitochondria_nuclear-encoded
LEPREL2	G8JLI6	Prolyl 3-hydroxylase 3	4	11.3	0	-0.658	0.492319	non-mitochondria_nuclear-encoded
LEPROT	O15243	Leptin receptor gene-related protein	2	16.8	0	0.0173	0.961336	non-mitochondria_nuclear-encoded
LEPROTL1	E5RIL0	Leptin receptor overlapping transcript-like 1	1	12.3	0.003148	-0.189	0.542688	non-mitochondria_nuclear-encoded
LETM1	O95202	LETM1 and EF-hand domain-containing protein 1, mitochondrial	35	46.5	0	-0.00426	0.991493	mito_others
LETMD1	F8VP71	LETM1 domain-containing protein 1	2	9.9	0.0005454	-0.212	0.884747	mito_others
LGMN	Q99538	Legumain	5	18.2	0	0.0235	0.941184	non-mitochondria_nuclear-encoded
LIG3	P49916	DNA ligase 3	9	10.4	0	-0.0228	0.962788	mito_others
LIMA1	F8VQE1	LIM domain and actin-binding protein 1	12	28.6	0	0.0314	0.923204	non-mitochondria_nuclear-encoded
LIMD1	C9JRJ5	LIM domain-containing protein 1	1	2.9	0.00028474	-0.224	0.773985	non-mitochondria_nuclear-encoded
LIMS1	P48059	LIM and senescent cell antigen-like-containing domain protein 1;LIM and senescent cell antigen-like-containing domain protein 2	4	15.4	0	-0.015	0.993976	non-mitochondria_nuclear-encoded
LIN7A	O14910	Protein lin-7 homolog A	6	32.2	0.00027988	-0.171	0.866625	non-mitochondria_nuclear-encoded
LIN7C	Q9NUP9	Protein lin-7 homolog C	6	39.1	0	0.19	0.647452	non-mitochondria_nuclear-encoded
LIPA	P38571-2	Lysosomal acid lipase/cholesteryl ester hydrolase	3	8.2	0	-0.0452	0.907991	non-mitochondria_nuclear-encoded
LLGL1	Q15334	Lethal(2) giant larvae protein homolog 1	9	12	0	0.212	0.698833	non-mitochondria_nuclear-encoded
LMAN1	P49257	Protein ERGIC-53	20	42.5	0	-0.0272	0.942761	non-mitochondria_nuclear-encoded
LMAN2	Q12907	Vesicular integral-membrane protein VIP36	15	50.6	0	0.0202	0.956362	non-mitochondria_nuclear-encoded
LMAN2L	Q9H0V9	VIP36-like protein	4	19.3	0	0.147	0.632287	non-mitochondria_nuclear-encoded
LMBR1	H0Y6V6	Limb region 1 protein homolog	3	5.9	0	-0.054	0.857296	non-mitochondria_nuclear-encoded
LMBRD1	Q9NUN5-4	Probable lysosomal cobalamin transporter	1	9.6	0	0.0503	0.878154	non-mitochondria_nuclear-encoded
LMF2	Q9BU23-2	Lipase maturation factor 2	6	13.2	0	0.0559	0.853107	non-mitochondria_nuclear-encoded
LMNA	P02545-2	Prelamin-A/C;Lamin-A/C	10	19.2	0	0.0271	0.947538	non-mitochondria_nuclear-encoded
LMNB1	P20700	Lamin-B1	30	53.1	0	0.0791	0.797221	non-mitochondria_nuclear-encoded
LMNB2	J9JID7	Lamin-B2	16	29.8	0	-0.15	0.631351	non-mitochondria_nuclear-encoded
LNP	Q9C0E8-2	Protein lunapark	12	40	0	0.0597	0.851852	non-mitochondria_nuclear-encoded
LNPEP	Q9UIQ6-3	Leucyl-cystinyl aminopeptidase;Leucyl-cystinyl aminopeptidase, pregnancy serum form	7	7.7	0	0.284	0.734848	non-mitochondria_nuclear-encoded
LOH12CR1	G3V1P3	Loss of heterozygosity 12 chromosomal region 1 protein	4	31.6	0	0.128	0.715035	non-mitochondria_nuclear-encoded
LONP1	K7EKE6	Lon protease homolog, mitochondrial	31	47.5	0	0.0697	0.84329	mito_others
LONP2	B7ZKL7	Lon protease homolog 2, peroxisomal	5	9.7	0	0.142	0.78452	non-mitochondria_nuclear-encoded
LPCAT1	Q8NF37	Lysophosphatidylcholine acyltransferase 1	9	20.4	0	-0.0146	0.966448	non-mitochondria_nuclear-encoded
LPCAT2	Q7L5N7	Lysophosphatidylcholine acyltransferase 2	5	10.7	0	0.00393	0.993583	non-mitochondria_nuclear-encoded
LRCH2	Q5VUJ6-2	Leucine-rich repeat and calponin homology domain-containing protein 2	6	10.8	0	0.333	0.32923	non-mitochondria_nuclear-encoded
LRIG1	Q96JA1-2	Leucine-rich repeats and immunoglobulin-like domains protein 1	4	6.4	0	-0.291	0.502977	non-mitochondria_nuclear-encoded
LRIG2	O94898	Leucine-rich repeats and immunoglobulin-like domains protein 2	2	2.3	0.00028727	-0.357	0.501687	non-mitochondria_nuclear-encoded
LRP1	Q07954	Prolow-density lipoprotein receptor-related protein 1;Low-density lipoprotein receptor-related protein 1 85 kDa subunit;Low-density lipoprotein receptor-related protein 1 515 kDa subunit;Low-density lipoprotein receptor-related protein 1 intracellular domain	7	1.9	0	0.28	0.675534	non-mitochondria_nuclear-encoded
LRPAP1	P30533	Alpha-2-macroglobulin receptor-associated protein	19	50.4	0	-0.0682	0.837871	non-mitochondria_nuclear-encoded
LRPPRC	P42704	Leucine-rich PPR motif-containing protein, mitochondrial	83	65.8	0	0.0284	0.938206	mito_others
LRRC1	Q9BTT6	Leucine-rich repeat-containing protein 1	5	13.2	0	-0.485	0.539193	non-mitochondria_nuclear-encoded
LRRC16A	Q5VZK9-2	Leucine-rich repeat-containing protein 16A	2	2.1	0.00054318	-0.69	0.219755	non-mitochondria_nuclear-encoded
LRRC40	Q9H9A6	Leucine-rich repeat-containing protein 40	11	22.1	0	0.0646	0.831373	non-mitochondria_nuclear-encoded
LRRC47	Q8N1G4	Leucine-rich repeat-containing protein 47	4	8.4	0	0.0183	0.963652	non-mitochondria_nuclear-encoded
LRRC57	H3BSW0	Leucine-rich repeat-containing protein 57	4	33.1	0	0.256	0.676702	non-mitochondria_nuclear-encoded
LRRC59	Q96AG4	Leucine-rich repeat-containing protein 59	13	48.2	0	-0.00783	0.983628	non-mitochondria_nuclear-encoded
LRRC8C	Q8TDW0	Volume-regulated anion channel subunit LRRC8C	12	17.9	0	0.131	0.820434	non-mitochondria_nuclear-encoded
LRRFIP1	Q32MZ4-3	Leucine-rich repeat flightless-interacting protein 1	11	21.1	0	0.0216	0.948005	non-mitochondria_nuclear-encoded
LRRFIP2	Q9Y608-2	Leucine-rich repeat flightless-interacting protein 2	4	11.5	0	-0.0316	0.939975	non-mitochondria_nuclear-encoded
LSG1	Q9H089	Large subunit GTPase 1 homolog	14	22.5	0	-0.144	0.77816	non-mitochondria_nuclear-encoded
LSM1	O15116	U6 snRNA-associated Sm-like protein LSm1	2	19.5	0.00027747	0.0776	0.882637	non-mitochondria_nuclear-encoded
LSM12	K7ELG9	Protein LSM12 homolog	4	23	0	0.00561	0.986729	non-mitochondria_nuclear-encoded
LSM14A	K7EMZ9	Protein LSM14 homolog A	5	21.9	0	0.0693	0.89311	non-mitochondria_nuclear-encoded
LSM14B	Q9BX40	Protein LSM14 homolog B	5	23.6	0	-0.114	0.768279	non-mitochondria_nuclear-encoded
LSM2	Q9Y333	U6 snRNA-associated Sm-like protein LSm2	3	51.6	0	0.198	0.663674	non-mitochondria_nuclear-encoded
LSM3	P62310	U6 snRNA-associated Sm-like protein LSm3	2	32.4	0	0.112	0.751095	non-mitochondria_nuclear-encoded
LSR	S4R3V8	Lipolysis-stimulated lipoprotein receptor	4	11.6	0	-0.12	0.905832	non-mitochondria_nuclear-encoded
LSS	P48449	Lanosterol synthase	21	35.1	0	-0.0178	0.967637	non-mitochondria_nuclear-encoded
LTA4H	P09960-2	Leukotriene A-4 hydrolase	3	10.3	0	0.265	0.435501	non-mitochondria_nuclear-encoded
LTN1	O94822	E3 ubiquitin-protein ligase listerin	6	4.5	0	0.929	0.639517	non-mitochondria_nuclear-encoded
LTV1	Q96GA3	Protein LTV1 homolog	3	10.3	0	0.0209	0.942798	non-mitochondria_nuclear-encoded
LUC7L	Q9NQ29-2	Putative RNA-binding protein Luc7-like 1	11	34.8	0	0.0763	0.832318	non-mitochondria_nuclear-encoded
LUC7L3	J3KPP4	Luc7-like protein 3	7	16	0	-0.276	0.803885	non-mitochondria_nuclear-encoded
LYAR	Q9NX58	Cell growth-regulating nucleolar protein	8	30.1	0	-0.0177	0.955261	non-mitochondria_nuclear-encoded
LYN	P07948-2	Tyrosine-protein kinase Lyn	8	18.9	0	-0.0326	0.916374	non-mitochondria_nuclear-encoded
LYPLA1	E5RGR0	Acyl-protein thioesterase 1	3	16.2	0	-0.0801	0.807018	mito_others
LYPLAL1	Q5VWZ2-2	Lysophospholipase-like protein 1	5	29.9	0	-0.208	0.543399	mito_others
LYRM2	Q9NU23	LYR motif-containing protein 2	2	19.3	0.00028129	0.121	0.681178	mito_OXPHOS_nuclear-encoded
LYRM4	Q9HD34	LYR motif-containing protein 4	2	25.3	0	-0.17	0.583953	mito_others
LYRM7	Q5U5X0	Complex III assembly factor LYRM7	3	39.4	0	0.00222	0.995144	mito_OXPHOS_nuclear-encoded
M0QYT0	M0QYT0		11	48.3	0	-0.0184	0.95003	non-mitochondria_nuclear-encoded
M6PR	P20645	Cation-dependent mannose-6-phosphate receptor	5	22.7	0	0.0784	0.801551	non-mitochondria_nuclear-encoded
MACF1	F8W8Q1	Microtubule-actin cross-linking factor 1, isoforms 1/2/3/5	30	7.1	0	-0.0937	0.907931	non-mitochondria_nuclear-encoded
MACROD1	Q9BQ69	O-acetyl-ADP-ribose deacetylase MACROD1	6	22.8	0	0.0756	0.853159	mito_others
MAD1L1	C9JTA2	Mitotic spindle assembly checkpoint protein MAD1	1	5.4	0.0078815	-0.379	0.362519	non-mitochondria_nuclear-encoded
MAD2L1	Q13257	Mitotic spindle assembly checkpoint protein MAD2A	5	22.9	0	-0.0841	0.796578	non-mitochondria_nuclear-encoded
MAGED1	Q9Y5V3	Melanoma-associated antigen D1	3	4.9	0	-0.519	0.225034	non-mitochondria_nuclear-encoded
MAGED2	Q5H907	Melanoma-associated antigen D2	11	26.7	0	-0.192	0.659453	non-mitochondria_nuclear-encoded
MAGOHB	Q96A72	Protein mago nashi homolog 2;Protein mago nashi homolog	7	52.7	0	-0.0606	0.860605	non-mitochondria_nuclear-encoded
MAGT1	Q9H0U3	Magnesium transporter protein 1	7	20.3	0	0.117	0.783728	non-mitochondria_nuclear-encoded
MALSU1	Q96EH3	Mitochondrial assembly of ribosomal large subunit protein 1	2	12	0.00028482	-0.185	0.76046	mito_others
MAN1A1	P33908	Mannosyl-oligosaccharide 1,2-alpha-mannosidase IA	10	19.3	0	-0.0529	0.950683	non-mitochondria_nuclear-encoded
MAN1A2	O60476	Mannosyl-oligosaccharide 1,2-alpha-mannosidase IB	9	21.1	0	0.0154	0.964082	non-mitochondria_nuclear-encoded
MAN1B1	H0YG20	alpha-1,2-Mannosidase;Endoplasmic reticulum mannosyl-oligosaccharide 1,2-alpha-mannosidase	6	11.3	0	0.213	0.481797	non-mitochondria_nuclear-encoded
MAN2A1	Q16706	Alpha-mannosidase 2	11	12.2	0	-0.0591	0.839264	non-mitochondria_nuclear-encoded
MAN2B1	O00754-2	Lysosomal alpha-mannosidase;Lysosomal alpha-mannosidase A peptide;Lysosomal alpha-mannosidase B peptide;Lysosomal alpha-mannosidase C peptide;Lysosomal alpha-mannosidase D peptide;Lysosomal alpha-mannosidase E peptide	5	5.8	0	0.11	0.784608	non-mitochondria_nuclear-encoded
MANBAL	Q9NQG1	Protein MANBAL	1	14.1	0.0031754	0.0276	0.963549	non-mitochondria_nuclear-encoded
MANEA	Q5SRI9	Glycoprotein endo-alpha-1,2-mannosidase	4	10	0	0.106	0.746766	non-mitochondria_nuclear-encoded
MANF	P55145	Mesencephalic astrocyte-derived neurotrophic factor	10	46.2	0	-0.032	0.934011	non-mitochondria_nuclear-encoded
MAP1B	P46821	Microtubule-associated protein 1B;MAP1B heavy chain;MAP1 light chain LC1	13	7.4	0	0.223	0.757116	non-mitochondria_nuclear-encoded
MAP1LC3B	H3BTL1	Microtubule-associated proteins 1A/1B light chain 3B;Microtubule-associated proteins 1A/1B light chain 3 beta 2;Microtubule-associated proteins 1A/1B light chain 3A	2	28	0.00029638	-0.153	0.826995	non-mitochondria_nuclear-encoded
MAP2K2	P36507	Dual specificity mitogen-activated protein kinase kinase 2	7	25.8	0	0.0603	0.869679	non-mitochondria_nuclear-encoded
MAP4	E7EVA0	Microtubule-associated protein;Microtubule-associated protein 4	26	15.9	0	-0.0115	0.982805	non-mitochondria_nuclear-encoded
MAP4K4	E7ENQ1	Mitogen-activated protein kinase kinase kinase kinase 4	11	11.4	0	-0.0722	0.859829	non-mitochondria_nuclear-encoded
MAP7D1	Q3KQU3-3	MAP7 domain-containing protein 1	1	2.4	0.0098893	-0.039	0.933989	non-mitochondria_nuclear-encoded
MAP7D3	Q8IWC1-2	MAP7 domain-containing protein 3	6	7.5	0	-0.175	0.787477	non-mitochondria_nuclear-encoded
MAPK1	P28482	Mitogen-activated protein kinase 1	11	41.9	0	0.00721	0.989098	non-mitochondria_nuclear-encoded
MAPK1IP1L	Q8NDC0	MAPK-interacting and spindle-stabilizing protein-like	1	6.9	0	0.495	0.181049	non-mitochondria_nuclear-encoded
MAPRE1	Q15691	Microtubule-associated protein RP/EB family member 1	10	48.5	0	-0.0224	0.961008	non-mitochondria_nuclear-encoded
MAPRE2	Q15555-4	Microtubule-associated protein RP/EB family member 2	5	24.5	0	-0.0907	0.803504	non-mitochondria_nuclear-encoded
MARCHF5	Q9NX47	E3 ubiquitin-protein ligase MARCH5	8	36	0	-0.0663	0.826064	mito_others
MARCKS	P29966	Myristoylated alanine-rich C-kinase substrate	13	55.7	0	0.0175	0.955404	non-mitochondria_nuclear-encoded
MARCKSL1	P49006	MARCKS-related protein	5	68.7	0	0.00973	0.973982	non-mitochondria_nuclear-encoded
MARK2	E7ETY4	Serine/threonine-protein kinase MARK2	7	14.4	0	-0.0932	0.749073	non-mitochondria_nuclear-encoded
MARS	P56192	Methionine--tRNA ligase, cytoplasmic	29	41.8	0	0.0634	0.835229	non-mitochondria_nuclear-encoded
MARS2	Q96GW9	Methionine--tRNA ligase, mitochondrial	9	21.4	0	-0.261	0.897683	mito_others
MAT2A	P31153	S-adenosylmethionine synthase isoform type-2	4	15.2	0	-0.185	0.530267	non-mitochondria_nuclear-encoded
MATR3	P43243	Matrin-3	29	42.6	0	0.0254	0.947772	non-mitochondria_nuclear-encoded
MAVS	Q7Z434	Mitochondrial antiviral-signaling protein	11	37.6	0	0.116	0.695838	mito_others
MAZ	I3L2Z5	Myc-associated zinc finger protein	4	23.8	0	0.153	0.636589	non-mitochondria_nuclear-encoded
MBLAC2	Q68D91	Metallo-beta-lactamase domain-containing protein 2	6	26.2	0	0.157	0.914429	non-mitochondria_nuclear-encoded
MBOAT2	Q6ZWT7	Lysophospholipid acyltransferase 2	4	12.3	0	-0.0674	0.893796	non-mitochondria_nuclear-encoded
MBOAT7	Q96N66	Lysophospholipid acyltransferase 7	5	14.6	0	-0.205	0.561789	non-mitochondria_nuclear-encoded
MBTPS2	B9ZVQ3	Membrane-bound transcription factor site-2 protease	1	6.1	0.0031373	-0.144	0.814531	non-mitochondria_nuclear-encoded
MCAM	P43121	Cell surface glycoprotein MUC18	3	5.7	0	0.0724	0.827468	non-mitochondria_nuclear-encoded
MCAT	Q8IVS2	Malonyl-CoA-acyl carrier protein transacylase, mitochondrial	8	23.6	0	0.109	0.765874	mito_others
MCCC1	E9PG35	Methylcrotonoyl-CoA carboxylase subunit alpha, mitochondrial	5	15.6	0	-0.0206	0.972849	mito_others
MCCC2	Q9HCC0-2	Methylcrotonoyl-CoA carboxylase beta chain, mitochondrial	20	49.9	0	0.00503	0.991017	mito_others
MCFD2	Q8NI22	Multiple coagulation factor deficiency protein 2	3	49.3	0	-0.000272	0.999492	non-mitochondria_nuclear-encoded
MCL1	Q07820	Induced myeloid leukemia cell differentiation protein Mcl-1	4	17.1	0	-0.631	0.775276	mito_others
MCM2	H0Y8E6	DNA replication licensing factor MCM2	5	7.2	0	-0.0452	0.915406	non-mitochondria_nuclear-encoded
MCM3	P25205	DNA replication licensing factor MCM3	14	21.5	0	-0.067	0.88756	non-mitochondria_nuclear-encoded
MCM4	P33991	DNA replication licensing factor MCM4	5	7.9	0	0.0308	0.942999	non-mitochondria_nuclear-encoded
MCM5	B1AHB1	DNA helicase;DNA replication licensing factor MCM5	6	10.6	0	-0.185	0.6788	non-mitochondria_nuclear-encoded
MCM6	Q14566	DNA replication licensing factor MCM6	7	11.2	0	-0.415	0.469992	non-mitochondria_nuclear-encoded
MCM7	P33993-2	DNA replication licensing factor MCM7	6	21.9	0	-0.152	0.700311	non-mitochondria_nuclear-encoded
MCMBP	Q9BTE3-2	Mini-chromosome maintenance complex-binding protein	3	6.4	0	-1.17	0.170619	non-mitochondria_nuclear-encoded
MCOLN1	Q9GZU1	Mucolipin-1	1	2.2	0.0030753	-0.201	0.514809	non-mitochondria_nuclear-encoded
MCTS1	Q9ULC4	Malignant T-cell-amplified sequence 1	4	32.6	0	0.176	0.647083	non-mitochondria_nuclear-encoded
MCU	Q8NE86-3	Calcium uniporter protein, mitochondrial	10	31.5	0	0.0723	0.909279	mito_others
MCUR1	U3KQP8	Mitochondrial calcium uniporter regulator 1	4	29.8	0	0.0235	0.966712	mito_others
MDH1	B9A041	Malate dehydrogenase, cytoplasmic	8	44.8	0	0.141	0.647709	non-mitochondria_nuclear-encoded
MDH2	P40926	Malate dehydrogenase, mitochondrial;Malate dehydrogenase	19	64.5	0	0.0159	0.971185	mito_others
MDN1	Q9NU22	Midasin	8	2.2	0	-0.305	0.769619	non-mitochondria_nuclear-encoded
ME2	P23368	NAD-dependent malic enzyme, mitochondrial	17	33.9	0	0.0182	0.956375	mito_others
MECR	Q9BV79	Trans-2-enoyl-CoA reductase, mitochondrial	3	9.4	0	0.183	0.631048	mito_others
MED15	F5GZU5	Mediator of RNA polymerase II transcription subunit 15	3	6.8	0	0.0106	0.991106	non-mitochondria_nuclear-encoded
MED4	Q5T911	Mediator of RNA polymerase II transcription subunit 4	3	15.5	0	-0.0323	0.930521	non-mitochondria_nuclear-encoded
MESDC2	Q14696	LDLR chaperone MESD	10	47	0	0.0124	0.977756	non-mitochondria_nuclear-encoded
METAP1	P53582	Methionine aminopeptidase 1	8	29	0	-0.224	0.580668	non-mitochondria_nuclear-encoded
METAP1D	Q6UB28	Methionine aminopeptidase 1D, mitochondrial	2	7.2	0.00028035	0.0549	0.858938	mito_others
METAP2	P50579	Methionine aminopeptidase 2	11	42.5	0	-0.0271	0.929898	non-mitochondria_nuclear-encoded
METTL13	B4E2X3	Methyltransferase-like protein 13	5	10	0	-0.297	0.669944	non-mitochondria_nuclear-encoded
METTL15	A6NJ78	Probable methyltransferase-like protein 15	2	6.6	0	0.0401	0.890359	mito_others
METTL17	G3V4P2	Methyltransferase-like protein 17, mitochondrial	1	12.7	0.00027964	-0.405	0.270885	mito_others
METTL2B	Q6P1Q9-2	Methyltransferase-like protein 2B	3	12.8	0	-0.045	0.912489	non-mitochondria_nuclear-encoded
METTL7A	H0YI09	Methyltransferase-like protein 7A	4	21.7	0	-0.129	0.801231	non-mitochondria_nuclear-encoded
METTL8	B5ME25	Methyltransferase-like protein 8	1	5.3	0.0031405	-0.0842	0.822966	mito_others
MFAP3	P55082-2	Microfibril-associated glycoprotein 3;Microfibrillar-associated protein 3-like	3	12.5	0	-0.156	0.704423	non-mitochondria_nuclear-encoded
MFF	Q9GZY8-2	Mitochondrial fission factor	11	51.5	0	-0.106	0.78117	mito_others
MFGE8	H0YKS8	Lactadherin;Lactadherin short form;Medin	3	17.2	0	0.0635	0.955816	non-mitochondria_nuclear-encoded
MFN1	Q8IWA4-3	Mitofusin-1	13	25.4	0	0.0908	0.761662	mito_others
MFN2	O95140	Mitofusin-2	17	28.1	0	0.0754	0.79642	mito_others
MFSD8	Q8NHS3	Major facilitator superfamily domain-containing protein 8	3	7.3	0	-0.0729	0.815279	non-mitochondria_nuclear-encoded
MGAT1	P26572	Alpha-1,3-mannosyl-glycoprotein 2-beta-N-acetylglucosaminyltransferase	3	7.9	0	0.0291	0.919759	non-mitochondria_nuclear-encoded
MGAT2	Q10469	Alpha-1,6-mannosyl-glycoprotein 2-beta-N-acetylglucosaminyltransferase	8	24.4	0	-0.124	0.67877	non-mitochondria_nuclear-encoded
MGME1	Q9BQP7	Mitochondrial genome maintenance exonuclease 1	16	50.3	0	0.0555	0.862533	mito_others
MGST1	P10620	Microsomal glutathione S-transferase 1	2	18.7	0	-0.105	0.803639	mito_others
MGST2	Q99735	Microsomal glutathione S-transferase 2	2	17.7	0	0.152	0.778174	non-mitochondria_nuclear-encoded
MGST3	Q5VV89	Microsomal glutathione S-transferase 3	6	36.1	0	-0.00508	0.988647	mito_others
MIA3	Q5JRA6	Melanoma inhibitory activity protein 3	49	32	0	0.0693	0.834897	non-mitochondria_nuclear-encoded
MIB1	Q86YT6	E3 ubiquitin-protein ligase MIB1	6	9	0	0.184	0.574825	non-mitochondria_nuclear-encoded
MICU1	H9KVB8	Calcium uptake protein 1, mitochondrial	8	20	0	0.0966	0.885004	mito_others
MICU2	Q8IYU8	Calcium uptake protein 2, mitochondrial	6	21.4	0	0.206	0.649761	mito_others
MIEF1	B0QY95	Mitochondrial dynamics protein MID51	2	4	0.00028329	0.335	0.390363	mito_others
MIF	P14174	Macrophage migration inhibitory factor	1	7.8	0.0030426	0.052	0.916325	non-mitochondria_nuclear-encoded
MINA	Q8IUF8-4	Bifunctional lysine-specific demethylase and histidyl-hydroxylase MINA	4	8.6	0	-0.487	0.642717	non-mitochondria_nuclear-encoded
MINPP1	Q9UNW1	Multiple inositol polyphosphate phosphatase 1	5	12.1	0	0.0788	0.802018	non-mitochondria_nuclear-encoded
MIPEP	Q99797	Mitochondrial intermediate peptidase	17	25.9	0	-0.0136	0.968582	mito_others
MKI67	P46013-2	Antigen KI-67	6	3.3	0	0.0737	0.821127	non-mitochondria_nuclear-encoded
MKKS	Q9HB66		1	27	0	-0.0641	0.884584	non-mitochondria_nuclear-encoded
MKRN2	C9J494	Probable E3 ubiquitin-protein ligase makorin-2	2	4.1	0.0026645	-0.183	0.675942	non-mitochondria_nuclear-encoded
MLEC	Q14165	Malectin	14	48.6	0	0.113	0.807965	non-mitochondria_nuclear-encoded
MLLT4	J3KN01	Afadin	22	16.7	0	0.201	0.562534	non-mitochondria_nuclear-encoded
MLLT4.1	P55196-3	Afadin	21	16.7	0.0031721	-0.0178	0.981378	non-mitochondria_nuclear-encoded
MLST8	H3BSZ4	Target of rapamycin complex subunit LST8	3	17.1	0	-0.174	0.843596	non-mitochondria_nuclear-encoded
MLYCD	O95822-2	Malonyl-CoA decarboxylase, mitochondrial	4	11.5	0	-0.466	0.541868	mito_others
MMAB	Q96EY8	Cob(I)yrinic acid a,c-diamide adenosyltransferase, mitochondrial	5	26	0	-0.0678	0.822577	mito_others
MMGT1	Q8N4V1	Membrane magnesium transporter 1	4	33.6	0	0.000386	0.999003	non-mitochondria_nuclear-encoded
MOB1A	Q9H8S9	MOB kinase activator 1A;MOB kinase activator 1B	3	16.2	0	-0.116	0.744298	non-mitochondria_nuclear-encoded
MOGS	Q13724	Mannosyl-oligosaccharide glucosidase	20	35	0	-0.453	0.305735	non-mitochondria_nuclear-encoded
MON1B	Q7L1V2	Vacuolar fusion protein MON1 homolog B	4	8.6	0	-0.164	0.893971	non-mitochondria_nuclear-encoded
MORF4L1	H0YMJ0	Mortality factor 4-like protein 1	3	14.7	0	-0.167	0.845299	non-mitochondria_nuclear-encoded
MORF4L2	Q15014	Mortality factor 4-like protein 2	2	8.3	0.0031687	-0.314	0.429187	non-mitochondria_nuclear-encoded
MOSPD2	Q8NHP6	Motile sperm domain-containing protein 2	4	8.9	0	0.0951	0.908319	non-mitochondria_nuclear-encoded
MOV10	Q9HCE1	Putative helicase MOV-10	15	18	0	0.0757	0.797503	non-mitochondria_nuclear-encoded
MOXD1	Q6UVY6-2	DBH-like monooxygenase protein 1	1	1.8	0.0098963	0.122	0.694325	non-mitochondria_nuclear-encoded
MP68	P56378	6.8 kDa mitochondrial proteolipid	2	27.6	0.00054348	-0.333	0.466788	non-mitochondria_nuclear-encoded
MPC2	Q5R3B4	Mitochondrial pyruvate carrier 2	5	48.6	0	0.03	0.947976	mito_others
MPDU1	J3QS48	Mannose-P-dolichol utilization defect 1 protein	3	24.8	0	-0.0686	0.847359	non-mitochondria_nuclear-encoded
MPP1	Q00013-2	55 kDa erythrocyte membrane protein	6	14.7	0	-0.00463	0.987521	non-mitochondria_nuclear-encoded
MPP2	E7EV91	MAGUK p55 subfamily member 2	7	23	0	0.356	0.451707	non-mitochondria_nuclear-encoded
MPP5	Q8N3R9-2	MAGUK p55 subfamily member 5	5	12.3	0	-0.532	0.339204	non-mitochondria_nuclear-encoded
MPP6	Q9NZW5	MAGUK p55 subfamily member 6	20	44.3	0	0.0534	0.858612	non-mitochondria_nuclear-encoded
MPP7	Q5T2T1	MAGUK p55 subfamily member 7	4	9.2	0	-1.59	0.28513	non-mitochondria_nuclear-encoded
MPRIP	Q6WCQ1	Myosin phosphatase Rho-interacting protein	13	17.5	0	0.249	0.418002	non-mitochondria_nuclear-encoded
MPST	P25325	3-mercaptopyruvate sulfurtransferase;Sulfurtransferase	5	26.9	0	-0.3	0.529542	mito_others
MPV17	G5E9F5	Protein Mpv17	2	7.1	0.0024026	0.145	0.69167	mito_others
MPV17L2	Q567V2-2	Mpv17-like protein 2	2	15.5	0	0.256	0.41587	mito_others
MPZL1	O95297-4	Myelin protein zero-like protein 1	5	44.8	0	0.066	0.865471	non-mitochondria_nuclear-encoded
MRE11A	F8W7U8	Double-strand break repair protein MRE11A	6	9.2	0	0.0347	0.909934	non-mitochondria_nuclear-encoded
MRPL1	Q9BYD6	39S ribosomal protein L1, mitochondrial	9	32.9	0	-0.0394	0.899836	mito_others
MRPL10	Q7Z7H8	39S ribosomal protein L10, mitochondrial	6	33.7	0	0.0718	0.860336	mito_others
MRPL11	Q9Y3B7	39S ribosomal protein L11, mitochondrial	12	59.9	0	-0.0309	0.926595	mito_others
MRPL13	Q9BYD1	39S ribosomal protein L13, mitochondrial	11	70.2	0	-0.0335	0.914421	mito_others
MRPL14	Q6P1L8	39S ribosomal protein L14, mitochondrial	5	41.4	0	-0.15	0.700968	mito_others
MRPL15	Q9P015	39S ribosomal protein L15, mitochondrial	10	37.8	0	-0.0244	0.9395	mito_others
MRPL16	Q9NX20	39S ribosomal protein L16, mitochondrial	8	32.3	0	-0.1	0.796975	mito_others
MRPL17	Q9NRX2	39S ribosomal protein L17, mitochondrial	7	43.4	0	0.0178	0.963221	mito_others
MRPL18	Q9H0U6	39S ribosomal protein L18, mitochondrial	5	30.6	0	0.0369	0.899549	mito_others
MRPL19	P49406	39S ribosomal protein L19, mitochondrial	13	43.8	0	0.0221	0.949055	mito_others
MRPL2	Q5T653	39S ribosomal protein L2, mitochondrial	8	34.8	0	0.00843	0.983268	mito_others
MRPL20	Q9BYC9	39S ribosomal protein L20, mitochondrial	6	40.3	0	0.0756	0.798775	mito_others
MRPL21	Q7Z2W9	39S ribosomal protein L21, mitochondrial	10	55.6	0	-0.00594	0.988316	mito_others
MRPL22	E7ESL0	39S ribosomal protein L22, mitochondrial	8	36.8	0	0.19	0.573983	mito_others
MRPL23	Q16540	39S ribosomal protein L23, mitochondrial	9	67.3	0	-0.0836	0.849711	mito_others
MRPL24	Q96A35	39S ribosomal protein L24, mitochondrial	7	34.3	0	0.0767	0.83612	mito_others
MRPL27	D6RAN8	39S ribosomal protein L27, mitochondrial	5	64.5	0	-0.151	0.744205	mito_others
MRPL28	A2IDC6	39S ribosomal protein L28, mitochondrial	4	15.8	0	0.0783	0.840725	mito_others
MRPL3	H0Y9G6	39S ribosomal protein L3, mitochondrial	9	33.9	0	-0.0696	0.812585	mito_others
MRPL30	Q8TCC3-3	39S ribosomal protein L30, mitochondrial	4	28.2	0	0.0171	0.963941	mito_others
MRPL32	Q9BYC8	39S ribosomal protein L32, mitochondrial	3	23.9	0	0.0603	0.865581	mito_others
MRPL33	O75394	39S ribosomal protein L33, mitochondrial	1	16.9	0.0031008	-0.0179	0.954157	mito_others
MRPL34	M0R226	Ribosomal protein L34;39S ribosomal protein L34, mitochondrial	2	12	0.00029533	-0.0262	0.932127	mito_others
MRPL35	Q9NZE8	39S ribosomal protein L35, mitochondrial	3	13.3	0	0.119	0.720958	mito_others
MRPL37	Q9BZE1	39S ribosomal protein L37, mitochondrial	20	56.5	0	0.00917	0.977307	mito_others
MRPL38	Q96DV4	39S ribosomal protein L38, mitochondrial	14	36.8	0	0.114	0.750736	mito_others
MRPL39	Q9NYK5	39S ribosomal protein L39, mitochondrial	9	28.1	0	0.0078	0.978563	mito_others
MRPL4	K7ES61	39S ribosomal protein L4, mitochondrial	11	57.3	0	-0.13	0.66697	mito_others
MRPL40	Q9NQ50	39S ribosomal protein L40, mitochondrial	4	20.9	0	-0.156	0.73489	mito_others
MRPL41	Q8IXM3	39S ribosomal protein L41, mitochondrial	6	62.8	0	-0.1	0.838429	mito_others
MRPL42	S4R360	39S ribosomal protein L42, mitochondrial	4	55.5	0	0.0293	0.922063	mito_others
MRPL43	H0Y6Y8	39S ribosomal protein L43, mitochondrial	5	28.4	0	0.0685	0.838039	mito_others
MRPL44	Q9H9J2	39S ribosomal protein L44, mitochondrial	12	41.6	0	0.069	0.827262	mito_others
MRPL45	Q9BRJ2	39S ribosomal protein L45, mitochondrial	12	51.3	0	-0.0612	0.877058	mito_others
MRPL46	Q9H2W6	39S ribosomal protein L46, mitochondrial	10	34.4	0	0.0285	0.938474	mito_others
MRPL47	Q9HD33-2	39S ribosomal protein L47, mitochondrial	9	38.7	0	0.113	0.787111	mito_others
MRPL48	Q96GC5-3	39S ribosomal protein L48, mitochondrial	6	32.5	0	-0.0494	0.883949	mito_others
MRPL49	Q13405	39S ribosomal protein L49, mitochondrial	8	54.8	0	-0.0294	0.93522	mito_others
MRPL50	Q8N5N7	39S ribosomal protein L50, mitochondrial	5	48.1	0	0.0518	0.866995	mito_others
MRPL53	Q96EL3	39S ribosomal protein L53, mitochondrial	6	72.3	0	0.0334	0.907616	mito_others
MRPL54	Q6P161	39S ribosomal protein L54, mitochondrial	2	13.8	0.00028409	0.0935	0.790149	mito_others
MRPL55	X6R631	39S ribosomal protein L55, mitochondrial	4	37.6	0	0.0975	0.854996	mito_others
MRPL57	Q9BQC6	Ribosomal protein 63, mitochondrial	2	19.6	0	0.135	0.661294	mito_others
MRPL9	Q9BYD2	39S ribosomal protein L9, mitochondrial	8	33	0	0.0277	0.935218	mito_others
MRPS10	P82664	28S ribosomal protein S10, mitochondrial	6	30.8	0	0.057	0.910898	mito_others
MRPS11	P82912-2	28S ribosomal protein S11, mitochondrial	6	43	0	-0.0404	0.925073	mito_others
MRPS12	O15235	28S ribosomal protein S12, mitochondrial	5	44.2	0	0.0149	0.96789	mito_others
MRPS14	O60783	28S ribosomal protein S14, mitochondrial	2	21.9	0	-0.157	0.707381	mito_others
MRPS15	P82914	28S ribosomal protein S15, mitochondrial	5	18.7	0	0.294	0.601726	mito_others
MRPS16	A6ND22	28S ribosomal protein S16, mitochondrial	5	57.6	0	0.0427	0.891418	mito_others
MRPS18A	Q5QPA5	28S ribosomal protein S18a, mitochondrial	7	26.2	0	0.19	0.603952	mito_others
MRPS18B	Q9Y676	28S ribosomal protein S18b, mitochondrial	11	44.2	0	0.0259	0.933953	mito_others
MRPS2	Q9Y399	28S ribosomal protein S2, mitochondrial	13	51.4	0	0.0185	0.963217	mito_others
MRPS21	P82921	28S ribosomal protein S21, mitochondrial	2	29.9	0	-0.0941	0.836005	mito_others
MRPS22	G5E9W7	28S ribosomal protein S22, mitochondrial	16	55.5	0	0.0206	0.958983	mito_others
MRPS23	Q9Y3D9	28S ribosomal protein S23, mitochondrial	10	54.2	0	0.116	0.828342	mito_others
MRPS24	Q96EL2	28S ribosomal protein S24, mitochondrial	5	40.1	0	0.0684	0.814349	mito_others
MRPS25	P82663	28S ribosomal protein S25, mitochondrial	9	55.5	0	0.0505	0.936191	mito_others
MRPS26	Q9BYN8	28S ribosomal protein S26, mitochondrial	10	40.5	0	-0.0469	0.877158	mito_others
MRPS27	Q92552	28S ribosomal protein S27, mitochondrial	19	47.8	0	0.0713	0.844028	mito_others
MRPS28	Q9Y2Q9	28S ribosomal protein S28, mitochondrial	7	38	0	0.0367	0.937719	mito_others
MRPS30	Q9NP92	28S ribosomal protein S30, mitochondrial	10	27.3	0	0.0299	0.923078	mito_others
MRPS31	Q92665	28S ribosomal protein S31, mitochondrial	11	37.7	0	0.0783	0.817314	mito_others
MRPS33	Q9Y291	28S ribosomal protein S33, mitochondrial	5	57.5	0	-0.171	0.652158	mito_others
MRPS34	C9JJ19	28S ribosomal protein S34, mitochondrial	9	52.4	0	0.0177	0.960968	mito_others
MRPS35	P82673	28S ribosomal protein S35, mitochondrial	12	45.2	0	0.0773	0.810539	mito_others
MRPS36	P82909	28S ribosomal protein S36, mitochondrial	4	52.4	0	0.108	0.730082	mito_others
MRPS5	P82675	28S ribosomal protein S5, mitochondrial	14	32.1	0	-0.173	0.599013	mito_others
MRPS6	P82932	28S ribosomal protein S6, mitochondrial	6	47.2	0	-0.0169	0.969704	mito_others
MRPS7	J3QLS3	28S ribosomal protein S7, mitochondrial	10	40.2	0	0.0281	0.945077	mito_others
MRPS9	P82933	28S ribosomal protein S9, mitochondrial	17	48.2	0	-0.0186	0.957734	mito_others
MRRF	Q96E11-8	Ribosome-recycling factor, mitochondrial	4	24.8	0	0.0602	0.874305	mito_others
MRS2	Q9HD23-2	Magnesium transporter MRS2 homolog, mitochondrial	3	10.8	0	0.373	0.302198	mito_others
MRTO4	Q9UKD2	mRNA turnover protein 4 homolog	4	17.6	0	-0.0835	0.830201	non-mitochondria_nuclear-encoded
MSH2	P43246	DNA mismatch repair protein Msh2	7	8.5	0	-0.0422	0.931434	non-mitochondria_nuclear-encoded
MSH6	F5H2F9	DNA mismatch repair protein Msh6	7	8.8	0	0.0571	0.901031	non-mitochondria_nuclear-encoded
MSI1	O43347	RNA-binding protein Musashi homolog 1	3	10.2	0.0031738	0.29	0.470405	non-mitochondria_nuclear-encoded
MSI2	B4DHE8	RNA-binding protein Musashi homolog 2	6	24.1	0	0.0363	0.910967	non-mitochondria_nuclear-encoded
MSMO1	Q15800	Methylsterol monooxygenase 1	3	10.9	0	-0.0378	0.902168	non-mitochondria_nuclear-encoded
MSN	P26038	Moesin	33	48.4	0	0.0385	0.920338	non-mitochondria_nuclear-encoded
MTA2	O94776	Metastasis-associated protein MTA2	6	9.7	0	-0.669	0.157403	non-mitochondria_nuclear-encoded
MTARC1	Q5VT66	Mitochondrial amidoxime-reducing component 1	8	27.6	0	0.0722	0.876309	mito_others
MT-ATP6	P00846	ATP synthase subunit a	1	4.4	0.0031096	-1.33	0.0142895	mito_OXPHOS_mitochondrial-encoded
MT-ATP8	P03928	ATP synthase protein 8	2	35.3	0	-0.943	0.320899	mito_OXPHOS_mitochondrial-encoded
MTCH1	Q9NZJ7-2	Mitochondrial carrier homolog 1	10	26.1	0	0.0953	0.755426	mito_others
MTCH2	E9PIE4		11	59.9	0.0041595	0.105	0.738086	mito_others
MTCH2.1	Q9Y6C9	Mitochondrial carrier homolog 2	14	57.1	0	0.0179	0.968567	non-mitochondria_nuclear-encoded
MT-CO1	P00395	Cytochrome c oxidase subunit 1	2	7.6	0	-1.54	0.00407752	mito_OXPHOS_mitochondrial-encoded
MT-CO2	P00403	Cytochrome c oxidase subunit 2	8	48	0	-1.57	0.00540067	mito_OXPHOS_mitochondrial-encoded
MT-CO3	P00414	Cytochrome c oxidase subunit 3	2	9.6	0	-1.78	0.00208391	mito_OXPHOS_mitochondrial-encoded
MT-CYB	P00156	Cytochrome b	1	2.4	0.0058013	-1.45	0.0155961	mito_OXPHOS_mitochondrial-encoded
MTDH	Q86UE4	Protein LYRIC	25	46.4	0	0.0307	0.929223	non-mitochondria_nuclear-encoded
MTERF3	Q96E29-3	Transcription termination factor 3, mitochondrial	7	27.4	0	0.228	0.562115	mito_others
MTERF4	B4DKD5	Transcription termination factor 4, mitochondrial;mTERF domain-containing protein 2 processed	5	19	0	-0.0909	0.852123	mito_others
MTFP1	B5MC22	Mitochondrial fission process protein 1	3	26.6	0	-0.0291	0.922407	mito_others
MTFR1	E5RJS5	Mitochondrial fission regulator 1	5	18.6	0	-0.0954	0.82268	mito_others
MTFR1L	E9PRW1	Mitochondrial fission regulator 1-like	1	13.6	0.0031571	-0.676	0.0947393	mito_others
MTFR2	E9PN39	Mitochondrial fission regulator 2	2	10.6	0	0.295	0.752839	mito_others
MTG1	U3KQ69	Mitochondrial GTPase 1;Mitochondrial ribosome-associated GTPase 1	7	21.8	0	-0.0477	0.931208	mito_others
MTHFD1	P11586	C-1-tetrahydrofolate synthase, cytoplasmic;Methylenetetrahydrofolate dehydrogenase;Methenyltetrahydrofolate cyclohydrolase;Formyltetrahydrofolate synthetase;C-1-tetrahydrofolate synthase, cytoplasmic, N-terminally processed	46	54.1	0	0.104	0.742462	non-mitochondria_nuclear-encoded
MTHFD1L	Q6UB35	Monofunctional C1-tetrahydrofolate synthase, mitochondrial	34	39.5	0	0.0158	0.957465	mito_others
MTHFD2	P13995	Bifunctional methylenetetrahydrofolate dehydrogenase/cyclohydrolase, mitochondrial;NAD-dependent methylenetetrahydrofolate dehydrogenase;Methenyltetrahydrofolate cyclohydrolase	13	38	0	0.216	0.584227	mito_others
MTIF2	P46199	Translation initiation factor IF-2, mitochondrial	10	18	0	-0.131	0.821255	mito_others
MTIF3	Q9H2K0	Translation initiation factor IF-3, mitochondrial	4	14.4	0	0.279	0.560766	mito_others
MTMR1	F8W764	Myotubularin-related protein 1	1	21.8	0.003134	0.192	0.820623	non-mitochondria_nuclear-encoded
MT-ND1	P03886	NADH-ubiquinone oxidoreductase chain 1	3	12.6	0	-1.42	0.286624	mito_OXPHOS_mitochondrial-encoded
MT-ND2	P03891	NADH-ubiquinone oxidoreductase chain 2	1	2.6	0.0037129	-1.69	0.0360545	mito_OXPHOS_mitochondrial-encoded
MT-ND3	P03897	NADH-ubiquinone oxidoreductase chain 3	1	13	0.0031348	-1.32	0.078702	mito_OXPHOS_mitochondrial-encoded
MT-ND4	P03905	NADH-ubiquinone oxidoreductase chain 4	5	12.4	0	-1.56	0.00743507	mito_OXPHOS_mitochondrial-encoded
MT-ND5	P03915	NADH-ubiquinone oxidoreductase chain 5	4	10.3	0	-1.7	0.00580298	mito_OXPHOS_mitochondrial-encoded
MT-ND6	P03923	NADH-ubiquinone oxidoreductase chain 6	1	8	0.00028902	0.216	0.774758	mito_OXPHOS_mitochondrial-encoded
MTOR	P42345	Serine/threonine-protein kinase mTOR	16	9.6	0	-0.144	0.807866	non-mitochondria_nuclear-encoded
MTPAP	Q9NVV4-2	Poly(A) RNA polymerase, mitochondrial	11	19.4	0	-0.0125	0.967933	mito_others
MTPN	P58546	Myotrophin	2	30.5	0	-0.12	0.735603	non-mitochondria_nuclear-encoded
MTRF1L	Q5TF45	Peptide chain release factor 1-like, mitochondrial	1	9.8	0.0030683	-0.863	0.239857	mito_others
MTX1	Q13505-3	Metaxin-1	8	38.2	0	0.0488	0.876464	mito_others
MTX2	O75431-2	Metaxin-2	9	44.3	0	0.16	0.691531	mito_others
MTX3	Q5HYI7	Metaxin-3	9	33	0	0.263	0.674841	mito_others
MUT	P22033	Methylmalonyl-CoA mutase, mitochondrial	13	22.9	0	-0.0385	0.905572	non-mitochondria_nuclear-encoded
MXRA7	P84157-2	Matrix-remodeling-associated protein 7	6	30	0	0.0507	0.863246	non-mitochondria_nuclear-encoded
MYBBP1A	I3L1L3	Myb-binding protein 1A	14	13.2	0	0.188	0.557047	non-mitochondria_nuclear-encoded
MYCBP	Q99417	C-Myc-binding protein	3	35.9	0	-0.0995	0.738441	non-mitochondria_nuclear-encoded
MYCBP2	J3KPZ3	E3 ubiquitin-protein ligase MYCBP2	9	2.6	0	-0.624	0.737823	non-mitochondria_nuclear-encoded
MYDGF	Q969H8	Myeloid-derived growth factor	5	30.1	0	-0.0589	0.915147	non-mitochondria_nuclear-encoded
MYH10	P35580	Myosin-10	92	51.3	0	0.0592	0.885252	non-mitochondria_nuclear-encoded
MYH14	F2Z2U8	Myosin-14	12	6.4	0	-0.0224	0.966083	non-mitochondria_nuclear-encoded
MYH9	P35579	Myosin-9	91	50.3	0	-0.0337	0.925746	non-mitochondria_nuclear-encoded
MYL12A	J3QRS3	Myosin regulatory light chain 12A;Myosin regulatory light chain 12B;Myosin regulatory light polypeptide 9	9	49.7	0	0.0985	0.809186	non-mitochondria_nuclear-encoded
MYL6	F8W1R7	Myosin light polypeptide 6	8	61.4	0	0.0228	0.950335	non-mitochondria_nuclear-encoded
MYO18A	J3KNX9	Unconventional myosin-XVIIIa	5	3.5	0	0.513	0.433276	non-mitochondria_nuclear-encoded
MYO19	Q96H55-3	Unconventional myosin-XIX	2	4.7	0.00028653	-0.142	0.859457	mito_others
MYO1B	E9PDF6	Unconventional myosin-Ib	25	27.2	0	0.0464	0.892896	non-mitochondria_nuclear-encoded
MYO1C	F5H6E2	Unconventional myosin-Ic	24	29.3	0	0.187	0.588976	non-mitochondria_nuclear-encoded
MYO1D	O94832	Unconventional myosin-Id	27	31.8	0	0.0692	0.819117	non-mitochondria_nuclear-encoded
NAA10	P41227	N-alpha-acetyltransferase 10	5	26.4	0	-0.174	0.625485	non-mitochondria_nuclear-encoded
NAA15	Q9BXJ9	N-alpha-acetyltransferase 15, NatA auxiliary subunit	30	33.7	0	0.0729	0.857082	non-mitochondria_nuclear-encoded
NAA20	A8MZB2	N-alpha-acetyltransferase 20	3	25.9	0	0.163	0.855917	non-mitochondria_nuclear-encoded
NAA25	Q14CX7	N-alpha-acetyltransferase 25, NatB auxiliary subunit	13	15.4	0	1.02	0.112829	non-mitochondria_nuclear-encoded
NAA35	Q5VZE5	N-alpha-acetyltransferase 35, NatC auxiliary subunit	1	2.3	0.00027855	0.316	0.450009	non-mitochondria_nuclear-encoded
NAA50	E7EQ69	N-alpha-acetyltransferase 50	8	56	0	0.028	0.925585	non-mitochondria_nuclear-encoded
NACA	F8VZJ2	Nascent polypeptide-associated complex subunit alpha;Nascent polypeptide-associated complex subunit alpha, muscle-specific form	6	56.6	0	-0.0973	0.866491	non-mitochondria_nuclear-encoded
NADK2	Q4G0N4	NAD kinase 2, mitochondrial	15	43.7	0	-0.0377	0.900663	mito_others
NAMPT	Q5SYT8	Nicotinamide phosphoribosyltransferase	2	5.9	0.0021471	-0.0937	0.866324	non-mitochondria_nuclear-encoded
NAP1L1	F8VY35	Nucleosome assembly protein 1-like 1	6	42.4	0	-0.00568	0.987555	non-mitochondria_nuclear-encoded
NAP1L4	C9JZI7	Nucleosome assembly protein 1-like 4	6	28.8	0	-0.237	0.493134	non-mitochondria_nuclear-encoded
NAPA	P54920	Alpha-soluble NSF attachment protein	12	61.7	0	-0.0403	0.902786	non-mitochondria_nuclear-encoded
NAPG	Q99747	Gamma-soluble NSF attachment protein	6	22.1	0	0.00917	0.983259	non-mitochondria_nuclear-encoded
NARS	O43776	Asparagine--tRNA ligase, cytoplasmic	3	9.1	0	0.499	0.25768	non-mitochondria_nuclear-encoded
NARS2	Q96I59	Probable asparagine--tRNA ligase, mitochondrial	8	27.3	0	0.0835	0.789298	mito_others
NASP	P49321	Nuclear autoantigenic sperm protein	9	13.5	0	-0.0308	0.949718	non-mitochondria_nuclear-encoded
NAT10	Q9H0A0	N-acetyltransferase 10	8	10	0	-0.0756	0.876802	non-mitochondria_nuclear-encoded
NAT14	M0R1E3	N-acetyltransferase 14	1	12.7	0	-0.068	0.904108	non-mitochondria_nuclear-encoded
NBAS	A2RRP1	Neuroblastoma-amplified sequence	20	10.9	0	0.0279	0.958062	non-mitochondria_nuclear-encoded
NBR1	J3KPL5	Next to BRCA1 gene 1 protein	4	5.7	0	0.569	0.188281	mito_others
NCAM1	S4R389	Neural cell adhesion molecule 1	7	10.1	0	0.0111	0.978254	non-mitochondria_nuclear-encoded
NCAPD2	Q15021	Condensin complex subunit 1	20	18.1	0	0.0243	0.953909	non-mitochondria_nuclear-encoded
NCAPD3	P42695	Condensin-2 complex subunit D3	7	5.7	0	-0.215	0.537438	non-mitochondria_nuclear-encoded
NCAPG	Q9BPX3	Condensin complex subunit 3	14	17.3	0	0.052	0.861585	non-mitochondria_nuclear-encoded
NCAPG2	F5H7R2	Condensin-2 complex subunit G2	2	3.7	0	-0.548	0.265114	non-mitochondria_nuclear-encoded
NCAPH	E9PHA2	Condensin complex subunit 2	9	16.6	0	0.0855	0.840244	non-mitochondria_nuclear-encoded
NCAPH2	Q6IBW4-2	Condensin-2 complex subunit H2	2	3.3	0.00028986	0.134	0.850955	non-mitochondria_nuclear-encoded
NCBP1	Q09161	Nuclear cap-binding protein subunit 1	5	9.4	0	-0.301	0.773756	non-mitochondria_nuclear-encoded
NCBP2-AS2	Q69YL0	Uncharacterized protein NCBP2-AS2	2	28.3	0.00029011	0.244	0.462506	non-mitochondria_nuclear-encoded
NCDN	Q9UBB6-2	Neurochondrin	3	5.9	0	1.3	0.120208	non-mitochondria_nuclear-encoded
NCKAP1	Q9Y2A7	Nck-associated protein 1	20	19.3	0	0.0783	0.82601	non-mitochondria_nuclear-encoded
NCL	P19338	Nucleolin	29	37.9	0	-0.000933	0.997595	non-mitochondria_nuclear-encoded
NCLN	Q969V3-2	Nicalin	19	36.1	0	0.00822	0.980432	non-mitochondria_nuclear-encoded
NCR3LG1	Q68D85	Natural cytotoxicity triggering receptor 3 ligand 1	3	9.3	0	-0.0983	0.88823	non-mitochondria_nuclear-encoded
NCSTN	E7ENA9	Nicastrin	3	6.2	0	0.128	0.723352	non-mitochondria_nuclear-encoded
NDC1	G3XA81	Nucleoporin NDC1	8	16.6	0	0.00431	0.993318	non-mitochondria_nuclear-encoded
NDC80	O14777	Kinetochore protein NDC80 homolog	2	2.8	0.0021368	0.607	0.161384	non-mitochondria_nuclear-encoded
NDFIP1	Q9BT67	NEDD4 family-interacting protein 1	6	37.6	0	0.17	0.850973	non-mitochondria_nuclear-encoded
NDFIP2	H0Y8A7	NEDD4 family-interacting protein 2	4	24.5	0	0.005	0.986873	non-mitochondria_nuclear-encoded
NDRG1	E5RJY1	Protein NDRG1	1	13.6	0.00029138	-0.0612	0.838253	non-mitochondria_nuclear-encoded
NDRG3	Q5TH30	Protein NDRG3	5	20.9	0	0.339	0.675151	non-mitochondria_nuclear-encoded
NDUFA10	E7ESZ7	NADH dehydrogenase [ubiquinone] 1 alpha subcomplex subunit 10, mitochondrial	13	34.1	0	-0.564	0.125986	mito_OXPHOS_nuclear-encoded
NDUFA11	Q86Y39	NADH dehydrogenase [ubiquinone] 1 alpha subcomplex subunit 11	4	39.7	0	-0.132	0.732102	mito_OXPHOS_nuclear-encoded
NDUFA12	Q9UI09	NADH dehydrogenase [ubiquinone] 1 alpha subcomplex subunit 12	8	64.1	0	-0.551	0.144055	mito_OXPHOS_nuclear-encoded
NDUFA13	J3KN00	NADH dehydrogenase [ubiquinone] 1 alpha subcomplex subunit 13	9	39.2	0	-0.437	0.394544	mito_OXPHOS_nuclear-encoded
NDUFA2	O43678	NADH dehydrogenase [ubiquinone] 1 alpha subcomplex subunit 2	3	40.4	0	-0.429	0.242976	mito_OXPHOS_nuclear-encoded
NDUFA3	O95167	NADH dehydrogenase [ubiquinone] 1 alpha subcomplex subunit 3	4	50	0	-0.112	0.749039	mito_OXPHOS_nuclear-encoded
NDUFA4	O00483	Cytochrome c oxidase subunit NDUFA4	5	55.6	0	-0.351	0.408082	mito_OXPHOS_nuclear-encoded
NDUFA5	Q16718	NADH dehydrogenase [ubiquinone] 1 alpha subcomplex subunit 5	7	67.2	0	-0.0993	0.868037	mito_OXPHOS_nuclear-encoded
NDUFA6	P56556	NADH dehydrogenase [ubiquinone] 1 alpha subcomplex subunit 6	6	29.2	0	-0.102	0.766807	mito_OXPHOS_nuclear-encoded
NDUFA7	O95182	NADH dehydrogenase [ubiquinone] 1 alpha subcomplex subunit 7	8	69.9	0	-0.606	0.162465	mito_OXPHOS_nuclear-encoded
NDUFA8	P51970	NADH dehydrogenase [ubiquinone] 1 alpha subcomplex subunit 8	8	54.7	0	-0.147	0.685235	mito_OXPHOS_nuclear-encoded
NDUFA9	Q16795	NADH dehydrogenase [ubiquinone] 1 alpha subcomplex subunit 9, mitochondrial	18	50.9	0	-0.266	0.392269	mito_OXPHOS_nuclear-encoded
NDUFAB1	O14561	Acyl carrier protein, mitochondrial;Acyl carrier protein	3	15.4	0	-0.035	0.923342	mito_OXPHOS_nuclear-encoded
NDUFAF1	Q9Y375	Complex I intermediate-associated protein 30, mitochondrial	8	28.7	0	-0.284	0.480323	mito_OXPHOS_nuclear-encoded
NDUFAF2	Q8N183	Mimitin, mitochondrial	12	59.8	0	0.0137	0.967876	mito_OXPHOS_nuclear-encoded
NDUFAF3	Q9BU61	NADH dehydrogenase [ubiquinone] 1 alpha subcomplex assembly factor 3	6	50.5	0	0.0698	0.887549	mito_OXPHOS_nuclear-encoded
NDUFAF4	Q9P032	NADH dehydrogenase [ubiquinone] 1 alpha subcomplex assembly factor 4	9	47.4	0	0.0507	0.881401	mito_OXPHOS_nuclear-encoded
NDUFAF7	C9J236	NADH dehydrogenase [ubiquinone] complex I, assembly factor 7	7	43.5	0	0.00372	0.992219	mito_OXPHOS_nuclear-encoded
NDUFB1	O75438	NADH dehydrogenase [ubiquinone] 1 beta subcomplex subunit 1	3	34.5	0	-0.682	0.0775286	mito_OXPHOS_nuclear-encoded
NDUFB10	H3BPJ9	NADH dehydrogenase [ubiquinone] 1 beta subcomplex subunit 10	7	47.2	0	0.0924	0.794329	mito_OXPHOS_nuclear-encoded
NDUFB11	Q9NX14	NADH dehydrogenase [ubiquinone] 1 beta subcomplex subunit 11, mitochondrial	5	44.4	0	0.184	0.63257	mito_OXPHOS_nuclear-encoded
NDUFB3	O43676	NADH dehydrogenase [ubiquinone] 1 beta subcomplex subunit 3	3	33.7	0	-0.373	0.418247	mito_OXPHOS_nuclear-encoded
NDUFB4	O95168-2	NADH dehydrogenase [ubiquinone] 1 beta subcomplex subunit 4	6	45	0	-0.826	0.0774408	mito_OXPHOS_nuclear-encoded
NDUFB5	H0Y886	NADH dehydrogenase [ubiquinone] 1 beta subcomplex subunit 5, mitochondrial	4	18	0	-0.286	0.583299	mito_OXPHOS_nuclear-encoded
NDUFB6	O95139	NADH dehydrogenase [ubiquinone] 1 beta subcomplex subunit 6	5	36.7	0	-0.0347	0.932939	mito_OXPHOS_nuclear-encoded
NDUFB7	P17568	NADH dehydrogenase [ubiquinone] 1 beta subcomplex subunit 7	3	20.4	0	0.264	0.410462	mito_OXPHOS_nuclear-encoded
NDUFB8	O95169-3	NADH dehydrogenase [ubiquinone] 1 beta subcomplex subunit 8, mitochondrial	4	37.4	0	-0.802	0.0481794	mito_OXPHOS_nuclear-encoded
NDUFB9	Q9Y6M9	NADH dehydrogenase [ubiquinone] 1 beta subcomplex subunit 9	7	51.4	0	-0.877	0.0301172	mito_OXPHOS_nuclear-encoded
NDUFC1	O43677	NADH dehydrogenase [ubiquinone] 1 subunit C1, mitochondrial	2	27.6	0.00029343	-0.538	0.122966	mito_OXPHOS_nuclear-encoded
NDUFC2	O95298	NADH dehydrogenase [ubiquinone] 1 subunit C2;NADH dehydrogenase [ubiquinone] 1 subunit C2, isoform 2	6	36.1	0	-0.182	0.747667	mito_OXPHOS_nuclear-encoded
NDUFS1	P28331-4	NADH-ubiquinone oxidoreductase 75 kDa subunit, mitochondrial	31	61	0	-0.352	0.34946	mito_OXPHOS_nuclear-encoded
NDUFS2	O75306-2	NADH dehydrogenase [ubiquinone] iron-sulfur protein 2, mitochondrial	15	39.2	0	-0.201	0.573044	mito_OXPHOS_nuclear-encoded
NDUFS3	O75489	NADH dehydrogenase [ubiquinone] iron-sulfur protein 3, mitochondrial	16	58.3	0	-0.0653	0.872233	mito_OXPHOS_nuclear-encoded
NDUFS4	O43181	NADH dehydrogenase [ubiquinone] iron-sulfur protein 4, mitochondrial	5	31.4	0	-0.526	0.275495	mito_OXPHOS_nuclear-encoded
NDUFS5	O43920	NADH dehydrogenase [ubiquinone] iron-sulfur protein 5	6	47.2	0	-1.04	0.0290331	mito_OXPHOS_nuclear-encoded
NDUFS6	O75380	NADH dehydrogenase [ubiquinone] iron-sulfur protein 6, mitochondrial	5	54	0	-0.467	0.192432	mito_OXPHOS_nuclear-encoded
NDUFS7	F5H5N1	NADH dehydrogenase [ubiquinone] iron-sulfur protein 7, mitochondrial	3	17.6	0	-0.148	0.874395	mito_OXPHOS_nuclear-encoded
NDUFS8	E9PKH6	NADH dehydrogenase [ubiquinone] iron-sulfur protein 8, mitochondrial	5	40.6	0	-0.198	0.715629	mito_OXPHOS_nuclear-encoded
NDUFV1	G3V0I5	NADH dehydrogenase [ubiquinone] flavoprotein 1, mitochondrial	18	51	0	-0.315	0.307707	mito_OXPHOS_nuclear-encoded
NDUFV2	E7EPT4	NADH dehydrogenase [ubiquinone] flavoprotein 2, mitochondrial	9	42.1	0	-0.445	0.301435	mito_OXPHOS_nuclear-encoded
NDUFV3	P56181	NADH dehydrogenase [ubiquinone] flavoprotein 3, mitochondrial	1	14.8	0.0031299	-0.664	0.190747	mito_OXPHOS_nuclear-encoded
NDUFV3.1	P56181-2	NADH dehydrogenase [ubiquinone] flavoprotein 3, mitochondrial	8	22.2	0	-0.113	0.763812	non-mitochondria_nuclear-encoded
NEBL	B4DH47	Nebulette	1	4.7	0.005565	-0.109	0.763922	non-mitochondria_nuclear-encoded
NECAP2	Q9NVZ3	Adaptin ear-binding coat-associated protein 2	4	18.6	0	-0.349	0.678862	non-mitochondria_nuclear-encoded
NEDD8	F8VSA6	NEDD8	1	22	0.0031364	-0.393	0.489577	non-mitochondria_nuclear-encoded
NEFM	E7EMV2	Neurofilament medium polypeptide	5	11.7	0	0.227	0.558072	non-mitochondria_nuclear-encoded
NEK9	Q8TD19	Serine/threonine-protein kinase Nek9	3	4.3	0	0.413	0.398433	non-mitochondria_nuclear-encoded
NELFA	Q9H3P2	Negative elongation factor A	3	7.6	0	-0.532	0.518328	non-mitochondria_nuclear-encoded
NELFB	Q8WX92	Negative elongation factor B	3	7.8	0	-0.0132	0.984426	non-mitochondria_nuclear-encoded
NELFCD	X6RLT1	Negative elongation factor C/D	2	5.1	0.000297	0.104	0.848235	non-mitochondria_nuclear-encoded
NENF	Q9UMX5	Neudesin	7	46.5	0	-0.0173	0.973805	non-mitochondria_nuclear-encoded
NEO1	Q92859-3	Neogenin	7	7.1	0	-0.0948	0.790232	non-mitochondria_nuclear-encoded
NEU1	Q99519	Sialidase-1	2	5.3	0.000293	0.0388	0.97781	non-mitochondria_nuclear-encoded
NF2	P35240-5	Merlin	5	9.1	0	0.173	0.662602	non-mitochondria_nuclear-encoded
NFS1	Q9Y697-2	Cysteine desulfurase, mitochondrial	9	27.5	0	0.118	0.729227	mito_others
NFU1	Q9UMS0-3	NFU1 iron-sulfur cluster scaffold homolog, mitochondrial	5	28.3	0	-0.00862	0.987943	mito_others
NFXL1	Q6ZNB6	NF-X1-type zinc finger protein NFXL1	19	30.1	0	-0.0292	0.954501	non-mitochondria_nuclear-encoded
NGLY1	Q96IV0-3	Peptide-N(4)-(N-acetyl-beta-glucosaminyl)asparagine amidase	2	4.5	0.0005484	-0.0514	0.875943	non-mitochondria_nuclear-encoded
NHP2	J3QSY4	H/ACA ribonucleoprotein complex subunit 2	2	40	0	0.0634	0.94637	non-mitochondria_nuclear-encoded
NHP2L1	B1AHD1	NHP2-like protein 1;NHP2-like protein 1, N-terminally processed	3	30.3	0	-0.0753	0.843022	non-mitochondria_nuclear-encoded
NIFK	Q9BYG3	MKI67 FHA domain-interacting nucleolar phosphoprotein	7	36.2	0	-0.258	0.662147	non-mitochondria_nuclear-encoded
NIP7	J3QLW7	60S ribosome subunit biogenesis protein NIP7 homolog	2	30.9	0	0.37	0.263869	non-mitochondria_nuclear-encoded
NIPSNAP1	Q9BPW8	Protein NipSnap homolog 1	11	43.7	0	0.0161	0.960797	mito_others
NIPSNAP3A	Q9UFN0	Protein NipSnap homolog 3A	10	40.9	0	0.0168	0.953737	mito_others
NISCH	Q9Y2I1	Nischarin	15	11.8	0	-0.0747	0.803262	non-mitochondria_nuclear-encoded
NIT2	Q9NQR4	Omega-amidase NIT2	6	36.6	0	-0.0451	0.916764	mito_others
NKAPL	Q5M9Q1	NKAP-like protein;NF-kappa-B-activating protein	1	2.5	0.0030992	0.306	0.545978	non-mitochondria_nuclear-encoded
NKIRAS2	K7ERG2	NF-kappa-B inhibitor-interacting Ras-like protein 2	1	8.6	0.0037351	0.135	0.711921	non-mitochondria_nuclear-encoded
NKRF	O15226	NF-kappa-B-repressing factor	3	4.9	0	-0.261	0.588052	non-mitochondria_nuclear-encoded
NLE1	Q9NVX2	Notchless protein homolog 1	5	16.1	0	1.01	0.414385	non-mitochondria_nuclear-encoded
NLN	E9PCB6	Neurolysin, mitochondrial	9	19.3	0	0.504	0.551854	mito_others
NLRX1	Q86UT6	NLR family member X1	4	5.2	0	-0.0586	0.972237	mito_others
NMD3	C9JA08	60S ribosomal export protein NMD3	8	20.6	0	0.1	0.79734	non-mitochondria_nuclear-encoded
NME1	P15531	Nucleoside diphosphate kinase A	10	57.9	0	0.0894	0.909615	non-mitochondria_nuclear-encoded
NME1-NME2	Q32Q12	Nucleoside diphosphate kinase;Nucleoside diphosphate kinase B;Putative nucleoside diphosphate kinase	16	67.8	0	-0.0213	0.957434	non-mitochondria_nuclear-encoded
NME3	Q13232	Nucleoside diphosphate kinase 3;Nucleoside diphosphate kinase	7	49.1	0	-0.15	0.633698	mito_others
NME4	Q4TT34	Nucleoside diphosphate kinase;Nucleoside diphosphate kinase, mitochondrial	4	26.7	0	-0.183	0.618743	mito_others
NME6	C9JQB1	Nucleoside diphosphate kinase;Nucleoside diphosphate kinase 6	4	31.9	0	-0.0328	0.948652	mito_others
NMT1	P30419	Glycylpeptide N-tetradecanoyltransferase 1	9	25.6	0	0.156	0.639899	non-mitochondria_nuclear-encoded
NNT	Q13423	NAD(P) transhydrogenase, mitochondrial	35	36.8	0	-0.0346	0.908004	mito_others
NOA1	Q8NC60	Nitric oxide-associated protein 1	8	15.5	0	0.227	0.601184	mito_others
NOB1	H3BUR4	RNA-binding protein NOB1	2	27.3	0.00028019	0.321	0.43763	non-mitochondria_nuclear-encoded
NOC2L	Q9Y3T9	Nucleolar complex protein 2 homolog	2	2.5	0.00028257	0.0792	0.847734	non-mitochondria_nuclear-encoded
NOC3L	A6NJZ9	Nucleolar complex protein 3 homolog	3	5.8	0	-0.304	0.501188	non-mitochondria_nuclear-encoded
NOC4L	Q9BVI4	Nucleolar complex protein 4 homolog	9	20.3	0	-0.0637	0.82786	non-mitochondria_nuclear-encoded
NOL11	Q9H8H0	Nucleolar protein 11	4	7.9	0	-0.142	0.806837	non-mitochondria_nuclear-encoded
NOL6	G8JLK7	Nucleolar protein 6	1	1.3	0.0046387	0.0563	0.854835	non-mitochondria_nuclear-encoded
NOLC1	Q14978	Nucleolar and coiled-body phosphoprotein 1	7	9.2	0	-0.0502	0.898919	non-mitochondria_nuclear-encoded
NOMO1	Q15155	Nodal modulator 1	34	38.5	0	0.00578	0.984792	non-mitochondria_nuclear-encoded
NOMO2	Q5JPE7-2	Nodal modulator 2;Nodal modulator 3	35	40.6	0	-0.0163	0.968403	non-mitochondria_nuclear-encoded
NONO	Q15233	Non-POU domain-containing octamer-binding protein	18	39.9	0	0.0166	0.973326	non-mitochondria_nuclear-encoded
NOP14	P78316	Nucleolar protein 14	7	11.3	0	-0.039	0.926211	non-mitochondria_nuclear-encoded
NOP2	P46087-2	Probable 28S rRNA (cytosine(4447)-C(5))-methyltransferase	6	9.4	0	0.138	0.688686	non-mitochondria_nuclear-encoded
NOP56	O00567	Nucleolar protein 56	12	23.1	0	-0.0411	0.918204	non-mitochondria_nuclear-encoded
NOP58	Q9Y2X3	Nucleolar protein 58	12	28.2	0	0.0962	0.788263	non-mitochondria_nuclear-encoded
NOSIP	Q9Y314	Nitric oxide synthase-interacting protein	8	46.2	0	-0.148	0.695017	non-mitochondria_nuclear-encoded
NOTCH2	Q04721	Neurogenic locus notch homolog protein 2;Notch 2 extracellular truncation;Notch 2 intracellular domain	17	9.6	0	-0.169	0.600997	non-mitochondria_nuclear-encoded
NOTCH3	Q9UM47	Neurogenic locus notch homolog protein 3;Notch 3 extracellular truncation;Notch 3 intracellular domain	2	0.9	0.0030542	0.0126	0.976432	non-mitochondria_nuclear-encoded
NPC1	O15118	Niemann-Pick C1 protein	11	12.8	0	0.141	0.670105	non-mitochondria_nuclear-encoded
NPC2	J3KMY5	Epididymal secretory protein E1	5	33.8	0	0.48	0.681229	non-mitochondria_nuclear-encoded
NPEPPS	E9PLK3	Puromycin-sensitive aminopeptidase	8	10.3	0	-0.211	0.497918	non-mitochondria_nuclear-encoded
NPLOC4	Q8TAT6	Nuclear protein localization protein 4 homolog	15	32.7	0	0.0348	0.90847	non-mitochondria_nuclear-encoded
NPM1	P06748-2	Nucleophosmin	10	40	0	0.0403	0.908315	non-mitochondria_nuclear-encoded
NPM3	O75607	Nucleoplasmin-3	3	26.4	0	0.0649	0.829407	non-mitochondria_nuclear-encoded
NRAS	P01111	GTPase NRas	8	51.9	0	-0.0132	0.975072	non-mitochondria_nuclear-encoded
NRSN2	Q9GZP1	Neurensin-2	3	32.4	0	-0.319	0.369019	non-mitochondria_nuclear-encoded
NSDHL	Q15738	Sterol-4-alpha-carboxylate 3-dehydrogenase, decarboxylating	18	58.2	0	-0.0473	0.908986	non-mitochondria_nuclear-encoded
NSF	I3L0N3	Vesicle-fusing ATPase	33	46.3	0	0.0566	0.862321	non-mitochondria_nuclear-encoded
NSFL1C	J3QK90	NSFL1 cofactor p47	5	19.1	0	0.496	0.490484	non-mitochondria_nuclear-encoded
NSUN2	Q08J23	tRNA (cytosine(34)-C(5))-methyltransferase	13	23.1	0	-0.0896	0.839743	mito_others
NSUN4	Q96CB9-4	5-methylcytosine rRNA methyltransferase NSUN4	7	25.1	0	-0.0577	0.856937	mito_others
NT5C3A	X6RM59	5-nucleotidase;Cytosolic 5-nucleotidase 3A	8	27.5	0	-0.108	0.808997	non-mitochondria_nuclear-encoded
NT5DC2	Q9H857-2	5-nucleotidase domain-containing protein 2	16	32.7	0	-0.0817	0.805856	mito_others
NT5DC3	Q86UY8-2	5-nucleotidase domain-containing protein 3	8	19.6	0	0.0628	0.833519	mito_others
NTPCR	Q9BSD7	Cancer-related nucleoside-triphosphatase	6	38.4	0	0.0234	0.961456	non-mitochondria_nuclear-encoded
[truncated: 1,502 more rows]

## Sheet: WI38
Gene name	ID	Log2 FC normalized (CAP/Control)	p-value	Category (mitochondrial proteins are based on MitoCarta3.0)
ANKRD17	H0YM23	-0.553	0.174479	non-mitochondria_nuclear-encoded
ARL8B	Q9NVJ2	-0.46	0.169021	non-mitochondria_nuclear-encoded
ARMC10	Q8N2F6-3	-0.869	0.0997419	mito_others
ATP13A1	Q9HD20	-2.11	0.0747568	non-mitochondria_nuclear-encoded
BTF3L4	Q96K17-2	0.532	0.183808	non-mitochondria_nuclear-encoded
CASP3	P42574	0.809	0.158961	mito_others
CHCHD2	Q9Y6H1	0.498	0.0739447	mito_others
CLGN	O14967	0.401	0.121922	non-mitochondria_nuclear-encoded
COPG2	Q9UBF2-2	-1.58	0.0490824	non-mitochondria_nuclear-encoded
COPS5	Q92905	-0.598	0.171136	non-mitochondria_nuclear-encoded
COPS7A	Q9UBW8	0.629	0.0914387	non-mitochondria_nuclear-encoded
COX6C	P09669	-1.38	0.0357998	mito_OXPHOS_nuclear-encoded
COX7A2	D6RIE3	-0.623	0.021104	mito_OXPHOS_nuclear-encoded
COX7C	D6R9Z7	-0.582	0.131055	mito_OXPHOS_nuclear-encoded
CRELD1	Q96HD1	-0.486	0.181445	non-mitochondria_nuclear-encoded
CYP27A1	Q02318	-1.56	0.125709	mito_others
DCAKD	K7ESP4	-0.737	0.1397	mito_others
EHD3	Q9NZN3	-0.903	0.0580204	non-mitochondria_nuclear-encoded
ENO1	P06733	0.612	0.156174	non-mitochondria_nuclear-encoded
EPN1	Q9Y6I3-3	-0.458	0.0994614	non-mitochondria_nuclear-encoded
ERLIN2	E5RHW4	-0.433	0.0984734	non-mitochondria_nuclear-encoded
EXOC3	O60645-2	-1.48	0.0504923	non-mitochondria_nuclear-encoded
FLII	Q13045	-0.483	0.0907064	non-mitochondria_nuclear-encoded
GIT2	F8WAK2	-0.531	0.0725337	non-mitochondria_nuclear-encoded
GNB1	F6X3N5	0.593	0.133246	non-mitochondria_nuclear-encoded
IDE	P14735	1.47	0.0709211	mito_others
IMMT.1	Q16891-4	0.519	0.153147	non-mitochondria_nuclear-encoded
LSM12	Q3MHD2	-0.727	0.186059	non-mitochondria_nuclear-encoded
MALSU1	Q96EH3	0.869	0.05925	mito_others
MANEA	Q5SRI9	-0.844	0.159299	non-mitochondria_nuclear-encoded
MRPL16	Q9NX20	-0.945	0.140653	mito_others
MT-CO1	P00395	-1.62	0.00396783	mito_OXPHOS_mitochondrial-encoded
MT-CO2	P00403	-1.31	0.00054599	mito_OXPHOS_mitochondrial-encoded
MT-CO3	P00414	-1.3	0.0294614	mito_OXPHOS_mitochondrial-encoded
MT-ND3	P03897	-1.54	0.00416501	mito_OXPHOS_mitochondrial-encoded
MT-ND5	P03915	-1.64	0.000500779	mito_OXPHOS_mitochondrial-encoded
MXRA8	Q9BRK3-3	-0.84	0.178914	non-mitochondria_nuclear-encoded
MYO1B	E9PDF6	-0.706	0.0958231	non-mitochondria_nuclear-encoded
MYO9B	M0R300	0.782	0.0523681	non-mitochondria_nuclear-encoded
NBAS	A2RRP1	1.3	0.0489776	non-mitochondria_nuclear-encoded
NDUFA11	K7EQ77	-0.634	0.0650086	mito_OXPHOS_nuclear-encoded
NDUFA13	Q9P0J0	-0.711	0.0134506	mito_OXPHOS_nuclear-encoded
NDUFB3	C9JKQ2	-1.24	0.00808037	mito_OXPHOS_nuclear-encoded
NDUFB4	O95168-2	-0.682	0.045339	mito_OXPHOS_nuclear-encoded
NDUFB7	P17568	-0.995	0.0375639	mito_OXPHOS_nuclear-encoded
NDUFB9	E9PH64	-0.644	0.0488748	mito_OXPHOS_nuclear-encoded
NDUFC2	O95298	-0.889	0.0894225	mito_OXPHOS_nuclear-encoded
NMES1	Q9C002	-0.693	0.148757	non-mitochondria_nuclear-encoded
OSBPL1A	Q9BXW6	-0.54	0.0622953	mito_others
PAG1	Q9NWQ8	-0.432	0.12731	non-mitochondria_nuclear-encoded
PLCB4	Q15147-2	-1.07	0.135911	non-mitochondria_nuclear-encoded
POFUT2	Q9Y2G5-1	-1.1	0.149699	non-mitochondria_nuclear-encoded
POLR2H	C9JLU1	0.821	0.160999	non-mitochondria_nuclear-encoded
PRPF19	Q9UMS4	-1.01	0.148492	non-mitochondria_nuclear-encoded
PSMA2	P25787	-0.564	0.164831	non-mitochondria_nuclear-encoded
PSMA5	P28066	-1.72	0.065085	non-mitochondria_nuclear-encoded
PSMC2	P35998	0.527	0.182359	non-mitochondria_nuclear-encoded
PSMD9	J3KN29	0.738	0.114412	non-mitochondria_nuclear-encoded
PTGS1	P23219-3	0.456	0.157105	non-mitochondria_nuclear-encoded
PTPN9	P43378	-0.566	0.161878	non-mitochondria_nuclear-encoded
RECQL	P46063	-0.455	0.173662	non-mitochondria_nuclear-encoded
RPS6KA3	P51812	-0.591	0.172955	non-mitochondria_nuclear-encoded
SLC27A1	Q6PCB7-2	2.08	0.0653662	non-mitochondria_nuclear-encoded
SLC27A4	Q6P1M0	-0.497	0.163819	non-mitochondria_nuclear-encoded
SLC35A2	A6NGW4	0.497	0.167299	non-mitochondria_nuclear-encoded
SLC4A7	Q9Y6M7-6	1.26	0.132902	non-mitochondria_nuclear-encoded
SLMAP	Q14BN4-2	0.722	0.15202	non-mitochondria_nuclear-encoded
SPECC1	Q5M775-5	-0.502	0.176028	non-mitochondria_nuclear-encoded
STC1	B4DN22	-2.41	0.139089	non-mitochondria_nuclear-encoded
TBL2	E9PF19	-0.933	0.0439318	non-mitochondria_nuclear-encoded
TIMM9	Q9Y5J7	0.444	0.172121	mito_others
TOMM40L	Q969M1-2	-0.59	0.127408	mito_others
TUBB3	Q13509	-0.619	0.133858	non-mitochondria_nuclear-encoded
UFSP2	Q9NUQ7	0.785	0.11073	non-mitochondria_nuclear-encoded
UQCRC1	P31930	-0.513	0.0691349	mito_OXPHOS_nuclear-encoded
UQCRC2	P22695	-0.432	0.105414	mito_OXPHOS_nuclear-encoded
USP15	Q9Y4E8-2	0.598	0.121618	non-mitochondria_nuclear-encoded
VAC14.1	Q08AM6	-1.14	0.066151	non-mitochondria_nuclear-encoded
VBP1	P61758	1.14	0.0504577	non-mitochondria_nuclear-encoded
XPNPEP3	Q9NQH7-2	0.589	0.140775	mito_others
XPO1	O14980	0.601	0.0949415	non-mitochondria_nuclear-encoded
YME1L1	Q96TA2-3	-1.69	0.115876	mito_others
AAK1	A0A087WUK0	0.14	0.611197	non-mitochondria_nuclear-encoded
AARS	P49588	0.4	0.421857	non-mitochondria_nuclear-encoded
AARS2	Q5JTZ9	-0.25	0.606913	mito_others
ABCC1	P33527	-0.0948	0.789389	non-mitochondria_nuclear-encoded
ABCC4	O15439	-0.0568	0.808023	non-mitochondria_nuclear-encoded
ABCD1	P33897	0.223	0.834758	mito_others
ABCD3	P28288	-0.223	0.562383	mito_others
ABCE1	P61221	-0.214	0.447106	non-mitochondria_nuclear-encoded
ABCF1	Q8NE71	-0.236	0.45584	non-mitochondria_nuclear-encoded
ABCF2	Q9UG63	-0.0616	0.841751	non-mitochondria_nuclear-encoded
ABHD10	Q9NUJ1	0.0577	0.92698	mito_others
ABHD11	Q8NFV4-4	-0.134	0.592785	mito_others
ABHD12	Q8N2K0	-0.067	0.814964	non-mitochondria_nuclear-encoded
ABHD16A	O95870-2	-0.233	0.689148	non-mitochondria_nuclear-encoded
ABI1	B6VEX4	0.00355	0.993403	non-mitochondria_nuclear-encoded
ABLIM3	O94929-2	-0.236	0.524854	non-mitochondria_nuclear-encoded
ACAA1	P09110	-0.0706	0.794099	mito_others
ACAA2	P42765	0.0204	0.946699	mito_others
ACACA	Q13085-3	0.0812	0.838787	mito_others
ACAD11	F8WEV0	-0.482	0.434385	mito_others
ACAD9	Q9H845	-0.677	0.226024	mito_OXPHOS_nuclear-encoded
ACADM	B7Z9I1	0.15	0.853286	mito_others
ACADSB	P45954	-0.367	0.20092	mito_others
ACADVL	P49748	-0.283	0.563104	mito_others
ACAP2	A0A087X1H5	0.561	0.426045	non-mitochondria_nuclear-encoded
ACAT1	P24752	-0.113	0.656699	mito_others
ACBD3	Q9H3P7	-0.0738	0.798179	non-mitochondria_nuclear-encoded
ACBD5	B7Z2R7	0.00463	0.984638	non-mitochondria_nuclear-encoded
ACLY	P53396-2	-0.0339	0.927234	mito_others
ACO1	P21399	-0.257	0.512569	non-mitochondria_nuclear-encoded
ACO2	A2A274	-0.0158	0.944865	mito_others
ACOT1	G3V4F2	-0.228	0.536522	non-mitochondria_nuclear-encoded
ACOT13	Q9NPJ3-2	0.136	0.758099	mito_others
ACOT7	O00154-6	-0.507	0.404882	mito_others
ACOT8	O14734	0.357	0.42803	non-mitochondria_nuclear-encoded
ACOT9	Q9Y305-4	-0.0412	0.867316	mito_others
ACOX1	Q15067-2	-0.0738	0.927965	non-mitochondria_nuclear-encoded
ACOX3	O15254	0.485	0.452597	non-mitochondria_nuclear-encoded
ACP2	E9PQY3	-0.145	0.499675	non-mitochondria_nuclear-encoded
ACP6	A0A087WW36	0.628	0.203047	mito_others
ACSF2	E9PF16	-0.211	0.415469	mito_others
ACSF3	Q4G176	0.654	0.573133	mito_others
ACSL1	E7EPM6	0.12	0.754365	mito_others
ACSL3	O95573	0.0876	0.771971	non-mitochondria_nuclear-encoded
ACSL4	O60488-2	-0.139	0.547338	non-mitochondria_nuclear-encoded
ACTB	P60709	-0.0468	0.877697	non-mitochondria_nuclear-encoded
ACTBL2	Q562R1	-0.0314	0.977766	non-mitochondria_nuclear-encoded
ACTC1	P68032	-0.0307	0.947853	non-mitochondria_nuclear-encoded
ACTG1	P63261	0.547	0.562641	non-mitochondria_nuclear-encoded
ACTN1	H9KV75	-0.0789	0.846491	non-mitochondria_nuclear-encoded
ACTN1.1	P12814	-0.136	0.545876	non-mitochondria_nuclear-encoded
ACTN1.2	P12814-3	-0.142	0.535177	non-mitochondria_nuclear-encoded
ACTN4	O43707	-0.137	0.651705	non-mitochondria_nuclear-encoded
ACTR10	Q9NZ32	0.178	0.734601	non-mitochondria_nuclear-encoded
ACTR1A	P61163	0.241	0.817124	non-mitochondria_nuclear-encoded
ACTR1B	P42025	0.687	0.585132	non-mitochondria_nuclear-encoded
ACTR2	P61160	0.0572	0.825893	non-mitochondria_nuclear-encoded
ACTR3	P61158	0.0673	0.774846	non-mitochondria_nuclear-encoded
ADAM10	O14672	-0.0303	0.886314	non-mitochondria_nuclear-encoded
ADAM17	P78536-2	-0.51	0.41135	non-mitochondria_nuclear-encoded
ADAM9	Q13443	-0.0761	0.776984	non-mitochondria_nuclear-encoded
ADAMTS1	Q9UHI8	-0.0486	0.921702	non-mitochondria_nuclear-encoded
ADAR	P55265-5	-0.353	0.39367	non-mitochondria_nuclear-encoded
ADD1	E7EV99	0.243	0.459354	non-mitochondria_nuclear-encoded
ADD3	A0A087WX08	-0.106	0.759118	non-mitochondria_nuclear-encoded
ADH5	P11766	0.282	0.469048	non-mitochondria_nuclear-encoded
ADI1	Q9BV57	0.0353	0.922006	non-mitochondria_nuclear-encoded
ADPGK	Q9BRR6-2	-0.12	0.574367	non-mitochondria_nuclear-encoded
ADPRHL2	Q9NX46	1.72	0.264177	non-mitochondria_nuclear-encoded
ADRM1	A0A087WX59	0.0248	0.977265	non-mitochondria_nuclear-encoded
ADSL	P30566-2	0.301	0.811339	non-mitochondria_nuclear-encoded
ADSS	P30520	0.235	0.762291	non-mitochondria_nuclear-encoded
AFG3L2	Q9Y4W6	0.215	0.504138	mito_others
AGFG1	P52594-2	0.154	0.743573	non-mitochondria_nuclear-encoded
AGK	Q53H12	0.0545	0.869062	mito_others
AGO2	Q9UKV8-2	0.153	0.769178	non-mitochondria_nuclear-encoded
AGPAT1	Q99943	-0.3	0.415858	non-mitochondria_nuclear-encoded
AGPAT3	Q9NRZ7-2	0.404	0.419036	non-mitochondria_nuclear-encoded
AGPAT6	Q86UL3	-0.0955	0.850618	non-mitochondria_nuclear-encoded
AGPS	O00116	-0.00703	0.983943	non-mitochondria_nuclear-encoded
AGRN	O00468-6	0.0338	0.963405	non-mitochondria_nuclear-encoded
AGTRAP	Q6RW13	-0.343	0.659612	non-mitochondria_nuclear-encoded
AHCY	P23526	-0.235	0.770005	non-mitochondria_nuclear-encoded
AHCYL1	O43865	-0.184	0.73501	mito_others
AHNAK	Q09666	-0.105	0.634225	non-mitochondria_nuclear-encoded
AHNAK2	Q8IVF2	-0.101	0.693881	non-mitochondria_nuclear-encoded
AHSA1	O95433	0.0887	0.713692	non-mitochondria_nuclear-encoded
AIDA	Q96BJ3	-0.00284	0.993481	non-mitochondria_nuclear-encoded
AIFM1	O95831-3	-0.0541	0.827522	mito_others
AIFM2	Q9BRQ8	-0.00509	0.993365	mito_others
AIMP1	Q12904	-0.111	0.790857	non-mitochondria_nuclear-encoded
AIMP2	Q13155	0.735	0.360743	non-mitochondria_nuclear-encoded
AK1	Q5T9B7	0.206	0.743549	non-mitochondria_nuclear-encoded
AK2	F8W1A4	-0.588	0.650966	mito_others
AK3	Q9UIJ7	-0.02	0.939157	mito_others
AKAP12	Q02952-3	-0.247	0.629048	non-mitochondria_nuclear-encoded
AKAP2	Q9Y2D5-6	-0.242	0.421735	non-mitochondria_nuclear-encoded
AKR1A1	P14550	0.0915	0.879297	non-mitochondria_nuclear-encoded
AKR1B1	P15121	-0.156	0.659479	non-mitochondria_nuclear-encoded
AKR7A2	H3BLU7	0.0603	0.917194	mito_others
ALCAM	Q13740-2	-0.0973	0.805032	non-mitochondria_nuclear-encoded
ALDH18A1	P54886	-0.169	0.673138	mito_others
ALDH1B1	P30837	0.0172	0.968061	mito_others
ALDH1L2	Q3SY69	0.000256	0.999429	mito_others
ALDH2	P05091	0.035	0.929734	mito_others
ALDH4A1	P30038	-0.528	0.566047	mito_others
ALDH6A1	Q02252-2	0.0657	0.834912	mito_others
ALDH7A1	P49419-2	0.454	0.25653	mito_others
ALDH9A1	P49189	-0.536	0.448375	mito_others
ALDOA	P04075	0.214	0.415114	non-mitochondria_nuclear-encoded
ALDOC	P09972	0.128	0.669601	non-mitochondria_nuclear-encoded
ALG1	Q9BT22	0.0597	0.862634	non-mitochondria_nuclear-encoded
ALG11	Q2TAA5	-1.22	0.368425	non-mitochondria_nuclear-encoded
ALG2	Q9H553	0.119	0.83275	non-mitochondria_nuclear-encoded
ALG3	H7C0X4	0.0785	0.921061	non-mitochondria_nuclear-encoded
ALG5	Q9Y673	-0.256	0.525854	non-mitochondria_nuclear-encoded
ALG8	Q9BVK2-2	-0.167	0.807629	non-mitochondria_nuclear-encoded
ALG9	A0A087WZ62	0.504	0.694641	non-mitochondria_nuclear-encoded
ALYREF	E9PB61	0.0498	0.940968	non-mitochondria_nuclear-encoded
AMFR	Q9UKV5	0.00886	0.979889	non-mitochondria_nuclear-encoded
AMPD2	H0Y360	0.391	0.401331	non-mitochondria_nuclear-encoded
ANKFY1	Q9P2R3	-0.83	0.343929	non-mitochondria_nuclear-encoded
ANKLE2	Q86XL3	0.0621	0.925096	non-mitochondria_nuclear-encoded
ANKRD13A	Q8IZ07	-0.0191	0.941123	non-mitochondria_nuclear-encoded
ANLN	Q9NQW6-2	0.0864	0.789248	non-mitochondria_nuclear-encoded
ANO10	Q9NW15	-0.0561	0.896937	non-mitochondria_nuclear-encoded
ANO6	Q4KMQ2-3	-0.018	0.964386	non-mitochondria_nuclear-encoded
ANPEP	P15144	-0.118	0.746998	non-mitochondria_nuclear-encoded
ANTXR2	J3KPY9	-0.0248	0.965847	non-mitochondria_nuclear-encoded
ANXA1	P04083	0.181	0.496005	non-mitochondria_nuclear-encoded
ANXA11	P50995-2	-0.0986	0.696749	non-mitochondria_nuclear-encoded
ANXA13	P27216	-0.0492	0.922067	non-mitochondria_nuclear-encoded
ANXA2	P07355	-0.0418	0.906745	non-mitochondria_nuclear-encoded
ANXA4	P09525-2	0.61	0.234591	non-mitochondria_nuclear-encoded
ANXA5	P08758	0.079	0.753483	non-mitochondria_nuclear-encoded
ANXA6	E5RK69	0.236	0.408671	non-mitochondria_nuclear-encoded
ANXA6.1	P08133	0.175	0.511459	non-mitochondria_nuclear-encoded
ANXA7	P20073-2	-0.216	0.446083	non-mitochondria_nuclear-encoded
AP1B1	Q10567-2	0.554	0.3598	non-mitochondria_nuclear-encoded
AP1G1	O43747	0.00862	0.993435	non-mitochondria_nuclear-encoded
AP1M1	Q9BXS5	-0.521	0.268547	non-mitochondria_nuclear-encoded
AP1S1	H7C1E4	0.914	0.316217	non-mitochondria_nuclear-encoded
AP2A1	O95782-2	-0.484	0.279802	non-mitochondria_nuclear-encoded
AP2A2	O94973	-0.13	0.697713	non-mitochondria_nuclear-encoded
AP2B1	P63010	-0.0533	0.908445	non-mitochondria_nuclear-encoded
AP2M1	A0A087WY71	-0.143	0.753988	non-mitochondria_nuclear-encoded
AP2S1	M0R0N4	-0.0784	0.858412	non-mitochondria_nuclear-encoded
AP3B1	O00203-3	-0.0202	0.944352	non-mitochondria_nuclear-encoded
AP3D1	O14617-5	-0.0955	0.76542	non-mitochondria_nuclear-encoded
AP3M1	Q9Y2T2	-0.0199	0.976681	non-mitochondria_nuclear-encoded
AP3S1	Q92572	0.334	0.590526	non-mitochondria_nuclear-encoded
APEH	C9JIF9	0.21	0.879032	non-mitochondria_nuclear-encoded
APEX1	P27695	0.135	0.603206	mito_others
APH1A	Q96BI3-2	-0.193	0.620064	non-mitochondria_nuclear-encoded
APH1B	H0YKZ9	0.187	0.560454	non-mitochondria_nuclear-encoded
API5	G3V1C3	0.442	0.43475	non-mitochondria_nuclear-encoded
APLP2	Q06481-5	-0.0943	0.768598	non-mitochondria_nuclear-encoded
APMAP	Q9HDC9	0.0909	0.811692	non-mitochondria_nuclear-encoded
APOB	A0A087WTM7	-0.228	0.621845	non-mitochondria_nuclear-encoded
APOBEC3C	Q9NRW3	0.173	0.510807	non-mitochondria_nuclear-encoded
APOL2	J3KQL8	0.0142	0.957649	non-mitochondria_nuclear-encoded
APOOL	A0A087WUX8	0.307	0.348877	mito_others
APP	E9PG40	0.108	0.798832	non-mitochondria_nuclear-encoded
APPL2	Q8NEU8	0.0353	0.945658	non-mitochondria_nuclear-encoded
ARCN1	B0YIW6	-0.0335	0.935262	non-mitochondria_nuclear-encoded
ARF1	P84077	-0.237	0.533308	non-mitochondria_nuclear-encoded
ARF4	P18085	0.00708	0.976338	non-mitochondria_nuclear-encoded
ARF5	C9J1Z8	-0.0318	0.904699	mito_others
ARF6	P62330	-0.0579	0.908152	non-mitochondria_nuclear-encoded
ARFGAP1	F8W1U7	0.288	0.365095	non-mitochondria_nuclear-encoded
ARFGAP2	H0YDN9	0.276	0.863202	non-mitochondria_nuclear-encoded
ARFGEF1	E5RIF2	0.323	0.571088	non-mitochondria_nuclear-encoded
ARFGEF2	Q9Y6D5	-1.17	0.334618	non-mitochondria_nuclear-encoded
ARFIP1	P53367	0.0579	0.883748	non-mitochondria_nuclear-encoded
ARHGAP1	Q07960	-0.513	0.302494	non-mitochondria_nuclear-encoded
ARHGAP10	A1A4S6	-0.208	0.685593	non-mitochondria_nuclear-encoded
ARHGAP17	Q68EM7-6	0.00263	0.998574	non-mitochondria_nuclear-encoded
ARHGAP35	Q9NRY4	-0.434	0.274766	non-mitochondria_nuclear-encoded
ARHGDIA	J3KTF8	-0.274	0.42362	non-mitochondria_nuclear-encoded
ARHGEF1	M0QZR4	0.14	0.872864	non-mitochondria_nuclear-encoded
ARHGEF12	E9PMR6	-0.0519	0.853539	non-mitochondria_nuclear-encoded
ARHGEF17	Q96PE2	0.218	0.62043	non-mitochondria_nuclear-encoded
ARHGEF2	V9GYM8	0.0121	0.973952	non-mitochondria_nuclear-encoded
ARL1	B4DZG7	0.0929	0.681678	non-mitochondria_nuclear-encoded
ARL6	C9IZ13	0.629	0.202546	non-mitochondria_nuclear-encoded
ARL6IP5	O75915	-0.0937	0.694616	non-mitochondria_nuclear-encoded
ARL8A	Q96BM9	-0.257	0.598019	non-mitochondria_nuclear-encoded
ARMC9	A0A087X1I8	-2.04	0.323279	non-mitochondria_nuclear-encoded
ARMCX1	A0A087WTL2	0.123	0.77694	mito_others
ARMCX2	Q7L311	-0.0521	0.901894	mito_others
ARMCX3	Q9UH62	-0.0428	0.868262	mito_others
ARMCX6	Q7L4S7	0.33	0.604779	mito_others
ARPC1A	Q92747	-0.0155	0.980533	non-mitochondria_nuclear-encoded
ARPC1B	O15143	0.0787	0.816695	non-mitochondria_nuclear-encoded
ARPC2	O15144	-0.192	0.428556	non-mitochondria_nuclear-encoded
ARPC3	O15145	0.00606	0.99082	non-mitochondria_nuclear-encoded
ARPC4	F8WDD7	0.222	0.551694	non-mitochondria_nuclear-encoded
ARPC5	O15511	0.0485	0.84437	non-mitochondria_nuclear-encoded
ARPC5L	Q9BPX5	0.122	0.666911	non-mitochondria_nuclear-encoded
ASAH1	E7EMM4	-0.871	0.769929	non-mitochondria_nuclear-encoded
ASCC2	Q9H1I8	-0.515	0.242979	non-mitochondria_nuclear-encoded
ASCC3	Q8N3C0	-0.313	0.516797	non-mitochondria_nuclear-encoded
ASMTL	O95671-3	0.35	0.890325	non-mitochondria_nuclear-encoded
ASPH	Q12797	0.0863	0.684179	non-mitochondria_nuclear-encoded
ATAD1	Q8NBU5	-0.00214	0.998619	mito_others
ATAD3A	Q9NVI7-2	0.0557	0.822343	mito_others
ATAD3B	Q5T9A4	0.965	0.319491	mito_others
ATG9A	Q7Z3C6	-0.338	0.386371	non-mitochondria_nuclear-encoded
ATIC	P31939-2	-0.861	0.262552	non-mitochondria_nuclear-encoded
ATL1	Q8WXF7-2	0.239	0.682441	non-mitochondria_nuclear-encoded
ATL3	Q6DD88	0.074	0.815578	non-mitochondria_nuclear-encoded
ATP11C	A0A067XG54	-0.487	0.512344	non-mitochondria_nuclear-encoded
ATP13A3	H7C1U7	-0.0893	0.814442	non-mitochondria_nuclear-encoded
ATP13A3.1	Q9H7F0	-0.0927	0.838108	non-mitochondria_nuclear-encoded
ATP1A1	P05023-4	-0.55	0.337054	non-mitochondria_nuclear-encoded
ATP1B1	P05026-2	0.0821	0.909808	non-mitochondria_nuclear-encoded
ATP1B3	P54709	-0.231	0.502169	non-mitochondria_nuclear-encoded
ATP2A2	P16615	0.0587	0.81159	non-mitochondria_nuclear-encoded
ATP2B1	P20020-6	-0.306	0.361577	non-mitochondria_nuclear-encoded
ATP2B4	P23634-6	-0.123	0.708238	non-mitochondria_nuclear-encoded
ATP2C1	P98194-4	0.111	0.721073	non-mitochondria_nuclear-encoded
ATP5A1	P25705	0.0619	0.786866	non-mitochondria_nuclear-encoded
ATP5B	P06576	0.0557	0.800047	non-mitochondria_nuclear-encoded
ATP5C1	P36542-2	0.00969	0.9751	non-mitochondria_nuclear-encoded
ATP5D	P30049	-0.112	0.748398	non-mitochondria_nuclear-encoded
ATP5F1	Q5QNZ2	0.149	0.658102	non-mitochondria_nuclear-encoded
ATP5H	O75947	0.0441	0.846651	non-mitochondria_nuclear-encoded
ATP5J	P18859	0.00858	0.973462	non-mitochondria_nuclear-encoded
ATP5J2-PTCD1	C9JJT5	0.0695	0.888538	non-mitochondria_nuclear-encoded
ATP5L	E9PN17	0.0737	0.81293	non-mitochondria_nuclear-encoded
ATP5O	P48047	0.143	0.618787	non-mitochondria_nuclear-encoded
ATP6AP1	Q15904	0.0577	0.807987	non-mitochondria_nuclear-encoded
ATP6AP2	H7C3E1	0.0514	0.964374	non-mitochondria_nuclear-encoded
ATP6V0A1	Q93050-1	0.063	0.826984	non-mitochondria_nuclear-encoded
ATP6V0A2	Q9Y487	-0.0748	0.854617	non-mitochondria_nuclear-encoded
ATP6V0C	H3BNI4	0.0336	0.940944	non-mitochondria_nuclear-encoded
ATP6V0C.1	P27449	-0.015	0.963011	non-mitochondria_nuclear-encoded
ATP6V0D1	F5GYQ1	-0.00455	0.987082	non-mitochondria_nuclear-encoded
ATP6V1A	P38606-2	0.174	0.577739	non-mitochondria_nuclear-encoded
ATP6V1B2	P21281	-0.028	0.935446	non-mitochondria_nuclear-encoded
ATP6V1C1	P21283	0.0752	0.797944	non-mitochondria_nuclear-encoded
ATP6V1D	Q9Y5K8	0.207	0.459867	non-mitochondria_nuclear-encoded
ATP6V1E1	P36543	0.178	0.703668	non-mitochondria_nuclear-encoded
ATP6V1F	Q16864	-0.00263	0.995696	non-mitochondria_nuclear-encoded
ATP6V1G1	O75348	0.127	0.708742	non-mitochondria_nuclear-encoded
ATP6V1H	G3V126	-0.0929	0.878457	non-mitochondria_nuclear-encoded
ATP7A	Q04656-5	-0.166	0.766147	non-mitochondria_nuclear-encoded
ATP8B1	O43520	-0.224	0.428851	non-mitochondria_nuclear-encoded
ATP9A	O75110	0.165	0.731506	non-mitochondria_nuclear-encoded
ATPAF1	Q5TC12-3	0.195	0.690491	mito_OXPHOS_nuclear-encoded
ATPIF1	Q9UII2	0.000784	0.997605	non-mitochondria_nuclear-encoded
ATRIP	Q8WXE1-5	0.186	0.563453	non-mitochondria_nuclear-encoded
ATXN10	Q9UBB4	0.142	0.795054	non-mitochondria_nuclear-encoded
ATXN2	H0YH87	0.00236	0.992064	non-mitochondria_nuclear-encoded
ATXN2L	Q8WWM7-6	0.265	0.496794	non-mitochondria_nuclear-encoded
AUP1	Q9Y679-3	-0.185	0.818842	non-mitochondria_nuclear-encoded
AXL	M0R0W6	-0.999	0.416921	non-mitochondria_nuclear-encoded
B2M	H0YL18	-0.0749	0.852082	non-mitochondria_nuclear-encoded
B3GALT6	Q96L58	-0.154	0.937712	non-mitochondria_nuclear-encoded
B3GAT3	G3V150	0.0175	0.945173	non-mitochondria_nuclear-encoded
B4DLN1	B4DLN1	0.0865	0.715805	non-mitochondria_nuclear-encoded
B4GAT1	O43505	-0.112	0.782572	non-mitochondria_nuclear-encoded
BAD	Q92934	0.108	0.871171	mito_others
BAG2	O95816-2	0.188	0.410525	non-mitochondria_nuclear-encoded
BAG3	O95817	0.031	0.913183	non-mitochondria_nuclear-encoded
BAG6	P46379-5	0.0681	0.833289	non-mitochondria_nuclear-encoded
BANF1	O75531	0.263	0.296264	non-mitochondria_nuclear-encoded
BASP1	P80723	-0.00573	0.985023	non-mitochondria_nuclear-encoded
BAX	Q07812-5	0.212	0.579055	mito_others
BCAP29	Q9UHQ4	-0.0106	0.980293	non-mitochondria_nuclear-encoded
BCAP31	P51572	0.00388	0.989385	non-mitochondria_nuclear-encoded
BCAR1	P56945-5	-0.265	0.41606	non-mitochondria_nuclear-encoded
BCAT1	P54687-2	-0.182	0.812855	non-mitochondria_nuclear-encoded
BCAT2	M0QZ10	0.244	0.498708	mito_others
BCKDHA	F5H5P2	0.016	0.986468	mito_others
BCKDHB	P21953	-0.357	0.464092	mito_others
BCKDK	O14874-2	0.00034	0.999542	mito_others
BCL2L13	A0A087WX97	0.02	0.939995	mito_others
BCLAF1	E9PK09	-0.144	0.763518	non-mitochondria_nuclear-encoded
BCS1L	Q9Y276	-0.0338	0.95763	mito_OXPHOS_nuclear-encoded
BET1L	Q9NYM9	0.00582	0.990667	non-mitochondria_nuclear-encoded
BICD2	Q8TD16	0.6	0.432657	non-mitochondria_nuclear-encoded
BID	P55957	0.15	0.665358	mito_others
BIN1	O00499-9	0.429	0.32816	non-mitochondria_nuclear-encoded
BIN3	H7BYV6	0.452	0.702993	non-mitochondria_nuclear-encoded
BLVRA	P53004	0.134	0.854301	non-mitochondria_nuclear-encoded
BLVRB	P30043	-0.137	0.802616	non-mitochondria_nuclear-encoded
BNIP1	Q12981-2	0.174	0.833922	non-mitochondria_nuclear-encoded
BNIP3	B4DHJ7	0.118	0.814569	mito_others
BNIP3L	H0YBC7	-0.183	0.520609	mito_others
BOLA2B	H3BV85	0.167	0.667268	non-mitochondria_nuclear-encoded
BRI3BP	Q8WY22	-0.000358	0.99955	non-mitochondria_nuclear-encoded
BRK1	Q8WUW1	0.0706	0.957938	non-mitochondria_nuclear-encoded
BSG	P35613-3	-0.056	0.870423	non-mitochondria_nuclear-encoded
BTF3	P20290	0.253	0.743523	non-mitochondria_nuclear-encoded
BUB3	J3QT28	0.0106	0.971171	non-mitochondria_nuclear-encoded
BZW1	Q7L1Q6	-0.0514	0.875288	non-mitochondria_nuclear-encoded
BZW2	B5MCH7	0.0563	0.842636	non-mitochondria_nuclear-encoded
C12orf75	F8VQD4	-0.331	0.683671	non-mitochondria_nuclear-encoded
C14orf1	Q9UKR5	-0.203	0.651618	non-mitochondria_nuclear-encoded
C14orf159	Q7Z3D6-3	0.34	0.39881	non-mitochondria_nuclear-encoded
C14orf166	Q9Y224	0.105	0.768145	non-mitochondria_nuclear-encoded
C15orf52	Q6ZUT6-2	0.122	0.789882	non-mitochondria_nuclear-encoded
C16orf62	F5H7K1	0.242	0.630907	non-mitochondria_nuclear-encoded
C17orf62	J3KTF4	0.185	0.72888	non-mitochondria_nuclear-encoded
C18orf32	Q8TCD1	-0.339	0.349477	non-mitochondria_nuclear-encoded
C19orf25	E7EP72	0.0392	0.94786	non-mitochondria_nuclear-encoded
C1GALT1	Q9NS00-2	0.101	0.835908	non-mitochondria_nuclear-encoded
C1GALT1C1	Q96EU7	0.598	0.401697	non-mitochondria_nuclear-encoded
C1QBP	Q07021	0.205	0.689839	mito_others
C21orf33	H7C2G3	0.0426	0.919159	non-mitochondria_nuclear-encoded
C2orf47	Q8WWC4	0.324	0.441398	non-mitochondria_nuclear-encoded
C6orf120	Q7Z4R8	-0.0563	0.95303	non-mitochondria_nuclear-encoded
C7orf50	C9JQV0	-0.178	0.854811	non-mitochondria_nuclear-encoded
C7orf55	Q96HJ9-2	0.058	0.874259	non-mitochondria_nuclear-encoded
C9orf89	Q96LW7-2	0.237	0.431961	non-mitochondria_nuclear-encoded
CAB39	Q9Y376	0.072	0.855908	non-mitochondria_nuclear-encoded
CACNA2D1	P54289-4	-0.126	0.641903	non-mitochondria_nuclear-encoded
CACYBP	Q9HB71	0.953	0.315979	non-mitochondria_nuclear-encoded
CAD	F8VPD4	-0.198	0.604976	non-mitochondria_nuclear-encoded
CADM1	A0A087X105	-0.106	0.680403	non-mitochondria_nuclear-encoded
CALCOCO1	Q9P1Z2-2	0.343	0.445073	non-mitochondria_nuclear-encoded
CALCOCO2	Q13137-5	-0.0952	0.691407	non-mitochondria_nuclear-encoded
CALD1	Q05682-5	0.0123	0.955965	non-mitochondria_nuclear-encoded
CALM2	H0Y7A7	-0.114	0.807264	non-mitochondria_nuclear-encoded
CALR	P27797	0.158	0.582173	non-mitochondria_nuclear-encoded
CALU	O43852	0.0694	0.763658	non-mitochondria_nuclear-encoded
CAMK2D	D6R938	-0.126	0.636594	non-mitochondria_nuclear-encoded
CAMK2G	Q8WU40	0.0647	0.893651	non-mitochondria_nuclear-encoded
CAMLG	P49069	-0.202	0.523584	non-mitochondria_nuclear-encoded
CAND1	Q86VP6	0.075	0.876814	non-mitochondria_nuclear-encoded
CANT1	K7EN15	0.0199	0.953467	non-mitochondria_nuclear-encoded
CANX	D6RGY2	0.0168	0.963467	non-mitochondria_nuclear-encoded
CANX.1	P27824	0.0903	0.831602	non-mitochondria_nuclear-encoded
CAP1	Q01518-2	-0.261	0.533043	non-mitochondria_nuclear-encoded
CAP2	P40123	0.0831	0.835793	non-mitochondria_nuclear-encoded
CAPG	P40121-2	0.148	0.766724	non-mitochondria_nuclear-encoded
CAPN1	P07384	0.0439	0.915543	non-mitochondria_nuclear-encoded
CAPN2	P17655	-0.12	0.700458	non-mitochondria_nuclear-encoded
CAPN5	A0A087X0C8	-0.479	0.36691	non-mitochondria_nuclear-encoded
CAPNS1	P04632	0.188	0.55068	non-mitochondria_nuclear-encoded
CAPRIN1	Q14444-2	0.0603	0.785015	non-mitochondria_nuclear-encoded
CAPZA1	P52907	0.154	0.561632	non-mitochondria_nuclear-encoded
CAPZA2	P47755	0.517	0.80668	non-mitochondria_nuclear-encoded
CAPZB	B1AK87	-0.286	0.478809	non-mitochondria_nuclear-encoded
CARM1	Q86X55-2	0.0682	0.860754	non-mitochondria_nuclear-encoded
CARS	P49589-2	0.167	0.664517	non-mitochondria_nuclear-encoded
CARS2	Q9HA77	-0.46	0.263893	mito_others
CASC4	Q6P4E1-2	0.193	0.650237	non-mitochondria_nuclear-encoded
CAST	E7ESM9	0.0799	0.891764	non-mitochondria_nuclear-encoded
CAT	P04040	0.0831	0.778731	mito_others
CAV1	Q03135	-0.165	0.651954	non-mitochondria_nuclear-encoded
CAV2	E9PCT3	-0.15	0.928329	non-mitochondria_nuclear-encoded
CBFB	J3KRT0	-0.295	0.720881	non-mitochondria_nuclear-encoded
CBR1	P16152	-0.0695	0.788314	non-mitochondria_nuclear-encoded
CBR3	O75828	-0.341	0.640137	mito_others
CBX3	Q13185	-0.0336	0.936673	non-mitochondria_nuclear-encoded
CC2D1B	H0Y517	0.298	0.666191	non-mitochondria_nuclear-encoded
CCDC124	Q96CT7	-0.0819	0.94035	non-mitochondria_nuclear-encoded
CCDC132	Q96JG6-3	0.459	0.26022	non-mitochondria_nuclear-encoded
CCDC134	Q9H6E4	-0.494	0.322737	non-mitochondria_nuclear-encoded
CCDC178	F8W7A7	-0.0721	0.881687	non-mitochondria_nuclear-encoded
CCDC22	O60826	0.572	0.566869	non-mitochondria_nuclear-encoded
CCDC47	Q96A33-2	-0.443	0.311853	non-mitochondria_nuclear-encoded
CCDC50	Q8IVM0	0.2	0.582585	non-mitochondria_nuclear-encoded
CCDC51	Q96ER9-2	-0.207	0.648067	mito_others
CCDC53	H0YGN0	0.243	0.482897	non-mitochondria_nuclear-encoded
CCDC90B	E9PKQ5	-0.199	0.7719	mito_others
CCDC93	F8W9X7	0.583	0.335505	non-mitochondria_nuclear-encoded
CCND1	P24385	0.953	0.188855	non-mitochondria_nuclear-encoded
CCNDBP1	H3BQA6	0.0144	0.963552	non-mitochondria_nuclear-encoded
CCNY	Q8ND76-2	-0.48	0.452016	non-mitochondria_nuclear-encoded
CCPG1	Q9ULG6-2	-0.0201	0.959908	non-mitochondria_nuclear-encoded
CCT2	P78371-2	0.0964	0.800345	non-mitochondria_nuclear-encoded
CCT3	P49368	-0.0224	0.958477	non-mitochondria_nuclear-encoded
CCT4	P50991	0.0496	0.917979	non-mitochondria_nuclear-encoded
CCT5	B7ZAR1	-0.0243	0.95448	non-mitochondria_nuclear-encoded
CCT6A	P40227	0.115	0.824995	non-mitochondria_nuclear-encoded
CCT7	Q99832	0.00239	0.994233	non-mitochondria_nuclear-encoded
CCT8	P50990-2	-0.139	0.817672	non-mitochondria_nuclear-encoded
CCZ1	P86791	0.597	0.588387	non-mitochondria_nuclear-encoded
CD109	Q6YHK3-2	-0.0974	0.729701	non-mitochondria_nuclear-encoded
CD151	E9PMR4	-0.0143	0.967125	non-mitochondria_nuclear-encoded
CD248	Q9HCU0	-0.0523	0.886755	non-mitochondria_nuclear-encoded
CD276	Q5ZPR3-4	-0.152	0.799356	non-mitochondria_nuclear-encoded
CD44	P16070-12	-0.0957	0.688645	non-mitochondria_nuclear-encoded
CD46	P15529-7	-0.0103	0.9638	non-mitochondria_nuclear-encoded
CD47	Q08722-2	-0.0419	0.87315	non-mitochondria_nuclear-encoded
CD59	E9PNW4	-0.0548	0.903821	non-mitochondria_nuclear-encoded
CD63	F8VV56	-0.0445	0.932771	non-mitochondria_nuclear-encoded
CD81	E9PJK1	-0.0878	0.737062	non-mitochondria_nuclear-encoded
CD82	P27701-2	0.117	0.719659	non-mitochondria_nuclear-encoded
CD9	A6NNI4	-0.0831	0.913141	non-mitochondria_nuclear-encoded
CD97	P48960-2	-0.135	0.688971	non-mitochondria_nuclear-encoded
CD99	H7C2F2	-0.0565	0.860204	non-mitochondria_nuclear-encoded
CD99.1	P14209	-1.31	0.209469	non-mitochondria_nuclear-encoded
CD99L2	Q8TCZ2-3	0.0412	0.894059	non-mitochondria_nuclear-encoded
CDC37	Q16543	0.177	0.69476	non-mitochondria_nuclear-encoded
CDC42	P60953	-0.259	0.520582	non-mitochondria_nuclear-encoded
CDC42BPA	Q5VT25-4	0.927	0.482779	non-mitochondria_nuclear-encoded
CDC42BPB	Q9Y5S2	-0.0752	0.892747	non-mitochondria_nuclear-encoded
CDC42EP1	Q00587-2	0.0411	0.92306	non-mitochondria_nuclear-encoded
CDC42EP3	C9JEZ4	0.245	0.658862	non-mitochondria_nuclear-encoded
CDCA3	F5GX58	-0.108	0.842909	non-mitochondria_nuclear-encoded
CDCP1	Q9H5V8	-0.0788	0.897392	non-mitochondria_nuclear-encoded
CDH13	A0A087X0X6	0.0887	0.698691	non-mitochondria_nuclear-encoded
CDH2	P19022-2	-0.497	0.293912	non-mitochondria_nuclear-encoded
CDIPT	O14735	-0.0374	0.983	non-mitochondria_nuclear-encoded
CDK5RAP3	Q96JB5	0.0225	0.956687	non-mitochondria_nuclear-encoded
CDS2	O95674	0.33	0.612647	non-mitochondria_nuclear-encoded
CDV3	Q9UKY7	0.208	0.51061	non-mitochondria_nuclear-encoded
CECR5	Q9BXW7-2	0.407	0.767681	non-mitochondria_nuclear-encoded
CELF1	G5EA30	-0.0628	0.852433	non-mitochondria_nuclear-encoded
CEND1	Q8N111	0.742	0.294785	non-mitochondria_nuclear-encoded
CEP170	Q5SW79	0.191	0.80764	non-mitochondria_nuclear-encoded
CEP85L	A2A3P3	0.0951	0.799741	non-mitochondria_nuclear-encoded
CERS2	Q5SZE1	0.129	0.776028	non-mitochondria_nuclear-encoded
CES2	O00748	0.116	0.888802	non-mitochondria_nuclear-encoded
CFL1	P23528	0.077	0.821442	non-mitochondria_nuclear-encoded
CFL2	Q9Y281-3	-0.231	0.482448	non-mitochondria_nuclear-encoded
CHCHD3	C9JRZ6	-0.0344	0.897784	mito_others
CHCHD4	Q8N4Q1	0.0186	0.967933	mito_others
CHCHD6	J3QTA6	-0.23	0.502904	mito_others
CHD4	F5GWX5	-0.152	0.841385	non-mitochondria_nuclear-encoded
CHID1	Q9BWS9-3	0.00406	0.989223	non-mitochondria_nuclear-encoded
CHMP4B	Q9H444	-0.143	0.550096	non-mitochondria_nuclear-encoded
CHMP5	Q9NZZ3-2	-0.229	0.419624	non-mitochondria_nuclear-encoded
CHMP6	I3L4G8	0.021	0.94486	non-mitochondria_nuclear-encoded
CHORDC1	Q9UHD1-2	0.137	0.751817	non-mitochondria_nuclear-encoded
CHP1	Q99653	-0.743	0.223246	non-mitochondria_nuclear-encoded
CHPF2	G5E9W2	0.266	0.841711	non-mitochondria_nuclear-encoded
CIAO1	O76071	0.0176	0.949328	non-mitochondria_nuclear-encoded
CIRBP	Q14011	-0.234	0.545183	non-mitochondria_nuclear-encoded
CISD1	Q9NZ45	-0.0306	0.896259	mito_others
CISD2	D6RCF4	0.0635	0.823931	non-mitochondria_nuclear-encoded
CKAP4	Q07065	0.0639	0.814205	non-mitochondria_nuclear-encoded
CKAP5	Q14008-2	0.107	0.623049	non-mitochondria_nuclear-encoded
CKB	P12277	-0.677	0.207103	non-mitochondria_nuclear-encoded
CLASP1	F8WA11	-0.185	0.475962	non-mitochondria_nuclear-encoded
CLASP2	E7ERI8	-0.425	0.667368	non-mitochondria_nuclear-encoded
CLCC1	Q96S66	-0.0359	0.915763	non-mitochondria_nuclear-encoded
CLCN3	P51790-4	0.029	0.93315	non-mitochondria_nuclear-encoded
CLCN7	P51798-2	0.0412	0.877805	non-mitochondria_nuclear-encoded
CLDN1	O95832	0.0303	0.950754	non-mitochondria_nuclear-encoded
CLDN11	O75508	-0.108	0.811306	non-mitochondria_nuclear-encoded
CLDND1	D6RIU2	-0.356	0.636449	non-mitochondria_nuclear-encoded
CLIC1	O00299	0.2	0.569727	non-mitochondria_nuclear-encoded
CLIC4	Q9Y696	-0.0827	0.8647	non-mitochondria_nuclear-encoded
CLINT1	Q14677	-0.03	0.911363	non-mitochondria_nuclear-encoded
CLIP1	J3KP58	-0.375	0.659344	non-mitochondria_nuclear-encoded
CLIP2	Q9UDT6-2	-0.0023	0.996694	non-mitochondria_nuclear-encoded
CLMP	Q9H6B4	-0.0538	0.889813	non-mitochondria_nuclear-encoded
CLPB	B4DXW4	0.392	0.292564	mito_others
CLPP	M0R208	0.115	0.78242	mito_others
CLPTM1	O96005-4	0.0435	0.880835	non-mitochondria_nuclear-encoded
CLPTM1L	G5E9Z2	0.0613	0.92616	non-mitochondria_nuclear-encoded
CLPX	O76031	-0.00644	0.980133	mito_others
CLTA	P09496-2	-0.122	0.611901	non-mitochondria_nuclear-encoded
CLTB	P09497-2	-0.269	0.715788	non-mitochondria_nuclear-encoded
CLTC	A0A087WVQ6	0.00184	0.994823	non-mitochondria_nuclear-encoded
CLU	P10909-4	-0.0687	0.805852	non-mitochondria_nuclear-encoded
CMC1	Q7Z7K0	-0.6	0.31891	mito_OXPHOS_nuclear-encoded
CNBP	P62633-2	0.18	0.51904	non-mitochondria_nuclear-encoded
CNDP2	Q96KP4	-0.2	0.70308	non-mitochondria_nuclear-encoded
CNIH1	G3V5P8	-0.0683	0.934339	non-mitochondria_nuclear-encoded
CNIH4	A6NLH6	0.0346	0.934496	non-mitochondria_nuclear-encoded
CNN1	P51911	-0.0395	0.940738	non-mitochondria_nuclear-encoded
CNN2	B4DDF4	-0.118	0.685459	non-mitochondria_nuclear-encoded
CNN3	Q15417	0.0409	0.887713	non-mitochondria_nuclear-encoded
CNOT1	A5YKK6-3	-0.152	0.788738	non-mitochondria_nuclear-encoded
CNOT2	F8VP97	-0.0263	0.985259	non-mitochondria_nuclear-encoded
CNP	P09543-2	-0.0931	0.861799	non-mitochondria_nuclear-encoded
CNPY2	Q9Y2B0	-0.346	0.39787	non-mitochondria_nuclear-encoded
CNPY3	Q9BT09	-0.0293	0.983113	non-mitochondria_nuclear-encoded
CNPY4	Q8N129	0.212	0.729522	non-mitochondria_nuclear-encoded
CNTNAP1	P78357	-0.26	0.331456	non-mitochondria_nuclear-encoded
CNTNAP5	Q8WYK1	-0.102	0.860539	non-mitochondria_nuclear-encoded
COA3	K7EPV0	-0.0749	0.885022	mito_others
COA6	X6R5Z6	-0.0558	0.922219	mito_OXPHOS_nuclear-encoded
COG1	A0A087WVI0	0.185	0.831222	non-mitochondria_nuclear-encoded
COG2	Q14746-2	-0.238	0.546109	non-mitochondria_nuclear-encoded
COG4	J3KNI1	0.768	0.53097	non-mitochondria_nuclear-encoded
COL12A1	D6RGG3	-0.0533	0.873767	non-mitochondria_nuclear-encoded
COL18A1	P39060-2	0.053	0.90175	non-mitochondria_nuclear-encoded
COL1A1	P02452	-0.189	0.412035	non-mitochondria_nuclear-encoded
COL1A2	A0A087WTA8	-0.0911	0.668728	non-mitochondria_nuclear-encoded
COL4A1	P02462-2	0.0134	0.981795	non-mitochondria_nuclear-encoded
COL4A2	P08572	0.0288	0.932655	non-mitochondria_nuclear-encoded
COL4A3BP	Q9Y5P4-2	0.291	0.309949	non-mitochondria_nuclear-encoded
COL6A1	P12109	0.0292	0.897784	non-mitochondria_nuclear-encoded
COL6A2	P12110	0.118	0.64645	non-mitochondria_nuclear-encoded
COL6A3	P12111	0.0935	0.671297	non-mitochondria_nuclear-encoded
COLGALT1	Q8NBJ5	0.0428	0.895934	non-mitochondria_nuclear-encoded
COMMD1	Q8N668-2	0.158	0.729705	non-mitochondria_nuclear-encoded
COMMD10	D6RC04	0.562	0.431738	non-mitochondria_nuclear-encoded
COMMD2	Q86X83-2	0.0904	0.942531	non-mitochondria_nuclear-encoded
COMMD3	Q9UBI1	-0.0156	0.95681	non-mitochondria_nuclear-encoded
COMMD5	E9PJE4	0.319	0.471779	non-mitochondria_nuclear-encoded
COMT	P21964-2	-0.0745	0.886748	mito_others
COPA	P53621	-0.274	0.397553	non-mitochondria_nuclear-encoded
COPB1	P53618	0.0683	0.799179	non-mitochondria_nuclear-encoded
COPB2	P35606-2	0.316	0.292894	non-mitochondria_nuclear-encoded
COPE	M0QXB4	-0.00589	0.980679	non-mitochondria_nuclear-encoded
COPG1	Q9Y678	0.13	0.708544	non-mitochondria_nuclear-encoded
COPS2	B4DIH5	-0.0361	0.958579	non-mitochondria_nuclear-encoded
COPS3	Q9UNS2-2	0.324	0.393566	non-mitochondria_nuclear-encoded
COPS4	D6RAX7	-1.42	0.317534	non-mitochondria_nuclear-encoded
COPS6	E7EM64	-0.447	0.490981	non-mitochondria_nuclear-encoded
COPS8	E9PGT6	-0.0357	0.965236	non-mitochondria_nuclear-encoded
COPZ2	J3KRJ9	-0.203	0.814421	non-mitochondria_nuclear-encoded
COQ9	H3BSJ5	0.319	0.270935	mito_others
CORO1B	Q9BR76	-0.0135	0.966713	non-mitochondria_nuclear-encoded
CORO1C	Q9ULV4	-0.123	0.645546	non-mitochondria_nuclear-encoded
CORO2B	Q9UQ03-2	-0.0536	0.817102	non-mitochondria_nuclear-encoded
CORO7	P57737-3	0.194	0.604806	non-mitochondria_nuclear-encoded
COTL1	Q14019	-0.108	0.677079	non-mitochondria_nuclear-encoded
COX17	C9J8T6	0.341	0.547893	mito_OXPHOS_nuclear-encoded
COX20	Q5RI15	0.298	0.286936	mito_OXPHOS_nuclear-encoded
COX4I1	P13073	-0.0179	0.949799	mito_OXPHOS_nuclear-encoded
COX5A	H3BNX8	0.0399	0.897403	mito_OXPHOS_nuclear-encoded
COX5B	P10606	-0.263	0.71999	mito_OXPHOS_nuclear-encoded
COX6B1	P14854	-0.367	0.549273	mito_OXPHOS_nuclear-encoded
COX8A	U3KQK5	-0.95	0.297988	mito_OXPHOS_nuclear-encoded
CPD	O75976	0.0783	0.748883	non-mitochondria_nuclear-encoded
CPNE1	E7ENH5	-0.295	0.448308	non-mitochondria_nuclear-encoded
CPNE3	O75131	0.211	0.482907	non-mitochondria_nuclear-encoded
CPOX	P36551	0.211	0.772964	mito_others
CPT1A	P50416	-0.244	0.588473	mito_others
CPT2	P23786	-0.226	0.522506	mito_others
CRAT	P43155-2	0.113	0.632731	mito_others
CREBZF	H0YDC7	0.0304	0.90736	non-mitochondria_nuclear-encoded
CRELD2	Q6UXH1-4	0.111	0.838178	non-mitochondria_nuclear-encoded
CRIM1	Q9NZV1	-0.0826	0.741542	non-mitochondria_nuclear-encoded
CRIP2	P52943	-0.111	0.61311	non-mitochondria_nuclear-encoded
CRK	P46108-2	-0.139	0.801518	non-mitochondria_nuclear-encoded
CRKL	P46109	-1.01	0.210705	non-mitochondria_nuclear-encoded
CRTAP	O75718	0.156	0.515081	non-mitochondria_nuclear-encoded
CRYAB	E9PJL7	0.459	0.487215	non-mitochondria_nuclear-encoded
CRYZ	Q08257	0.082	0.768424	mito_others
CS	B4DJV2	0.141	0.555765	mito_others
CSDE1	O75534	0.163	0.487004	non-mitochondria_nuclear-encoded
CSE1L	P55060-3	-0.0338	0.923379	non-mitochondria_nuclear-encoded
CSK	P41240	0.0112	0.991228	non-mitochondria_nuclear-encoded
CSNK1A1	P48729	0.0212	0.9581	non-mitochondria_nuclear-encoded
CSNK2A1	E7EU96	-0.354	0.660622	non-mitochondria_nuclear-encoded
CSNK2A2	H3BV19	-0.391	0.661033	non-mitochondria_nuclear-encoded
CSNK2B-LY6G5B-1181	Q5SRQ3	0.141	0.775049	non-mitochondria_nuclear-encoded
CSPG4	Q6UVK1	-0.0927	0.728657	non-mitochondria_nuclear-encoded
CSRP1	P21291	0.1	0.67434	non-mitochondria_nuclear-encoded
CSRP2	Q16527	-0.668	0.234202	non-mitochondria_nuclear-encoded
CSTB	P04080	0.0871	0.695921	non-mitochondria_nuclear-encoded
CTAGE5	G3V599	0.0365	0.921416	non-mitochondria_nuclear-encoded
CTBP1	E9PGB1	0.0453	0.888859	non-mitochondria_nuclear-encoded
CTGF	P29279-2	-0.0562	0.914537	non-mitochondria_nuclear-encoded
CTHRC1	Q96CG8-3	-0.0289	0.939682	non-mitochondria_nuclear-encoded
CTNNA1	P35221	0.00171	0.994464	non-mitochondria_nuclear-encoded
CTNNB1	B4DGU4	-0.0742	0.865534	non-mitochondria_nuclear-encoded
CTNND1	C9JZR2	-0.0119	0.975655	non-mitochondria_nuclear-encoded
CTPS1	P17812	0.224	0.639086	non-mitochondria_nuclear-encoded
CTSA	X6R5C5	-0.0504	0.822792	non-mitochondria_nuclear-encoded
CTSB	P07858	-0.105	0.66397	non-mitochondria_nuclear-encoded
CTSC	P53634	-0.00331	0.995258	non-mitochondria_nuclear-encoded
CTSD	P07339	-0.34	0.599129	non-mitochondria_nuclear-encoded
CTSK	P43235	-0.28	0.453557	non-mitochondria_nuclear-encoded
CTSL	P07711	-0.0139	0.961445	non-mitochondria_nuclear-encoded
CTSZ	Q9UBR2	-0.106	0.783663	non-mitochondria_nuclear-encoded
CTTN	Q14247	-0.0989	0.738639	non-mitochondria_nuclear-encoded
CUL1	Q13616	0.0943	0.819873	non-mitochondria_nuclear-encoded
CUL2	Q13617	0.134	0.791892	non-mitochondria_nuclear-encoded
CUL3	Q13618-2	0.27	0.623707	non-mitochondria_nuclear-encoded
CUL4B	K4DI93	0.0365	0.872619	non-mitochondria_nuclear-encoded
CUL5	Q93034	0.517	0.583006	non-mitochondria_nuclear-encoded
CUTA	C9IZG4	-0.278	0.662659	non-mitochondria_nuclear-encoded
CUX1	P39880-9	0.0384	0.973161	non-mitochondria_nuclear-encoded
CYB5A	P00167-2	-0.0227	0.938282	non-mitochondria_nuclear-encoded
CYB5B	J3KNF8	0.0582	0.833953	mito_others
CYB5R1	Q9UHQ9	0.0122	0.968459	non-mitochondria_nuclear-encoded
CYB5R3	P00387-2	0.0132	0.95282	mito_others
CYBRD1	Q53TN4-3	-0.475	0.259182	non-mitochondria_nuclear-encoded
CYC1	P08574	-0.016	0.958803	mito_OXPHOS_nuclear-encoded
CYCS	C9JFR7	0.12	0.650506	mito_OXPHOS_nuclear-encoded
CYFIP1	Q7L576	0.101	0.777866	non-mitochondria_nuclear-encoded
CYP20A1	Q6UW02	-0.511	0.508611	non-mitochondria_nuclear-encoded
CYP2S1	Q96SQ9	-0.207	0.670678	non-mitochondria_nuclear-encoded
CYP51A1	Q16850-2	0.077	0.752873	non-mitochondria_nuclear-encoded
CYR61	A0A087WVM3	-0.11	0.723447	non-mitochondria_nuclear-encoded
DAB2	P98082-3	-0.127	0.80301	non-mitochondria_nuclear-encoded
DAD1	F5GXX5	-0.0246	0.932813	non-mitochondria_nuclear-encoded
DAG1	Q14118	-0.134	0.725194	non-mitochondria_nuclear-encoded
DAGLB	E7ET49	0.703	0.420148	non-mitochondria_nuclear-encoded
DAP	P51397	-0.191	0.509585	non-mitochondria_nuclear-encoded
DAP3	P51398-2	0.269	0.680111	mito_others
DAPK3	O43293	-0.148	0.760594	non-mitochondria_nuclear-encoded
DARS	P14868	-0.104	0.812434	non-mitochondria_nuclear-encoded
DARS2	Q6PI48	0.169	0.638417	mito_others
DAZAP1	K7EQ02	0.177	0.720922	non-mitochondria_nuclear-encoded
DBI	P07108	-0.227	0.427839	mito_others
DBN1	Q16643	-0.272	0.381659	non-mitochondria_nuclear-encoded
DBNL	Q9UJU6	-0.0691	0.876553	non-mitochondria_nuclear-encoded
DBT	Q5VVL7	0.14	0.707923	mito_others
DCBLD2	Q96PD2	-0.0658	0.828182	non-mitochondria_nuclear-encoded
DCI	Q96DC0	0.262	0.502343	non-mitochondria_nuclear-encoded
DCTN1	E7EX90	-0.00273	0.992524	non-mitochondria_nuclear-encoded
DCTN2	Q13561	-0.0269	0.932516	non-mitochondria_nuclear-encoded
DCTN3	X6RA56	0.184	0.693277	non-mitochondria_nuclear-encoded
DCUN1D3	Q8IWE4	0.402	0.748147	non-mitochondria_nuclear-encoded
DCXR	J3KS22	-0.381	0.678695	mito_others
DDAH1	O94760	0.023	0.926811	non-mitochondria_nuclear-encoded
DDAH2	O95865	-0.285	0.610315	non-mitochondria_nuclear-encoded
DDB1	F5GY55	-0.145	0.895094	non-mitochondria_nuclear-encoded
DDOST	P39656	0.0507	0.885112	non-mitochondria_nuclear-encoded
DDR2	Q16832	-0.49	0.32534	non-mitochondria_nuclear-encoded
DDRGK1	Q96HY6-2	0.174	0.722732	non-mitochondria_nuclear-encoded
DDT	B5MC82	-1.35	0.232659	non-mitochondria_nuclear-encoded
DDX1	Q92499	0.124	0.67254	non-mitochondria_nuclear-encoded
DDX17	H3BLZ8	0.12	0.728903	non-mitochondria_nuclear-encoded
DDX19B	H3BQK0	0.032	0.914499	non-mitochondria_nuclear-encoded
DDX21	Q9NR30	0.145	0.806666	non-mitochondria_nuclear-encoded
DDX39A	O00148	-0.0257	0.981243	non-mitochondria_nuclear-encoded
DDX39B	Q13838	-0.205	0.812595	non-mitochondria_nuclear-encoded
DDX3X	O00571	0.0996	0.665936	non-mitochondria_nuclear-encoded
DDX5	J3KTA4	-0.151	0.789511	non-mitochondria_nuclear-encoded
DDX6	P26196	-0.0935	0.71765	non-mitochondria_nuclear-encoded
DECR1	Q16698-2	0.0429	0.925333	mito_others
DECR2	Q9NUI1	-0.143	0.745642	non-mitochondria_nuclear-encoded
DEF6	Q9H4E7	0.277	0.713449	non-mitochondria_nuclear-encoded
DEFB112	Q30KQ8	-0.12	0.822484	non-mitochondria_nuclear-encoded
DEGS1	O15121	-0.101	0.655604	non-mitochondria_nuclear-encoded
DENR	O43583	-0.452	0.529326	non-mitochondria_nuclear-encoded
DERL1	E5RGY0	-0.0938	0.722736	non-mitochondria_nuclear-encoded
DERL2	I3L1T3	-0.0318	0.966948	non-mitochondria_nuclear-encoded
DFNA5	O60443	-0.156	0.810968	non-mitochondria_nuclear-encoded
DGAT1	O75907	-0.232	0.576459	non-mitochondria_nuclear-encoded
DHCR24	Q15392	0.151	0.75949	non-mitochondria_nuclear-encoded
DHCR7	Q9UBM7	0.0588	0.914421	non-mitochondria_nuclear-encoded
DHRS1	Q96LJ7	-0.01	0.983253	mito_others
DHRS4	F5GWZ1	-0.199	0.884995	mito_others
DHRS7	Q9Y394-2	-0.0464	0.916855	non-mitochondria_nuclear-encoded
DHX15	O43143	-0.2	0.793007	non-mitochondria_nuclear-encoded
DHX29	A0A087WYN9	-0.0438	0.938026	non-mitochondria_nuclear-encoded
DHX30	Q7L2E3-2	0.159	0.748396	mito_others
DHX36	E7EWK3	0.337	0.661599	non-mitochondria_nuclear-encoded
DHX9	Q08211	0.0609	0.855132	non-mitochondria_nuclear-encoded
DIABLO	Q9NR28-2	-0.0784	0.855044	mito_others
DIAPH1	E7EMV0	0.186	0.755734	non-mitochondria_nuclear-encoded
DIP2B	Q9P265	1.02	0.417979	non-mitochondria_nuclear-encoded
DIRC2	Q05BS2	-0.644	0.32133	non-mitochondria_nuclear-encoded
DIS3	G3V1J5	0.0424	0.921605	non-mitochondria_nuclear-encoded
DKFZp686J1372	Q5VU59	-0.0301	0.940442	non-mitochondria_nuclear-encoded
DKK3	F6SYF8	0.195	0.526327	non-mitochondria_nuclear-encoded
DLAT	P10515	-0.145	0.913974	mito_others
DLD	P09622	0.0243	0.937631	mito_others
DLG1	Q12959-4	0.26	0.806203	non-mitochondria_nuclear-encoded
DLGAP4	Q9Y2H0-3	-0.175	0.860027	non-mitochondria_nuclear-encoded
DLST	P36957	-0.353	0.440333	mito_others
DNAH3	Q8TD57	0.358	0.274224	non-mitochondria_nuclear-encoded
DNAH8	H0Y7V4	-2.33	0.300414	non-mitochondria_nuclear-encoded
DNAJA1	P31689	0.169	0.505633	non-mitochondria_nuclear-encoded
DNAJA2	O60884	0.0463	0.885609	non-mitochondria_nuclear-encoded
DNAJA3	Q96EY1	0.286	0.480478	mito_others
DNAJB1	M0R080	-0.295	0.279593	non-mitochondria_nuclear-encoded
DNAJB11	Q9UBS4	-0.141	0.757181	non-mitochondria_nuclear-encoded
DNAJC1	Q96KC8	-0.358	0.33955	non-mitochondria_nuclear-encoded
DNAJC10	Q8IXB1-2	0.0223	0.958535	non-mitochondria_nuclear-encoded
DNAJC11	Q9NVH1-3	0.185	0.805103	mito_others
DNAJC13	O75165	0.212	0.542561	non-mitochondria_nuclear-encoded
DNAJC3	Q13217	0.13	0.626007	non-mitochondria_nuclear-encoded
DNAJC5	Q9H3Z4	-0.0664	0.786475	non-mitochondria_nuclear-encoded
DNAJC8	O75937	-0.101	0.780888	non-mitochondria_nuclear-encoded
DNASE2	K7ENE5	-0.173	0.875859	non-mitochondria_nuclear-encoded
DNLZ	Q5SXM8	-0.103	0.687244	mito_others
DNM1L	O00429-3	0.108	0.801625	mito_others
DNM2	P50570-3	-0.00328	0.988729	non-mitochondria_nuclear-encoded
DOCK1	Q14185	-0.181	0.746587	non-mitochondria_nuclear-encoded
DOCK10	Q96BY6-3	0.553	0.558899	non-mitochondria_nuclear-encoded
DOCK7	Q96N67-4	-0.0419	0.877175	non-mitochondria_nuclear-encoded
DOLPP1	Q86YN1-2	0.0781	0.831065	non-mitochondria_nuclear-encoded
DPAGT1	F8W681	0.0201	0.944156	non-mitochondria_nuclear-encoded
DPM1	Q5QPK2	-0.0605	0.863689	non-mitochondria_nuclear-encoded
DPM3	Q9P2X0	-0.134	0.794345	non-mitochondria_nuclear-encoded
DPY19L1	Q2PZI1	-0.239	0.715508	non-mitochondria_nuclear-encoded
DPYSL2	Q16555-2	0.102	0.736346	non-mitochondria_nuclear-encoded
DPYSL3	Q14195-2	-0.0986	0.75228	non-mitochondria_nuclear-encoded
DRAM2	Q6UX65	0.047	0.956931	non-mitochondria_nuclear-encoded
DRG1	Q9Y295	0.078	0.866326	non-mitochondria_nuclear-encoded
DSCR3	A8MTY9	1.09	0.340676	non-mitochondria_nuclear-encoded
DST	Q03001	0.0709	0.890603	non-mitochondria_nuclear-encoded
DSTN	P60981-2	-0.134	0.799308	non-mitochondria_nuclear-encoded
DTD1	Q8TEA8	-0.207	0.61069	non-mitochondria_nuclear-encoded
DTYMK	P23919	-0.364	0.546903	mito_others
DUSP3	P51452-2	-0.147	0.868328	non-mitochondria_nuclear-encoded
DUT	H0YMP1	0.961	0.213794	mito_others
DYNC1H1	Q14204	0.136	0.590643	non-mitochondria_nuclear-encoded
DYNC1I2	Q13409-3	-0.374	0.264694	non-mitochondria_nuclear-encoded
DYNC1LI1	Q9Y6G9	0.106	0.634727	non-mitochondria_nuclear-encoded
DYNC1LI2	O43237	0.166	0.582844	non-mitochondria_nuclear-encoded
DYNLL1	P63167	0.0495	0.907135	non-mitochondria_nuclear-encoded
DYNLRB1	B1AKR6	0.199	0.49011	non-mitochondria_nuclear-encoded
DYNLT1	Q5VTU3	0.252	0.538565	non-mitochondria_nuclear-encoded
DYNLT3	A6NGJ0	0.513	0.238042	non-mitochondria_nuclear-encoded
EARS2	H3BTB7	-0.0128	0.968989	mito_others
EBF2	B7Z934	-0.148	0.735208	non-mitochondria_nuclear-encoded
EBP	Q15125	0.193	0.423403	non-mitochondria_nuclear-encoded
ECE1	B4DKB2	-0.00702	0.981494	non-mitochondria_nuclear-encoded
ECH1	Q13011	-0.426	0.30335	mito_others
ECHDC1	Q9NTX5-6	-0.942	0.213844	mito_others
ECHS1	P30084	0.124	0.581995	mito_others
ECI2	O75521-2	-0.302	0.367001	mito_others
ECM1	Q16610	0.181	0.641732	non-mitochondria_nuclear-encoded
ECSIT	Q9BQ95	-0.158	0.561425	mito_OXPHOS_nuclear-encoded
EDC4	Q6P2E9	-0.342	0.75713	non-mitochondria_nuclear-encoded
EDF1	O60869-2	0.0348	0.87788	non-mitochondria_nuclear-encoded
EDIL3	O43854-2	0.0247	0.914777	non-mitochondria_nuclear-encoded
EEA1	Q15075	-0.241	0.563389	non-mitochondria_nuclear-encoded
EEF1A1	P68104	0.0843	0.740971	non-mitochondria_nuclear-encoded
EEF1B2	P24534	-0.529	0.26103	non-mitochondria_nuclear-encoded
EEF1D	P29692	0.19	0.577684	non-mitochondria_nuclear-encoded
EEF1E1	O43324	0.0525	0.900324	non-mitochondria_nuclear-encoded
EEF1G	P26641	0.0766	0.777336	non-mitochondria_nuclear-encoded
EEF2	P13639	0.0523	0.824454	non-mitochondria_nuclear-encoded
EFHD2	Q96C19	-0.316	0.587347	non-mitochondria_nuclear-encoded
EFNB1	P98172	0.0897	0.742125	non-mitochondria_nuclear-encoded
EFTUD1	Q7Z2Z2-2	1.64	0.257158	non-mitochondria_nuclear-encoded
EGFR	P00533	-0.16	0.642728	non-mitochondria_nuclear-encoded
EHBP1	Q8NDI1-3	0.0492	0.941119	non-mitochondria_nuclear-encoded
EHBP1L1	Q8N3D4	-0.185	0.656607	non-mitochondria_nuclear-encoded
EHD1	A0A024R571	-0.058	0.833042	non-mitochondria_nuclear-encoded
EHD2	Q9NZN4	-0.0739	0.745021	non-mitochondria_nuclear-encoded
EHD4	A0A087WUA5	0.155	0.600449	non-mitochondria_nuclear-encoded
EHHADH	Q08426-2	-0.724	0.322378	mito_others
EIF1	K7EM18	0.154	0.782953	non-mitochondria_nuclear-encoded
EIF1AX	X6RAC9	0.321	0.74269	non-mitochondria_nuclear-encoded
EIF2A	Q9BY44-4	0.0234	0.95464	non-mitochondria_nuclear-encoded
EIF2AK2	P19525-2	0.152	0.650263	non-mitochondria_nuclear-encoded
EIF2B1	Q14232	0.202	0.854786	non-mitochondria_nuclear-encoded
EIF2B2	P49770	0.139	0.792479	non-mitochondria_nuclear-encoded
EIF2B3	Q9NR50	-0.0934	0.742314	non-mitochondria_nuclear-encoded
EIF2D	P41214	-0.185	0.741998	non-mitochondria_nuclear-encoded
EIF2S1	P05198	0.0792	0.730102	non-mitochondria_nuclear-encoded
EIF2S2	P20042	-0.0136	0.961074	non-mitochondria_nuclear-encoded
EIF2S3	P41091	0.163	0.489776	non-mitochondria_nuclear-encoded
EIF3A	Q14152-2	-0.0535	0.822829	non-mitochondria_nuclear-encoded
EIF3B	P55884	0.145	0.543239	non-mitochondria_nuclear-encoded
EIF3C	Q99613-2	-0.0602	0.857555	non-mitochondria_nuclear-encoded
EIF3D	O15371-2	-0.11	0.717113	non-mitochondria_nuclear-encoded
EIF3E	P60228	-0.511	0.614749	non-mitochondria_nuclear-encoded
EIF3F	O00303	-0.102	0.802091	non-mitochondria_nuclear-encoded
EIF3G	O75821	-0.0705	0.805183	non-mitochondria_nuclear-encoded
EIF3H	A0A087WZK9	0.116	0.641135	non-mitochondria_nuclear-encoded
EIF3I	Q13347	0.05	0.816553	non-mitochondria_nuclear-encoded
EIF3J	O75822	-0.0777	0.958784	non-mitochondria_nuclear-encoded
EIF3L	B0QY89	-0.0183	0.940483	non-mitochondria_nuclear-encoded
EIF3M	Q7L2H7	-0.581	0.243385	non-mitochondria_nuclear-encoded
EIF4A1	P60842	0.205	0.478012	non-mitochondria_nuclear-encoded
EIF4A2	Q14240	0.166	0.655961	non-mitochondria_nuclear-encoded
EIF4A3	P38919	0.182	0.767993	non-mitochondria_nuclear-encoded
EIF4B	E7EX17	-0.0986	0.765605	non-mitochondria_nuclear-encoded
EIF4E	D6RBW1	0.199	0.451926	non-mitochondria_nuclear-encoded
EIF4E2	B4E1E4	-0.399	0.525326	non-mitochondria_nuclear-encoded
EIF4G1	E9PGM1	-0.00596	0.977992	non-mitochondria_nuclear-encoded
EIF4G2	H0Y3P2	0.228	0.448911	non-mitochondria_nuclear-encoded
EIF4G3	O43432	0.281	0.329952	non-mitochondria_nuclear-encoded
EIF4H	Q15056-2	0.113	0.673091	non-mitochondria_nuclear-encoded
EIF5	P55010	-0.596	0.274238	non-mitochondria_nuclear-encoded
EIF5A	I3L397	0.117	0.661318	non-mitochondria_nuclear-encoded
EIF5B	A0A087WUT6	0.085	0.774986	non-mitochondria_nuclear-encoded
EIF6	P56537	0.0465	0.881918	non-mitochondria_nuclear-encoded
ELAVL1	Q15717	-0.00415	0.98634	non-mitochondria_nuclear-encoded
ELMO2	Q5JVZ5	-0.0677	0.924421	non-mitochondria_nuclear-encoded
ELMOD2	D6RBS5	-0.429	0.463937	non-mitochondria_nuclear-encoded
ELOVL1	Q9BW60	-0.0083	0.985132	non-mitochondria_nuclear-encoded
EMC1	Q8N766-3	-0.0598	0.814546	non-mitochondria_nuclear-encoded
EMC10	M0R2A0	-0.0619	0.964049	non-mitochondria_nuclear-encoded
EMC2	Q15006	-0.0551	0.906874	non-mitochondria_nuclear-encoded
EMC3	Q9P0I2	0.222	0.544013	non-mitochondria_nuclear-encoded
EMC4	S4R329	-0.387	0.595319	non-mitochondria_nuclear-encoded
EMC6	Q9BV81	-0.276	0.658715	non-mitochondria_nuclear-encoded
EMC7	Q9NPA0	0.111	0.604695	non-mitochondria_nuclear-encoded
EMC8	O43402	0.0206	0.932467	non-mitochondria_nuclear-encoded
EMD	P50402	-0.0593	0.837493	non-mitochondria_nuclear-encoded
EMILIN1	Q9Y6C2	-0.0721	0.769196	non-mitochondria_nuclear-encoded
EML4	B5MBZ0	-0.983	0.415274	non-mitochondria_nuclear-encoded
ENAH	Q8N8S7-3	0.12	0.634829	non-mitochondria_nuclear-encoded
ENDOD1	O94919	-0.578	0.584383	non-mitochondria_nuclear-encoded
ENG	P17813	0.00262	0.993513	non-mitochondria_nuclear-encoded
ENO1.1	P06733-2	0.127	0.710283	non-mitochondria_nuclear-encoded
EPB41L1	Q9H4G0-3	-0.675	0.526158	non-mitochondria_nuclear-encoded
EPB41L2	E9PHY5	-0.405	0.434302	non-mitochondria_nuclear-encoded
EPB41L2.1	O43491	-0.155	0.598703	non-mitochondria_nuclear-encoded
EPB41L3	Q9Y2J2-2	-0.253	0.50971	non-mitochondria_nuclear-encoded
EPB41L5	Q9HCM4-4	0.156	0.559601	non-mitochondria_nuclear-encoded
EPG5	Q9HCE0-2	-0.336	0.67486	non-mitochondria_nuclear-encoded
EPHA2	P29317	0.102	0.783759	non-mitochondria_nuclear-encoded
EPHB2	P29323-2	-0.168	0.670154	non-mitochondria_nuclear-encoded
EPHX1	P07099	0.164	0.616767	non-mitochondria_nuclear-encoded
EPHX4	Q8IUS5	0.341	0.753613	non-mitochondria_nuclear-encoded
EPN2	F6PQP6	-0.473	0.338592	non-mitochondria_nuclear-encoded
EPRS	P07814	0.0369	0.889756	non-mitochondria_nuclear-encoded
EPS15	P42566	0.53	0.522206	non-mitochondria_nuclear-encoded
EPS15L1	Q9UBC2	0.0668	0.788053	non-mitochondria_nuclear-encoded
ERAP1	Q9NZ08	0.0389	0.92347	non-mitochondria_nuclear-encoded
ERBB2IP	Q96RT1-7	-0.102	0.679704	non-mitochondria_nuclear-encoded
ERC1	G8JLD3	-0.229	0.385457	non-mitochondria_nuclear-encoded
ERGIC1	Q969X5-2	0.0684	0.827141	non-mitochondria_nuclear-encoded
ERGIC2	A0A087WU02	0.0527	0.826439	non-mitochondria_nuclear-encoded
ERGIC3	H0Y621	-0.0945	0.808506	non-mitochondria_nuclear-encoded
ERH	P84090	0.231	0.712009	non-mitochondria_nuclear-encoded
ERLEC1	Q96DZ1-3	0.0363	0.902813	non-mitochondria_nuclear-encoded
ERLIN1	O75477	0.00349	0.995278	non-mitochondria_nuclear-encoded
ERO1L	Q96HE7	0.113	0.665486	non-mitochondria_nuclear-encoded
ERP29	P30040	0.0104	0.981247	non-mitochondria_nuclear-encoded
ERP44	Q9BS26	0.0786	0.781133	non-mitochondria_nuclear-encoded
ESD	P10768	-0.158	0.822346	non-mitochondria_nuclear-encoded
ESYT1	Q9BSJ8	0.1	0.682524	non-mitochondria_nuclear-encoded
ESYT2	H7BXI1	0.944	0.430905	non-mitochondria_nuclear-encoded
ETF1	B7Z7P8	0.0867	0.799189	non-mitochondria_nuclear-encoded
ETFA	P13804	-0.176	0.686887	mito_others
ETFB	P38117	-0.0337	0.886469	mito_others
ETFDH	Q16134-3	-0.539	0.295606	mito_others
ETHE1	O95571	0.000279	0.99944	mito_others
EVA1B	Q9NVM1	-0.081	0.792496	non-mitochondria_nuclear-encoded
EWSR1	B0QYK0	-0.107	0.778475	non-mitochondria_nuclear-encoded
EXOC1	Q9NV70-2	0.384	0.46005	non-mitochondria_nuclear-encoded
EXOC2	Q96KP1	0.0684	0.773818	non-mitochondria_nuclear-encoded
EXOC4	Q96A65	-0.38	0.510054	non-mitochondria_nuclear-encoded
EXOC5	O00471	0.0691	0.883419	non-mitochondria_nuclear-encoded
EXOC6B	Q9Y2D4	0.191	0.575327	non-mitochondria_nuclear-encoded
EXOC7	Q9UPT5-2	-0.124	0.760279	non-mitochondria_nuclear-encoded
EXOC8	Q8IYI6	0.267	0.538019	non-mitochondria_nuclear-encoded
EXOG	Q9Y2C4	-0.156	0.866399	mito_others
EXT2	Q93063	0.202	0.609848	non-mitochondria_nuclear-encoded
EZR	E7EQR4	0.0647	0.850882	non-mitochondria_nuclear-encoded
F2R	P25116	-0.0184	0.931985	non-mitochondria_nuclear-encoded
F3	P13726	-0.148	0.511771	non-mitochondria_nuclear-encoded
FABP3	S4R371	-0.454	0.522419	non-mitochondria_nuclear-encoded
FABP5	I6L8B7	0.304	0.679713	non-mitochondria_nuclear-encoded
FADS2	O95864	0.0239	0.916777	non-mitochondria_nuclear-encoded
FADS3	E9PS00	-0.322	0.709834	non-mitochondria_nuclear-encoded
FAF2	Q96CS3	-0.383	0.504774	non-mitochondria_nuclear-encoded
FAHD1	Q6P587	0.288	0.472699	mito_others
FAHD2A	Q96GK7	-0.072	0.93837	mito_others
FAM114A1	Q8IWE2	-0.33	0.223084	non-mitochondria_nuclear-encoded
FAM120A	Q9NZB2	-0.275	0.283226	non-mitochondria_nuclear-encoded
FAM129A	Q9BZQ8	0.35	0.293231	non-mitochondria_nuclear-encoded
FAM129B	Q96TA1-2	0.117	0.701184	non-mitochondria_nuclear-encoded
FAM134A	Q8NC44	0.094	0.770189	non-mitochondria_nuclear-encoded
FAM162A	F8W7Q4	0.222	0.339235	mito_others
FAM177A1	Q8N128	0.237	0.74468	non-mitochondria_nuclear-encoded
FAM186B	Q8IYM0-2	0.142	0.885787	non-mitochondria_nuclear-encoded
FAM195B	I3L2L5	0.202	0.596156	non-mitochondria_nuclear-encoded
FAM20B	O75063	-0.0718	0.870363	non-mitochondria_nuclear-encoded
FAM210A	K7EK00	0.32	0.66761	mito_others
FAM210B	Q96KR6	0.248	0.404131	mito_others
FAM21A	F8W7U3	0.183	0.871078	non-mitochondria_nuclear-encoded
FAM26E	Q8N5C1	-0.0872	0.825701	non-mitochondria_nuclear-encoded
FAM3C	C9JP35	0.0803	0.753337	non-mitochondria_nuclear-encoded
FAM3C.1	Q92520	0.138	0.660992	non-mitochondria_nuclear-encoded
FAM45A	Q8TCE6-2	-0.142	0.88404	non-mitochondria_nuclear-encoded
FAM49B	Q9NUQ9	0.0579	0.806083	non-mitochondria_nuclear-encoded
FAM50A	B0S8I6	-0.233	0.902417	non-mitochondria_nuclear-encoded
FAM8A1	Q9UBU6	-0.124	0.632875	non-mitochondria_nuclear-encoded
FAM91A1	E7ER68	0.7	0.432517	non-mitochondria_nuclear-encoded
FAM96B	H3BNV7	0.232	0.554629	non-mitochondria_nuclear-encoded
FAM98A	Q8NCA5-2	-0.361	0.582957	non-mitochondria_nuclear-encoded
FAM98B	Q52LJ0-2	0.841	0.423142	non-mitochondria_nuclear-encoded
FAP	B4DLR2	0.174	0.786197	non-mitochondria_nuclear-encoded
FAR1	Q8WVX9	-0.0529	0.907896	non-mitochondria_nuclear-encoded
FARP1	C9JME2	-0.0805	0.762212	non-mitochondria_nuclear-encoded
FARSA	K7ER00	0.0621	0.820626	non-mitochondria_nuclear-encoded
FARSB	Q9NSD9	-0.354	0.360173	non-mitochondria_nuclear-encoded
FAS	P25445-6	-0.1	0.691561	non-mitochondria_nuclear-encoded
FASN	P49327	0.0953	0.714616	mito_others
FAT1	A0A087WVP1	0.0609	0.882564	non-mitochondria_nuclear-encoded
FAU	E9PR30	0.117	0.637063	non-mitochondria_nuclear-encoded
FBL	P22087	-0.198	0.758878	non-mitochondria_nuclear-encoded
FBN1	P35555	0.15	0.721724	non-mitochondria_nuclear-encoded
FCGRT	P55899	0.181	0.931598	non-mitochondria_nuclear-encoded
FDFT1	P37268	0.0198	0.937671	non-mitochondria_nuclear-encoded
FDPS	A0A087WTP2	0.0353	0.881098	mito_others
FDX1	P10109	0.204	0.571371	mito_others
FDXR	P22570-4	-1.28	0.425273	mito_others
FECH	P22830	0.0342	0.951178	mito_others
FEN1	P39748-2	-0.0263	0.983877	non-mitochondria_nuclear-encoded
FERMT2	Q96AC1	-0.165	0.523246	non-mitochondria_nuclear-encoded
FGFR1	E7EU09	-0.162	0.691505	non-mitochondria_nuclear-encoded
FH	P07954-2	-0.0365	0.897554	mito_others
FHL1	Q13642-1	0.169	0.597851	non-mitochondria_nuclear-encoded
FHL2	J3KNW4	-0.569	0.353471	non-mitochondria_nuclear-encoded
FHL3	Q13643	-0.187	0.591183	non-mitochondria_nuclear-encoded
FHOD1	Q9Y613	0.0932	0.813624	non-mitochondria_nuclear-encoded
FILIP1L	Q4L180-5	0.03	0.930288	non-mitochondria_nuclear-encoded
FIS1	Q9Y3D6	0.203	0.416468	mito_others
FKBP10	Q96AY3	0.047	0.86229	mito_others
FKBP14	Q9NWM8	-0.25	0.629531	non-mitochondria_nuclear-encoded
FKBP15	Q5T1M5	0.237	0.584362	non-mitochondria_nuclear-encoded
FKBP1A	P62942	0.207	0.631502	non-mitochondria_nuclear-encoded
FKBP2	P26885	-0.0388	0.854862	non-mitochondria_nuclear-encoded
FKBP3	Q00688	0.0675	0.828332	non-mitochondria_nuclear-encoded
FKBP4	Q02790	0.415	0.362772	non-mitochondria_nuclear-encoded
FKBP7	Q9Y680-3	-0.194	0.567164	non-mitochondria_nuclear-encoded
FKBP8	Q14318	-0.00364	0.987634	mito_others
FKBP9	O95302	0.0326	0.917597	non-mitochondria_nuclear-encoded
FLNA	P21333-2	-0.0122	0.959725	non-mitochondria_nuclear-encoded
FLNB	O75369-2	-0.0661	0.805859	non-mitochondria_nuclear-encoded
FLNC	Q14315	0.0869	0.796507	non-mitochondria_nuclear-encoded
FLOT1	O75955	-0.262	0.364384	non-mitochondria_nuclear-encoded
FLOT2	Q14254	-0.0574	0.802704	non-mitochondria_nuclear-encoded
FMNL2	Q96PY5	0.397	0.851829	non-mitochondria_nuclear-encoded
FMNL3	F8W1F5	0.279	0.473129	non-mitochondria_nuclear-encoded
FN1	H0Y4K8	-0.00395	0.994859	non-mitochondria_nuclear-encoded
FN1.1	P02751	-0.0752	0.745404	non-mitochondria_nuclear-encoded
FNDC3A	Q9Y2H6-2	0.0368	0.89249	non-mitochondria_nuclear-encoded
FNDC3B	Q53EP0	0.0798	0.806819	non-mitochondria_nuclear-encoded
FOXRED1	Q96CU9-2	0.0846	0.878383	mito_OXPHOS_nuclear-encoded
FRMD6	G3V4T7	-0.117	0.699013	non-mitochondria_nuclear-encoded
FSCN1	Q16658	-0.0944	0.809537	non-mitochondria_nuclear-encoded
FSTL1	Q12841	0.345	0.621834	non-mitochondria_nuclear-encoded
FTH1	G3V192	-0.24	0.778954	mito_others
FUBP1	Q96AE4	0.0719	0.756043	non-mitochondria_nuclear-encoded
FUBP3	Q96I24	0.23	0.6833	non-mitochondria_nuclear-encoded
FUNDC2	Q9BWH2	-0.296	0.417529	mito_others
FUT8	Q9BYC5	-0.00238	0.996487	non-mitochondria_nuclear-encoded
FXN	C9JAX1	-0.793	0.342345	mito_others
FXR1	B4DXZ6	0.317	0.502625	non-mitochondria_nuclear-encoded
FXR2	P51116	0.0622	0.918824	non-mitochondria_nuclear-encoded
FYCO1	Q9BQS8	-0.223	0.35985	non-mitochondria_nuclear-encoded
FZD6	O60353-2	-0.088	0.873307	non-mitochondria_nuclear-encoded
G3BP1	Q13283	0.000514	0.998409	non-mitochondria_nuclear-encoded
G3BP2	Q9UN86-2	0.0903	0.784312	non-mitochondria_nuclear-encoded
G6PD	P11413	-0.0421	0.933548	non-mitochondria_nuclear-encoded
GAA	P10253	-0.136	0.753749	non-mitochondria_nuclear-encoded
GABARAPL2	P60520	0.00997	0.976646	non-mitochondria_nuclear-encoded
GADD45GIP1	Q8TAE8	0.15	0.759236	mito_others
GALNT1	Q10472	0.266	0.338946	non-mitochondria_nuclear-encoded
GALNT10	Q86SR1-2	0.311	0.455893	non-mitochondria_nuclear-encoded
GALNT2	Q10471	0.122	0.649348	non-mitochondria_nuclear-encoded
GALNT5	Q7Z7M9	0.0792	0.801968	non-mitochondria_nuclear-encoded
GALNT6	Q8NCL4	-0.00812	0.978692	non-mitochondria_nuclear-encoded
GALNT7	Q86SF2	-0.755	0.28818	non-mitochondria_nuclear-encoded
GANAB	Q14697	0.0973	0.694801	non-mitochondria_nuclear-encoded
GAPDH	P04406	0.179	0.537939	non-mitochondria_nuclear-encoded
GAPDH.1	P04406-2	0.234	0.567971	non-mitochondria_nuclear-encoded
GAPVD1	F8W9S7	0.321	0.357932	non-mitochondria_nuclear-encoded
GARS	P41250	-0.831	0.315077	non-mitochondria_nuclear-encoded
GART	P22102	-0.0618	0.927054	non-mitochondria_nuclear-encoded
GAS6	Q14393-3	-0.125	0.589074	non-mitochondria_nuclear-encoded
GATC	H0YIV9	-0.323	0.655742	mito_others
GBA	P04062-4	0.0284	0.933912	non-mitochondria_nuclear-encoded
GBAS	O75323	-0.431	0.378705	non-mitochondria_nuclear-encoded
GBE1	Q04446	0.0244	0.973638	non-mitochondria_nuclear-encoded
GBF1	Q92538	0.128	0.792308	non-mitochondria_nuclear-encoded
GCAT	O75600	-0.216	0.620539	mito_others
GCDH	Q92947	-0.191	0.825608	mito_others
GCLM	D3DT44	0.0568	0.942108	non-mitochondria_nuclear-encoded
GCN1L1	Q92616	-0.0335	0.906337	non-mitochondria_nuclear-encoded
GCSH	P23434	-0.0149	0.974778	mito_others
GDAP2	Q9NXN4-2	-0.11	0.860305	non-mitochondria_nuclear-encoded
GDE1	H3BU22	0.414	0.50795	non-mitochondria_nuclear-encoded
GDI1	P31150	-0.0183	0.971762	non-mitochondria_nuclear-encoded
GDI2	P50395-2	0.347	0.569784	non-mitochondria_nuclear-encoded
GEMIN5	Q8TEQ6	-0.231	0.854498	non-mitochondria_nuclear-encoded
GFER	H3BRW3	0.37	0.482008	mito_others
GFM1	Q96RP9	-0.0166	0.971784	mito_others
GFPT1	Q06210-2	0.236	0.697478	non-mitochondria_nuclear-encoded
GGCX	P38435-2	-0.0498	0.853888	non-mitochondria_nuclear-encoded
GGH	Q92820	0.0512	0.842915	non-mitochondria_nuclear-encoded
GGT7	Q9UJ14-5	-0.703	0.649893	non-mitochondria_nuclear-encoded
GIGYF2	Q6Y7W6-4	-0.393	0.359643	non-mitochondria_nuclear-encoded
GIPC1	O14908	-0.158	0.740286	non-mitochondria_nuclear-encoded
GJA1	P17302	-0.127	0.703728	non-mitochondria_nuclear-encoded
GK	P32189-1	0.0701	0.786177	non-mitochondria_nuclear-encoded
GLB1	P16278-3	0.0344	0.933701	non-mitochondria_nuclear-encoded
GLCE	H0YNP1	0.164	0.826585	non-mitochondria_nuclear-encoded
GLG1	Q92896	0.0604	0.782828	non-mitochondria_nuclear-encoded
GLIPR2	Q9H4G4	0.788	0.303061	non-mitochondria_nuclear-encoded
GLO1	Q04760-2	1.12	0.552152	non-mitochondria_nuclear-encoded
GLRX3	O76003	-0.617	0.495083	non-mitochondria_nuclear-encoded
GLRX5	Q86SX6	-0.114	0.758851	mito_others
GLS	B8ZZA8	0.307	0.51488	mito_others
GLS.1	O94925	-0.0476	0.870524	non-mitochondria_nuclear-encoded
GLS.2	O94925-3	0.0223	0.927982	non-mitochondria_nuclear-encoded
GLT8D1	Q68CQ7-2	0.0777	0.907281	non-mitochondria_nuclear-encoded
GLT8D2	Q9H1C3	0.259	0.736287	non-mitochondria_nuclear-encoded
GLTP	H0YFS9	-0.217	0.432442	non-mitochondria_nuclear-encoded
GLUD1	P00367	0.158	0.504512	mito_others
GM2A	P17900	0.115	0.901338	non-mitochondria_nuclear-encoded
GMPS	P49915-2	-0.243	0.793228	non-mitochondria_nuclear-encoded
GNA11	P29992	-0.0411	0.911611	non-mitochondria_nuclear-encoded
GNA13	Q14344	0.0802	0.852941	non-mitochondria_nuclear-encoded
GNAI1	P63096	0.0837	0.804141	non-mitochondria_nuclear-encoded
GNAI2	P04899	-0.014	0.974596	non-mitochondria_nuclear-encoded
GNAI3	P08754	0.00358	0.994015	non-mitochondria_nuclear-encoded
GNAQ	P50148	0.0874	0.791179	non-mitochondria_nuclear-encoded
GNAS	P63092	-0.203	0.575346	non-mitochondria_nuclear-encoded
GNB1.1	P62873	0.0105	0.972218	non-mitochondria_nuclear-encoded
GNB2	P62879	-0.0642	0.862694	non-mitochondria_nuclear-encoded
GNB2L1	P63244	0.167	0.624661	non-mitochondria_nuclear-encoded
GNB4	Q9HAV0	-0.19	0.695804	non-mitochondria_nuclear-encoded
GNG10	P50151	-0.386	0.83534	non-mitochondria_nuclear-encoded
GNG12	Q9UBI6	-0.0788	0.880136	non-mitochondria_nuclear-encoded
GNG2	G3V3J9	0.293	0.762017	non-mitochondria_nuclear-encoded
GNG5	P63218	-0.14	0.831155	non-mitochondria_nuclear-encoded
GNPAT	O15228	-0.923	0.402422	non-mitochondria_nuclear-encoded
GNPDA1	D6RAY7	1.07	0.221869	non-mitochondria_nuclear-encoded
GNS	P15586	0.0668	0.820361	non-mitochondria_nuclear-encoded
GOLGA2	B7ZC06	0.0921	0.809257	non-mitochondria_nuclear-encoded
GOLGA2.1	Q08379	0.0753	0.767688	non-mitochondria_nuclear-encoded
GOLGA3	Q08378	-0.0297	0.927309	non-mitochondria_nuclear-encoded
GOLGA4	Q13439-4	-0.0355	0.939779	non-mitochondria_nuclear-encoded
GOLGA5	Q8TBA6-2	0.0625	0.790883	non-mitochondria_nuclear-encoded
GOLGB1	Q14789	-0.0663	0.875603	non-mitochondria_nuclear-encoded
GOLIM4	O00461	0.028	0.905565	non-mitochondria_nuclear-encoded
GOLM1	Q8NBJ4-2	0.561	0.437484	non-mitochondria_nuclear-encoded
GOLPH3	Q9H4A6	0.109	0.662838	mito_others
GOPC	Q9HD26-2	0.276	0.631464	non-mitochondria_nuclear-encoded
GORASP2	Q9H8Y8-2	-0.156	0.820577	non-mitochondria_nuclear-encoded
GOSR1	B4DQA8	0.141	0.737222	non-mitochondria_nuclear-encoded
GOSR2	E7EQ34	0.186	0.653554	non-mitochondria_nuclear-encoded
GOT2	P00505	0.0366	0.861333	mito_others
GPAA1	E9PPZ9	-0.0556	0.813968	non-mitochondria_nuclear-encoded
GPC1	P35052	-0.0991	0.721646	non-mitochondria_nuclear-encoded
GPD2	P43304	-0.0887	0.716196	mito_others
GPI	P06744	0.165	0.734858	non-mitochondria_nuclear-encoded
GPR107	G5E994	0.31	0.670381	non-mitochondria_nuclear-encoded
GPR108	Q9NPR9	0.415	0.656395	non-mitochondria_nuclear-encoded
GPR180	Q86V85	-0.028	0.949265	non-mitochondria_nuclear-encoded
GPS1	C9JFE4	-0.32	0.39568	non-mitochondria_nuclear-encoded
GPX1	A0A087WUQ6	-0.589	0.396833	mito_others
GPX4	K7ERP4	0.436	0.665908	mito_others
GPX7	Q96SL4	0.143	0.676827	non-mitochondria_nuclear-encoded
GPX8	E7ETY7	-0.359	0.33013	non-mitochondria_nuclear-encoded
GREM1	O60565	0.41	0.210516	non-mitochondria_nuclear-encoded
GRHPR	Q9UBQ7	0.233	0.630385	mito_others
GRN	P28799	0.14	0.808944	non-mitochondria_nuclear-encoded
GRPEL1	Q9HAV7	0.0912	0.695745	mito_others
GRSF1	H0Y8R1	0.149	0.570536	mito_others
GSDMD	E9PIB2	0.452	0.505671	non-mitochondria_nuclear-encoded
GSK3A	P49840	-0.0187	0.967525	non-mitochondria_nuclear-encoded
GSK3B	P49841	0.177	0.616377	non-mitochondria_nuclear-encoded
GSPT1	P15170-2	0.317	0.415246	non-mitochondria_nuclear-encoded
GSTK1	Q9Y2Q3	-0.106	0.676985	mito_others
GSTM3	P21266	-0.374	0.60085	non-mitochondria_nuclear-encoded
GSTO1	P78417	0.0782	0.813958	non-mitochondria_nuclear-encoded
GSTP1	P09211	0.114	0.739483	non-mitochondria_nuclear-encoded
GTPBP10	A4D1E9-2	0.12	0.733497	mito_others
GUF1	Q8N442	0.252	0.630673	mito_others
GULP1	Q9UBP9	0.244	0.637573	non-mitochondria_nuclear-encoded
GYG1	P46976-2	-0.079	0.910247	non-mitochondria_nuclear-encoded
GYPC	P04921-2	-0.174	0.842199	non-mitochondria_nuclear-encoded
GYS1	P13807-2	-0.147	0.751728	non-mitochondria_nuclear-encoded
H1F0	P07305	0.128	0.84622	non-mitochondria_nuclear-encoded
H1FX	Q92522	0.141	0.615704	non-mitochondria_nuclear-encoded
H2AFV	Q71UI9	-0.298	0.413974	non-mitochondria_nuclear-encoded
H2AFY	O75367-3	0.118	0.686831	non-mitochondria_nuclear-encoded
H6PD	R4GMU1	-0.0352	0.921574	non-mitochondria_nuclear-encoded
HABP4	Q5JVS0	0.0958	0.90048	non-mitochondria_nuclear-encoded
HACD2	Q6Y1H2	0.0518	0.931633	non-mitochondria_nuclear-encoded
HACD3	Q9P035	0.108	0.650317	non-mitochondria_nuclear-encoded
HADH	E9PF18	-0.137	0.68162	mito_others
HADHA	P40939	-0.0839	0.742189	mito_others
HADHB	P55084	-0.142	0.583325	mito_others
HAGH	H3BPK3	0.0218	0.974583	mito_others
HARS	B3KWE1	-0.0775	0.829151	non-mitochondria_nuclear-encoded
HARS2	P49590-2	1.1	0.413507	mito_others
HBS1L	Q9Y450	0.00107	0.997493	non-mitochondria_nuclear-encoded
HCCS	P53701	0.0564	0.893714	mito_OXPHOS_nuclear-encoded
hCG_2004980	D3DWV9	0.621	0.388594	non-mitochondria_nuclear-encoded
HDGF	P51858-2	0.211	0.604696	non-mitochondria_nuclear-encoded
HDLBP	Q00341	0.157	0.480052	non-mitochondria_nuclear-encoded
HEBP1	Q9NRV9	-0.119	0.850566	mito_others
HECTD1	A0A087X2H1	-0.627	0.500736	non-mitochondria_nuclear-encoded
HEL-S-109	V9HW75	0.0863	0.71151	non-mitochondria_nuclear-encoded
HERC4	Q5GLZ8-3	0.277	0.541383	non-mitochondria_nuclear-encoded
HEXA	H3BU85	0.0831	0.780614	non-mitochondria_nuclear-encoded
HEXB	P07686	0.0266	0.904816	non-mitochondria_nuclear-encoded
HGF	P14210-3	0.0389	0.926409	non-mitochondria_nuclear-encoded
HGS	O14964	-0.0247	0.960929	non-mitochondria_nuclear-encoded
HGSNAT	Q68CP4-2	0.126	0.788914	non-mitochondria_nuclear-encoded
HIBADH	P31937	-0.8	0.290464	mito_others
HIBCH	A0A087WXI1	0.0788	0.815583	mito_others
HINT1	P49773	0.498	0.466901	mito_others
HINT2	Q9BX68	-0.309	0.320871	mito_others
HIP1	O00291-3	-0.397	0.194706	non-mitochondria_nuclear-encoded
HIST1H1B	P16401	-0.086	0.817058	non-mitochondria_nuclear-encoded
HIST1H1E	P10412	-0.0284	0.945407	non-mitochondria_nuclear-encoded
HIST1H2AJ	Q99878	0.00357	0.98873	non-mitochondria_nuclear-encoded
HIST1H2BN	U3KQK0	-0.0625	0.826127	non-mitochondria_nuclear-encoded
HIST1H4A	P62805	-0.0326	0.906215	non-mitochondria_nuclear-encoded
HIST2H2AB	Q8IUE6	-0.117	0.635134	non-mitochondria_nuclear-encoded
HIST2H3PS2	Q5TEC6	-0.0568	0.831382	non-mitochondria_nuclear-encoded
HK1	P19367-4	-0.0536	0.831419	non-mitochondria_nuclear-encoded
HK2	E9PB90	-0.191	0.637324	non-mitochondria_nuclear-encoded
HLA-A	P01891	-0.0153	0.96047	non-mitochondria_nuclear-encoded
HLA-A.1	P30447	-0.0652	0.791777	non-mitochondria_nuclear-encoded
HLA-A.2	P10316	-0.0687	0.911754	non-mitochondria_nuclear-encoded
HLA-B	P30685	0.101	0.688917	non-mitochondria_nuclear-encoded
HLA-C	A2AEA2	-0.0429	0.855746	non-mitochondria_nuclear-encoded
HLA-C.1	P30501	-0.0634	0.859877	non-mitochondria_nuclear-encoded
HM13	Q8TCT9-5	0.0429	0.851296	non-mitochondria_nuclear-encoded
HMGA1	P17096	-0.107	0.852095	non-mitochondria_nuclear-encoded
HMGA1.1	P17096-2	0.0714	0.852356	non-mitochondria_nuclear-encoded
HMGA2	F5H2U8	0.0623	0.79857	non-mitochondria_nuclear-encoded
HMGB1	Q5T7C4	0.603	0.301331	non-mitochondria_nuclear-encoded
HMGB2	P26583	-0.223	0.670463	non-mitochondria_nuclear-encoded
HMGB3	E9PES6	0.167	0.672956	non-mitochondria_nuclear-encoded
HMGCL	P35914	-0.0755	0.812081	mito_others
HMGN1	A6NL93	-0.12	0.824434	non-mitochondria_nuclear-encoded
HMGN2	P05204	-0.00974	0.981105	non-mitochondria_nuclear-encoded
HMOX1	P09601	0.0672	0.875196	non-mitochondria_nuclear-encoded
HMOX2	P30519	-0.0776	0.900699	non-mitochondria_nuclear-encoded
HN1L	H3BU16	0.237	0.790763	non-mitochondria_nuclear-encoded
HNRNPA0	Q13151	0.0734	0.847978	non-mitochondria_nuclear-encoded
HNRNPA1	F8W6I7	0.0539	0.847365	non-mitochondria_nuclear-encoded
HNRNPA2B1	P22626-2	0.0263	0.910344	non-mitochondria_nuclear-encoded
HNRNPA3	P51991	0.0646	0.831831	non-mitochondria_nuclear-encoded
HNRNPAB	Q99729-3	0.145	0.54552	non-mitochondria_nuclear-encoded
HNRNPC	G3V4W0	0.185	0.476869	non-mitochondria_nuclear-encoded
HNRNPD	D6RF44	0.000852	0.997709	non-mitochondria_nuclear-encoded
HNRNPD.1	Q14103-3	0.089	0.754181	non-mitochondria_nuclear-encoded
HNRNPDL	A0A087WUK2	-0.0607	0.87758	non-mitochondria_nuclear-encoded
HNRNPF	P52597	-0.0465	0.925806	non-mitochondria_nuclear-encoded
HNRNPH1	E9PCY7	0.0739	0.787679	non-mitochondria_nuclear-encoded
HNRNPH2	P55795	0.0898	0.888666	non-mitochondria_nuclear-encoded
HNRNPH3	P31942-2	0.0546	0.885569	non-mitochondria_nuclear-encoded
HNRNPK	P61978-3	-0.0227	0.921223	non-mitochondria_nuclear-encoded
HNRNPL	P14866	0.308	0.579551	non-mitochondria_nuclear-encoded
HNRNPLL	B7WPG3	-0.0604	0.785224	non-mitochondria_nuclear-encoded
HNRNPM	A0A087X0X3	-0.184	0.458462	non-mitochondria_nuclear-encoded
HNRNPR	O43390	-0.0308	0.936653	non-mitochondria_nuclear-encoded
HNRNPU	Q00839	0.0194	0.939462	non-mitochondria_nuclear-encoded
HOMER3	Q9NSC5-2	0.177	0.788411	non-mitochondria_nuclear-encoded
HOOK3	Q86VS8	-0.0453	0.937961	non-mitochondria_nuclear-encoded
HP1BP3	Q5SSJ5	0.174	0.712267	non-mitochondria_nuclear-encoded
HPCAL1	E9PC71	0.0134	0.961863	non-mitochondria_nuclear-encoded
HPRT1	P00492	-0.0196	0.962709	non-mitochondria_nuclear-encoded
HRAS	P01112-2	0.0249	0.947906	non-mitochondria_nuclear-encoded
HS2ST1	Q7LGA3-3	0.119	0.809097	non-mitochondria_nuclear-encoded
HSBP1	O75506	-0.354	0.50586	non-mitochondria_nuclear-encoded
HSD17B10	Q99714	-0.0164	0.946191	mito_others
HSD17B11	D6RCD0	-0.82	0.216092	non-mitochondria_nuclear-encoded
HSD17B12	Q53GQ0	0.00106	0.99739	non-mitochondria_nuclear-encoded
HSD17B2	P37059	-0.113	0.735764	non-mitochondria_nuclear-encoded
HSD17B4	P51659	0.046	0.865954	mito_others
HSDL1	H3BQI7	0.00602	0.982811	mito_others
HSDL2	Q6YN16	0.356	0.452544	mito_others
HSP90AA1	P07900	0.103	0.64814	non-mitochondria_nuclear-encoded
HSP90AB1	P08238	0.0261	0.921883	non-mitochondria_nuclear-encoded
HSP90AB4P	Q58FF6	-0.0505	0.909957	non-mitochondria_nuclear-encoded
HSP90B1	P14625	0.122	0.658192	non-mitochondria_nuclear-encoded
HSPA13	P48723	0.59	0.57319	non-mitochondria_nuclear-encoded
HSPA1A	P08107	-0.0455	0.863499	non-mitochondria_nuclear-encoded
HSPA1L	P34931	0.0944	0.762137	non-mitochondria_nuclear-encoded
HSPA4	P34932	0.135	0.700179	non-mitochondria_nuclear-encoded
HSPA5	P11021	0.217	0.440548	non-mitochondria_nuclear-encoded
HSPA6	P17066	0.13	0.845912	non-mitochondria_nuclear-encoded
HSPA8	A8K7Q2	0.0645	0.784332	non-mitochondria_nuclear-encoded
HSPA8.1	P11142	0.0806	0.773684	non-mitochondria_nuclear-encoded
HSPA9	P38646	0.151	0.539161	mito_others
HSPB1	P04792	0.00312	0.988731	non-mitochondria_nuclear-encoded
HSPB6	O14558	0.128	0.658701	non-mitochondria_nuclear-encoded
HSPD1	P10809	0.0554	0.810948	mito_others
HSPE1	P61604	0.165	0.457629	mito_others
HSPE1-MOB4	S4R3N1	-0.351	0.482051	non-mitochondria_nuclear-encoded
HSPG2	P98160	-0.0528	0.827514	non-mitochondria_nuclear-encoded
HSPH1	Q92598-3	0.107	0.708496	non-mitochondria_nuclear-encoded
HTATIP2	Q9BUP3	-0.208	0.767808	mito_others
HTRA2	O43464-2	0.444	0.535615	mito_others
HUWE1	Q7Z6Z7-2	0.00571	0.98935	non-mitochondria_nuclear-encoded
HYOU1	Q9Y4L1	0.0574	0.840259	non-mitochondria_nuclear-encoded
IAH1	H7C5G1	0.276	0.556899	non-mitochondria_nuclear-encoded
IARS	P41252	0.193	0.531631	non-mitochondria_nuclear-encoded
IARS2	Q9NSE4	-0.245	0.404777	mito_others
ICAM1	P05362	-0.0827	0.784666	non-mitochondria_nuclear-encoded
ICT1	J3KS15	-0.197	0.635054	non-mitochondria_nuclear-encoded
IDH1	O75874	0.197	0.514138	non-mitochondria_nuclear-encoded
IDH2	P48735	-0.145	0.669719	mito_others
IDH3A	P50213	-0.0872	0.833531	mito_others
IDH3B	A0A087WZN1	0.0274	0.902141	mito_others
IDI1	Q13907	-1.6	0.267436	mito_others
IER3IP1	Q9Y5U9	0.119	0.828251	non-mitochondria_nuclear-encoded
IFI16	Q16666-3	0.121	0.786921	non-mitochondria_nuclear-encoded
IFIT5	Q13325-2	0.293	0.634754	non-mitochondria_nuclear-encoded
IFITM3	Q01628	-0.0627	0.912082	non-mitochondria_nuclear-encoded
IFNGR1	P15260	-0.193	0.744959	non-mitochondria_nuclear-encoded
IGF2BP1	Q9NZI8	0.181	0.467552	non-mitochondria_nuclear-encoded
IGF2BP2	F8W930	0.0327	0.948538	non-mitochondria_nuclear-encoded
IGF2BP3	O00425	0.0664	0.803264	non-mitochondria_nuclear-encoded
IGF2R	P11717	0.0795	0.752262	non-mitochondria_nuclear-encoded
IGFBP4	P22692-2	-0.389	0.534293	non-mitochondria_nuclear-encoded
IGFBP7	Q16270-2	-0.0079	0.973864	non-mitochondria_nuclear-encoded
IKBIP	Q70UQ0	-0.0469	0.874463	non-mitochondria_nuclear-encoded
IKBIP.1	Q70UQ0-4	0.109	0.73634	non-mitochondria_nuclear-encoded
IKBKAP	O95163	0.277	0.711551	non-mitochondria_nuclear-encoded
IKBKG	A0A087WV30	0.0598	0.847797	non-mitochondria_nuclear-encoded
IL6ST	P40189	-0.142	0.536942	non-mitochondria_nuclear-encoded
ILF2	B4DY09	-0.339	0.514387	non-mitochondria_nuclear-encoded
ILF3	Q12906	0.309	0.464123	non-mitochondria_nuclear-encoded
ILF3.1	Q12906-7	-0.00471	0.994831	non-mitochondria_nuclear-encoded
ILK	Q13418	-0.72	0.340643	non-mitochondria_nuclear-encoded
ILVBL	A1L0T0	0.0358	0.883743	non-mitochondria_nuclear-encoded
IMMT	Q16891-2	0.0953	0.717265	mito_others
IMPAD1	Q9NX62	-0.0392	0.904351	non-mitochondria_nuclear-encoded
IMPDH2	H0Y4R1	-0.137	0.693972	non-mitochondria_nuclear-encoded
INF2	Q27J81-2	0.0646	0.777153	non-mitochondria_nuclear-encoded
INPP5K	C9JZB0	0.114	0.896042	non-mitochondria_nuclear-encoded
INPPL1	O15357-2	-0.621	0.399289	non-mitochondria_nuclear-encoded
IPO11	F8WDV0	-0.541	0.358274	non-mitochondria_nuclear-encoded
IPO5	O00410	-0.173	0.533194	non-mitochondria_nuclear-encoded
IPO7	O95373	0.187	0.571161	non-mitochondria_nuclear-encoded
IPO9	Q96P70	0.286	0.454151	non-mitochondria_nuclear-encoded
IQGAP1	P46940	-0.124	0.649264	non-mitochondria_nuclear-encoded
IRGQ	Q8WZA9	0.413	0.369225	non-mitochondria_nuclear-encoded
ISCU	Q9H1K1	0.224	0.430809	mito_others
ISG15	P05161	-0.0848	0.866894	non-mitochondria_nuclear-encoded
IST1	P53990-2	-0.047	0.857533	non-mitochondria_nuclear-encoded
ITCH	Q96J02-3	0.0843	0.878583	non-mitochondria_nuclear-encoded
ITFG1	F5GXC5	-0.167	0.666987	non-mitochondria_nuclear-encoded
ITFG3	Q9H0X4	0.13	0.685588	non-mitochondria_nuclear-encoded
ITGA1	P56199	-0.134	0.862772	non-mitochondria_nuclear-encoded
ITGA2	E7ESP4	-0.0183	0.983215	non-mitochondria_nuclear-encoded
ITGA2.1	P17301	-0.00433	0.989327	non-mitochondria_nuclear-encoded
ITGA3	P26006	-0.00802	0.985203	non-mitochondria_nuclear-encoded
ITGA5	P08648	0.00309	0.99291	non-mitochondria_nuclear-encoded
ITGA6	P23229-4	0.166	0.691047	non-mitochondria_nuclear-encoded
ITGAV	P06756-3	-0.234	0.534592	non-mitochondria_nuclear-encoded
ITGB1	E7EUI6	0.0975	0.751621	non-mitochondria_nuclear-encoded
ITGB1.1	P05556	-0.0417	0.894003	non-mitochondria_nuclear-encoded
ITGB3	H3BM21	0.191	0.710317	non-mitochondria_nuclear-encoded
ITGB5	P18084	-0.143	0.756658	non-mitochondria_nuclear-encoded
ITM2B	Q9Y287-2	-0.0385	0.922216	non-mitochondria_nuclear-encoded
ITM2C	C9JG41	-0.0984	0.705534	non-mitochondria_nuclear-encoded
ITPR3	Q14573	-1.17	0.228091	non-mitochondria_nuclear-encoded
ITSN1	F8W7U0	0.322	0.39527	non-mitochondria_nuclear-encoded
ITSN2	A0A087WVF7	-0.442	0.202202	non-mitochondria_nuclear-encoded
IVD	P26440	-0.0437	0.863893	mito_others
IVNS1ABP	Q9Y6Y0	-0.0253	0.96603	non-mitochondria_nuclear-encoded
JAGN1	A0A087WY88	0.0179	0.961796	non-mitochondria_nuclear-encoded
JAK1	P23458	-0.192	0.704566	non-mitochondria_nuclear-encoded
JAM3	Q9BX67-2	0.131	0.618908	non-mitochondria_nuclear-encoded
KANK2	Q63ZY3-3	-0.105	0.718331	non-mitochondria_nuclear-encoded
KARS	Q15046	-0.00987	0.970671	non-mitochondria_nuclear-encoded
KCTD12	Q96CX2	-0.316	0.213161	non-mitochondria_nuclear-encoded
KDELC2	Q7Z4H8-2	-0.0615	0.924714	non-mitochondria_nuclear-encoded
KDELR1	M0R1Y2	0.0507	0.886209	non-mitochondria_nuclear-encoded
KDELR3	O43731-2	-0.099	0.810926	non-mitochondria_nuclear-encoded
KDSR	Q06136	0.0871	0.798511	non-mitochondria_nuclear-encoded
KHDRBS1	Q07666	0.0571	0.812547	non-mitochondria_nuclear-encoded
KHSRP	Q92945	0.0286	0.913903	non-mitochondria_nuclear-encoded
KIAA0196	E7EQI7	0.149	0.578389	non-mitochondria_nuclear-encoded
KIAA1033	A0A087X256	-0.191	0.582651	non-mitochondria_nuclear-encoded
KIAA1279	Q96EK5	0.277	0.52462	non-mitochondria_nuclear-encoded
KIAA1468	A0A075B785	0.333	0.609941	non-mitochondria_nuclear-encoded
KIAA2013	Q8IYS2	-0.195	0.743344	non-mitochondria_nuclear-encoded
KIDINS220	Q9ULH0-2	-0.0614	0.864921	non-mitochondria_nuclear-encoded
KIF5B	P33176	0.0576	0.835376	non-mitochondria_nuclear-encoded
KIRREL	Q96J84-3	-0.13	0.73896	non-mitochondria_nuclear-encoded
KLC1	G3V3H3	0.17	0.766386	non-mitochondria_nuclear-encoded
KPNA2	P52292	0.167	0.743698	non-mitochondria_nuclear-encoded
KPNA3	O00505	-0.103	0.866072	non-mitochondria_nuclear-encoded
KPNA4	O00629	0.126	0.696434	non-mitochondria_nuclear-encoded
KPNA6	O60684	-0.00681	0.978912	non-mitochondria_nuclear-encoded
KPNB1	Q14974	0.00506	0.982751	non-mitochondria_nuclear-encoded
KRAS	P01116-2	-0.0696	0.858229	non-mitochondria_nuclear-encoded
KRTCAP2	Q8N6L1	0.125	0.863866	non-mitochondria_nuclear-encoded
KTN1	Q86UP2	0.0863	0.764345	non-mitochondria_nuclear-encoded
LACTB	P83111	-0.0686	0.883318	mito_others
LACTB2	Q53H82	0.308	0.760635	mito_others
LAMA4	Q16363-2	0.17	0.795058	non-mitochondria_nuclear-encoded
LAMB1	G3XAI2	-0.114	0.747481	non-mitochondria_nuclear-encoded
LAMB2	P55268	0.424	0.310113	non-mitochondria_nuclear-encoded
LAMC1	P11047	0.141	0.540763	non-mitochondria_nuclear-encoded
LAMP1	P11279	0.0218	0.938702	non-mitochondria_nuclear-encoded
LAMP2	P13473	0.0427	0.886745	non-mitochondria_nuclear-encoded
LAMTOR1	Q6IAA8	-0.025	0.921594	non-mitochondria_nuclear-encoded
LAMTOR2	Q9Y2Q5	-0.0487	0.870058	non-mitochondria_nuclear-encoded
LAMTOR5	O43504	-0.0451	0.879076	non-mitochondria_nuclear-encoded
LAP3	P28838-2	-0.00478	0.985518	mito_others
LARP1	Q6PKG0-3	0.0463	0.906802	non-mitochondria_nuclear-encoded
LARP4	Q71RC2-5	0.17	0.817375	non-mitochondria_nuclear-encoded
LARS	B4DJ10	0.0702	0.960763	non-mitochondria_nuclear-encoded
LARS2	Q15031	0.192	0.54239	mito_others
LASP1	Q14847	0.126	0.803437	non-mitochondria_nuclear-encoded
LCLAT1	Q6UWP7-3	-0.446	0.774058	non-mitochondria_nuclear-encoded
LDAH	B5MDU6	0.209	0.716156	non-mitochondria_nuclear-encoded
LDHA	P00338	0.239	0.519018	non-mitochondria_nuclear-encoded
LDHB	P07195	0.173	0.67572	mito_others
LDLR	J3KMZ9	-0.0665	0.806751	non-mitochondria_nuclear-encoded
LEMD2	Q8NC56	0.69	0.283503	non-mitochondria_nuclear-encoded
LEMD3	Q9Y2U8	0.266	0.537093	non-mitochondria_nuclear-encoded
LEPRE1	Q32P28	0.0436	0.896975	non-mitochondria_nuclear-encoded
LEPREL1	Q8IVL5-2	-0.0339	0.912837	non-mitochondria_nuclear-encoded
LEPREL2	Q8IVL6	-0.0559	0.813253	non-mitochondria_nuclear-encoded
LEPREL4	Q92791	0.139	0.639532	non-mitochondria_nuclear-encoded
LEPROT	A0A087X0N2	0.0623	0.918931	non-mitochondria_nuclear-encoded
LEPROTL1	E5RIL0	0.0668	0.858853	non-mitochondria_nuclear-encoded
LETM1	O95202	0.0235	0.920681	mito_others
LGALS1	P09382	0.0503	0.817132	non-mitochondria_nuclear-encoded
LGALS3	P17931	0.0733	0.814762	non-mitochondria_nuclear-encoded
LGALS3BP	Q08380	-0.0487	0.838315	non-mitochondria_nuclear-encoded
LGALS8	F6V2D4	-0.116	0.73242	non-mitochondria_nuclear-encoded
LIMA1	Q9UHB6	-0.0823	0.785262	non-mitochondria_nuclear-encoded
LIMD1	C9JRJ5	0.161	0.785493	non-mitochondria_nuclear-encoded
LIMS1	P48059-2	-0.235	0.626263	non-mitochondria_nuclear-encoded
LIMS1.1	P48059-3	0.0609	0.801141	non-mitochondria_nuclear-encoded
LIMS2	Q7Z4I7	-0.347	0.413903	non-mitochondria_nuclear-encoded
LIN7C	Q9NUP9	0.165	0.643923	non-mitochondria_nuclear-encoded
LIPA	P38571-2	0.106	0.681476	non-mitochondria_nuclear-encoded
LLGL1	Q15334	0.027	0.938795	non-mitochondria_nuclear-encoded
LMAN1	P49257	0.147	0.582888	non-mitochondria_nuclear-encoded
LMAN2	Q12907	-0.131	0.606109	non-mitochondria_nuclear-encoded
LMAN2L	Q9H0V9	0.831	0.437546	non-mitochondria_nuclear-encoded
LMBRD1	Q9NUN5-4	0.19	0.835937	non-mitochondria_nuclear-encoded
LMBRD2	Q68DH5	-0.512	0.488427	non-mitochondria_nuclear-encoded
LMF1	H3BSB7	-0.189	0.735392	non-mitochondria_nuclear-encoded
LMF2	Q9BU23-3	-0.0831	0.770269	non-mitochondria_nuclear-encoded
LMNA	P02545	-0.0391	0.872656	non-mitochondria_nuclear-encoded
LMNA.1	P02545-2	-0.055	0.929955	non-mitochondria_nuclear-encoded
LMNB1	P20700	0.171	0.831077	non-mitochondria_nuclear-encoded
LMO7	E9PMS6	-0.194	0.385572	non-mitochondria_nuclear-encoded
LNP	Q9C0E8-2	-0.162	0.667539	non-mitochondria_nuclear-encoded
LNPEP	Q9UIQ6	-0.408	0.467457	non-mitochondria_nuclear-encoded
LONP1	K7EJE8	0.0829	0.717349	mito_others
LOX	P28300	0.0943	0.885694	non-mitochondria_nuclear-encoded
LOXL2	Q9Y4K0	-0.03	0.937688	non-mitochondria_nuclear-encoded
LPAR1	Q6GPG7	-0.0853	0.782419	non-mitochondria_nuclear-encoded
LPCAT1	Q8NF37	0.178	0.567815	non-mitochondria_nuclear-encoded
LPCAT2	Q7L5N7	0.0304	0.895615	non-mitochondria_nuclear-encoded
LPP	Q93052	-0.175	0.670463	non-mitochondria_nuclear-encoded
LPXN	E9PNX9	0.0907	0.744984	non-mitochondria_nuclear-encoded
LRCH4	O75427	-0.41	0.458126	non-mitochondria_nuclear-encoded
LRP1	Q07954	-0.0749	0.792203	non-mitochondria_nuclear-encoded
LRP10	Q7Z4F1	-0.0717	0.740666	non-mitochondria_nuclear-encoded
LRPAP1	P30533	0.0184	0.938689	non-mitochondria_nuclear-encoded
LRPPRC	P42704	0.0751	0.796575	mito_others
LRRC17	Q8N6Y2	-0.146	0.692409	non-mitochondria_nuclear-encoded
LRRC47	Q8N1G4	0.258	0.580605	non-mitochondria_nuclear-encoded
LRRC59	Q96AG4	0.276	0.299426	non-mitochondria_nuclear-encoded
LRRC8A	Q8IWT6	-0.383	0.379582	non-mitochondria_nuclear-encoded
LRRC8C	Q8TDW0	0.0233	0.976578	non-mitochondria_nuclear-encoded
LRRFIP1	Q32MZ4-3	-0.0433	0.891523	non-mitochondria_nuclear-encoded
LRRFIP2	Q9Y608-4	-0.109	0.746719	non-mitochondria_nuclear-encoded
LSG1	Q9H089	-0.184	0.614112	non-mitochondria_nuclear-encoded
LSM14A	K7EMZ9	0.0567	0.893339	non-mitochondria_nuclear-encoded
LSM14B	Q5TBP9	-0.0588	0.957117	non-mitochondria_nuclear-encoded
LSS	P48449	-0.0574	0.862264	non-mitochondria_nuclear-encoded
LTA4H	P09960-2	-0.49	0.605304	non-mitochondria_nuclear-encoded
LTBP1	Q14766	-0.00617	0.979882	non-mitochondria_nuclear-encoded
LTBR	F5H2E7	-0.068	0.919442	non-mitochondria_nuclear-encoded
LUZP1	Q86V48-2	-0.69	0.593883	non-mitochondria_nuclear-encoded
LYAR	Q9NX58	0.177	0.886839	non-mitochondria_nuclear-encoded
LYPLAL1	Q5VWZ2-2	-0.922	0.323569	mito_others
LYRM4	Q9HD34	-0.0589	0.925161	mito_others
LYRM7	Q5U5X0	0.215	0.615441	mito_OXPHOS_nuclear-encoded
M6PR	P20645	-0.0557	0.880977	non-mitochondria_nuclear-encoded
MACF1	H3BPE1	-0.0524	0.847156	non-mitochondria_nuclear-encoded
MACF1.1	Q9UPN3	-1.8	0.207548	non-mitochondria_nuclear-encoded
MADD	Q8WXG6-6	-0.352	0.634782	non-mitochondria_nuclear-encoded
MAGED2	Q5H909	0.0288	0.921218	non-mitochondria_nuclear-encoded
MAGOHB	F5H6P7	0.0856	0.91463	non-mitochondria_nuclear-encoded
MAGT1	A0A087WU53	0.156	0.751344	non-mitochondria_nuclear-encoded
MAN1A1	P33908	-0.212	0.748984	non-mitochondria_nuclear-encoded
MAN1A2	O60476	-0.127	0.663945	non-mitochondria_nuclear-encoded
MAN1B1	H0YG20	0.214	0.401707	non-mitochondria_nuclear-encoded
MAN1C1	Q9NR34	0.0138	0.954847	non-mitochondria_nuclear-encoded
MAN2A1	Q16706	0.264	0.364343	non-mitochondria_nuclear-encoded
MAN2B1	O00754-2	-0.12	0.870317	non-mitochondria_nuclear-encoded
MANBAL	Q9NQG1	0.155	0.716068	non-mitochondria_nuclear-encoded
MANF	P55145	-0.372	0.446756	non-mitochondria_nuclear-encoded
MAP1A	E9PGC8	-0.0339	0.923238	non-mitochondria_nuclear-encoded
MAP1B	P46821	0.0376	0.905329	non-mitochondria_nuclear-encoded
MAP1LC3A	Q9H492	-0.283	0.664724	non-mitochondria_nuclear-encoded
MAP1LC3B	H3BTL1	0.0641	0.814054	non-mitochondria_nuclear-encoded
MAP1S	Q66K74-2	-0.194	0.609664	non-mitochondria_nuclear-encoded
MAP2K2	P36507	-0.917	0.371225	non-mitochondria_nuclear-encoded
MAP2K3	P46734	0.559	0.353209	non-mitochondria_nuclear-encoded
MAP4	E7EVA0	0.126	0.658326	non-mitochondria_nuclear-encoded
MAP4K4	E7EN19	0.311	0.508485	non-mitochondria_nuclear-encoded
MAP7D1	Q3KQU3-4	0.156	0.723081	non-mitochondria_nuclear-encoded
MAPK1	P28482	0.137	0.820666	non-mitochondria_nuclear-encoded
MAPK3	P27361	0.103	0.834361	non-mitochondria_nuclear-encoded
MAPRE1	Q15691	0.0452	0.841943	non-mitochondria_nuclear-encoded
2022-03-05	Q9NX47	-0.0638	0.953255	non-mitochondria_nuclear-encoded
MARCKS	A0A087WZH7	-0.0793	0.770524	non-mitochondria_nuclear-encoded
MARCKSL1	P49006	-0.0323	0.914364	non-mitochondria_nuclear-encoded
MARK2	E7ETY4	0.121	0.87355	non-mitochondria_nuclear-encoded
MARS	P56192	-0.126	0.854457	non-mitochondria_nuclear-encoded
MAT2A	P31153	-0.432	0.464647	non-mitochondria_nuclear-encoded
MATR3	D6REM6	-0.0444	0.931038	non-mitochondria_nuclear-encoded
MAVS	Q7Z434	0.13	0.637845	mito_others
MBNL1	H7C4T5	-0.101	0.694239	non-mitochondria_nuclear-encoded
MBOAT7	Q96N66-3	0.0197	0.934741	non-mitochondria_nuclear-encoded
MCAM	P43121	-0.144	0.542829	non-mitochondria_nuclear-encoded
MCCC1	Q96RQ3	0.201	0.527273	mito_others
MCCC2	Q9HCC0-2	0.469	0.199643	mito_others
MCFD2	Q8NI22	-0.0468	0.963149	non-mitochondria_nuclear-encoded
MCOLN1	Q9GZU1	0.0853	0.908724	non-mitochondria_nuclear-encoded
MCTS1	Q9ULC4	0.184	0.683588	non-mitochondria_nuclear-encoded
MCU	Q8NE86-3	-0.31	0.708482	mito_others
MCUR1	Q96AQ8	0.322	0.32651	mito_others
MDH1	P40925	0.338	0.291431	non-mitochondria_nuclear-encoded
MDH2	P40926	-0.198	0.536905	mito_others
ME1	P48163	-0.0916	0.932685	non-mitochondria_nuclear-encoded
ME2	P23368	-0.0664	0.814813	mito_others
MESDC2	Q14696	-0.132	0.56607	non-mitochondria_nuclear-encoded
METAP1	P53582	0.221	0.778256	non-mitochondria_nuclear-encoded
METAP2	F8VQZ7	0.423	0.467389	non-mitochondria_nuclear-encoded
METTL7A	F8VQX6	-0.0966	0.876169	non-mitochondria_nuclear-encoded
MFF	Q9GZY8-2	0.143	0.684321	mito_others
MFGE8	H0YKS8	-0.382	0.510155	non-mitochondria_nuclear-encoded
MFGE8.1	Q08431	-0.0309	0.888226	non-mitochondria_nuclear-encoded
MFN1	H7C5H5	0.0774	0.936794	mito_others
MFN2	O95140	0.0141	0.961565	mito_others
MFSD1	H7C5U3	-0.203	0.649157	non-mitochondria_nuclear-encoded
MFSD10	D6RE79	-0.026	0.957734	non-mitochondria_nuclear-encoded
MFSD11	K7ES57	-0.218	0.505922	non-mitochondria_nuclear-encoded
MFSD8	Q8NHS3	0.108	0.750565	non-mitochondria_nuclear-encoded
MGARP	Q8TDB4	-0.106	0.63999	mito_others
MGAT1	P26572	0.0447	0.882925	non-mitochondria_nuclear-encoded
MGAT2	Q10469	0.0706	0.824283	non-mitochondria_nuclear-encoded
MGAT5	Q09328	-0.141	0.725073	non-mitochondria_nuclear-encoded
MGLL	Q99685-2	0.146	0.729993	non-mitochondria_nuclear-encoded
MGRN1	O60291-4	0.13	0.924154	non-mitochondria_nuclear-encoded
MGST1	P10620	0.0408	0.872381	mito_others
MGST3	Q5VV89	0.134	0.589132	mito_others
MIA3	Q5JRA6	-0.153	0.56463	non-mitochondria_nuclear-encoded
MICAL1	Q8TDZ2	-1.32	0.190493	non-mitochondria_nuclear-encoded
MICAL2	O94851-6	-0.259	0.659238	non-mitochondria_nuclear-encoded
MICU1	F6XEV2	0.173	0.480971	mito_others
MICU2	Q8IYU8	0.359	0.441022	mito_others
MIF	P14174	0.35	0.593525	non-mitochondria_nuclear-encoded
MINPP1	Q9UNW1	0.123	0.765502	non-mitochondria_nuclear-encoded
MIPEP	Q99797	0.0883	0.809029	mito_others
MKKS	Q9HB66	-0.0409	0.884006	non-mitochondria_nuclear-encoded
MLEC	Q14165	-0.359	0.330379	non-mitochondria_nuclear-encoded
MLST8	H3BSZ4	-0.0324	0.911496	non-mitochondria_nuclear-encoded
MLYCD	O95822	-0.0799	0.929153	mito_others
MME	P08473	0.106	0.717522	non-mitochondria_nuclear-encoded
MMGT1	Q8N4V1	-0.159	0.614675	non-mitochondria_nuclear-encoded
MMP1	P03956	0.117	0.747118	non-mitochondria_nuclear-encoded
MMP14	P50281	-0.45	0.486746	non-mitochondria_nuclear-encoded
MMP2	P08253-2	-0.241	0.516414	non-mitochondria_nuclear-encoded
MMS19	Q96T76-5	-0.00195	0.995805	non-mitochondria_nuclear-encoded
MOGS	Q13724-2	0.227	0.396335	non-mitochondria_nuclear-encoded
MON1B	H3BR21	0.0927	0.89697	non-mitochondria_nuclear-encoded
MOSPD2	R4GMN1	0.495	0.466227	non-mitochondria_nuclear-encoded
MOXD1	Q6UVY6	0.0508	0.830715	non-mitochondria_nuclear-encoded
MPDZ	O75970-5	0.145	0.799202	non-mitochondria_nuclear-encoded
MPG	A2IDA3	0.0717	0.926943	non-mitochondria_nuclear-encoded
MPP1	C9JB34	-0.0176	0.965484	non-mitochondria_nuclear-encoded
MPP6	Q9NZW5	0.0365	0.96548	non-mitochondria_nuclear-encoded
MPRIP	Q6WCQ1	-0.102	0.656341	non-mitochondria_nuclear-encoded
MPST	P25325	-0.381	0.443904	mito_others
MPZL1	O95297-4	-0.0464	0.872324	non-mitochondria_nuclear-encoded
MRC2	Q9UBG0	-0.107	0.628362	non-mitochondria_nuclear-encoded
MRGPRF	Q96AM1	-0.342	0.590865	non-mitochondria_nuclear-encoded
MRPL1	Q9BYD6	0.187	0.825471	mito_others
MRPL10	Q7Z7H8	0.113	0.894029	mito_others
MRPL11	Q9Y3B7	0.16	0.48633	mito_others
MRPL13	E5RJI7	-0.0623	0.898096	mito_others
MRPL14	Q6P1L8	0.035	0.937952	mito_others
MRPL15	Q9P015	0.0253	0.970395	mito_others
MRPL17	Q9NRX2	0.67	0.53389	mito_others
MRPL18	Q9H0U6	-0.0536	0.882817	mito_others
MRPL19	P49406	-0.374	0.379833	mito_others
MRPL2	Q5T653	-0.203	0.53993	mito_others
MRPL20	Q9BYC9	-0.000229	0.999717	mito_others
MRPL22	E7ESL0	-0.0888	0.846173	mito_others
MRPL24	Q96A35	0.137	0.741567	mito_others
MRPL27	D6RAN8	-0.0803	0.886746	mito_others
MRPL28	A2IDC7	0.19	0.672045	mito_others
MRPL3	H0Y9G6	0.209	0.544803	mito_others
MRPL30	B8ZZV5	-0.558	0.465598	mito_others
MRPL32	Q9BYC8	0.313	0.320062	mito_others
MRPL33	O75394	0.0957	0.817412	mito_others
MRPL37	Q9BZE1	0.607	0.264112	mito_others
MRPL38	Q96DV4	-0.0986	0.736365	mito_others
MRPL39	C9JG87	0.0601	0.850186	mito_others
MRPL4	K7EKI4	0.118	0.813141	mito_others
MRPL40	Q9NQ50	-0.188	0.570552	mito_others
MRPL41	Q8IXM3	-0.018	0.964651	mito_others
MRPL42	S4R360	0.293	0.459554	mito_others
MRPL43	H0Y6Y8	0.119	0.702319	mito_others
MRPL45	A0A087X2D5	-0.00433	0.991686	mito_others
MRPL46	Q9H2W6	0.16	0.529232	mito_others
MRPL47	Q9HD33-2	0.0711	0.948845	mito_others
MRPL48	F5H702	0.352	0.32938	mito_others
MRPL49	Q13405	-0.23	0.773015	mito_others
MRPL50	Q8N5N7	0.202	0.481719	mito_others
MRPL51	M0R176	0.303	0.83681	mito_others
MRPL53	Q96EL3	0.0531	0.85339	mito_others
MRPL55	Q7Z7F7	-0.186	0.641891	mito_others
MRPL57	Q9BQC6	0.0874	0.798961	mito_others
MRPL9	Q9BYD2	0.1	0.891768	mito_others
MRPS10	P82664	0.162	0.584379	mito_others
MRPS11	P82912-2	0.26	0.503182	mito_others
MRPS14	O60783	-0.37	0.810704	mito_others
MRPS15	P82914	0.209	0.471635	mito_others
MRPS16	A6ND22	0.453	0.255977	mito_others
MRPS17	E9PE17	0.331	0.680313	mito_others
MRPS18A	Q5QPA5	-0.075	0.900112	mito_others
MRPS18B	Q9Y676	0.0682	0.760556	mito_others
MRPS18C	H0YAG5	0.62	0.360534	mito_others
MRPS2	Q9Y399	0.0687	0.788931	mito_others
MRPS21	A0A075B746	0.0371	0.957111	mito_others
MRPS22	G5E9W7	-0.325	0.596177	mito_others
MRPS23	Q9Y3D9	0.161	0.506113	mito_others
MRPS24	Q96EL2	0.477	0.594296	mito_others
MRPS25	P82663	0.49	0.59752	mito_others
MRPS26	Q9BYN8	-0.151	0.930113	mito_others
MRPS27	Q92552	0.502	0.534021	mito_others
MRPS28	Q9Y2Q9	0.479	0.338374	mito_others
MRPS30	Q9NP92	-0.556	0.338267	mito_others
MRPS31	Q92665	-0.04	0.908524	mito_others
MRPS33	Q9Y291	-0.00483	0.991687	mito_others
MRPS34	C9JJ19	-0.871	0.441439	mito_others
MRPS35	P82673	-0.0146	0.971994	mito_others
MRPS36	P82909	-0.21	0.441352	mito_others
MRPS5	P82675	0.0361	0.930019	mito_others
MRPS7	J3QLS3	0.12	0.718935	mito_others
MRPS9	P82933	-0.00182	0.996684	mito_others
MRRF	Q96E11-8	-0.315	0.809159	mito_others
MSMO1	Q15800	0.0143	0.975094	non-mitochondria_nuclear-encoded
MSN	P26038	0.105	0.741454	non-mitochondria_nuclear-encoded
MSRA	Q9UJ68-2	-0.144	0.897712	mito_others
MT-ATP8	P03928	-0.624	0.302476	mito_OXPHOS_mitochondrial-encoded
MT-ND4	P03905	-0.697	0.272936	mito_OXPHOS_mitochondrial-encoded
MT1F	P04733	0.407	0.52197	non-mitochondria_nuclear-encoded
MT2A	P02795	0.212	0.388433	non-mitochondria_nuclear-encoded
MTCH1	H0Y8C3	0.209	0.493793	mito_others
MTCH2	E9PIE4	-0.0972	0.810336	mito_others
MTCH2.1	Q9Y6C9	0.212	0.521625	non-mitochondria_nuclear-encoded
MTDH	Q86UE4	0.0944	0.707345	non-mitochondria_nuclear-encoded
MTHFD1	P11586	0.12	0.674068	non-mitochondria_nuclear-encoded
MTHFD1L	B7ZM99	0.227	0.441265	mito_others
MTHFD2	P13995	0.249	0.542836	mito_others
MTIF3	Q9H2K0	0.0309	0.93718	mito_others
MTOR	P42345	0.141	0.577166	non-mitochondria_nuclear-encoded
MTPN	P58546	-0.0597	0.934487	non-mitochondria_nuclear-encoded
MTSS1L	A0A087WXN9	-0.358	0.54562	non-mitochondria_nuclear-encoded
MTX1	A0A087WZY4	-0.163	0.654834	mito_others
MTX2	O75431-2	0.569	0.226053	mito_others
MUT	P22033	-0.0949	0.882673	non-mitochondria_nuclear-encoded
MVB12A	E9PLL0	-0.169	0.620465	non-mitochondria_nuclear-encoded
MVP	Q14764	-0.0106	0.962199	non-mitochondria_nuclear-encoded
MXRA7	P84157	-0.696	0.278634	non-mitochondria_nuclear-encoded
MXRA7.1	P84157-2	0.046	0.866334	non-mitochondria_nuclear-encoded
MYADM	Q96S97	-0.13	0.792265	non-mitochondria_nuclear-encoded
MYBBP1A	I3L1L3	-0.142	0.848723	non-mitochondria_nuclear-encoded
MYCBP	A0A087WV05	-0.282	0.76951	non-mitochondria_nuclear-encoded
MYDGF	Q969H8	0.148	0.629881	non-mitochondria_nuclear-encoded
MYEF2	Q9P2K5-2	-0.131	0.944341	non-mitochondria_nuclear-encoded
MYH10	P35580	-0.107	0.687156	non-mitochondria_nuclear-encoded
MYH9	P35579	0.0821	0.771874	non-mitochondria_nuclear-encoded
MYL12A	J3QRS3	0.0933	0.811692	non-mitochondria_nuclear-encoded
MYL6	G8JLA2	0.0852	0.787309	non-mitochondria_nuclear-encoded
MYL6B	P14649	0.0497	0.914409	non-mitochondria_nuclear-encoded
MYL9	P24844	0.109	0.770974	non-mitochondria_nuclear-encoded
MYLK	Q15746-4	-0.0486	0.900042	non-mitochondria_nuclear-encoded
MYO18A	Q92614-4	-0.2	0.427955	non-mitochondria_nuclear-encoded
MYO1C	F5H6E2	-0.103	0.768784	non-mitochondria_nuclear-encoded
MYO5A	G3V394	-0.742	0.215376	non-mitochondria_nuclear-encoded
MYO5B	Q9ULV0	0.0404	0.98113	non-mitochondria_nuclear-encoded
MYO6	Q9UM54-6	-0.342	0.371623	non-mitochondria_nuclear-encoded
MYOF	Q9NZM1-6	-0.125	0.575218	non-mitochondria_nuclear-encoded
NAA10	P41227-2	-0.523	0.383054	non-mitochondria_nuclear-encoded
NAA15	Q9BXJ9	-0.309	0.429321	non-mitochondria_nuclear-encoded
NAA25	Q14CX7	-0.44	0.480251	non-mitochondria_nuclear-encoded
NAA50	A0A087WWJ2	-0.352	0.534498	non-mitochondria_nuclear-encoded
NACA	F8VZJ2	-0.056	0.830367	non-mitochondria_nuclear-encoded
NAGK	H7C3G9	0.779	0.261942	non-mitochondria_nuclear-encoded
NAMPT	P43490	-0.32	0.356142	non-mitochondria_nuclear-encoded
NANS	Q9NR45	0.0581	0.903092	non-mitochondria_nuclear-encoded
NAP1L1	F8W020	-0.0347	0.882634	non-mitochondria_nuclear-encoded
NAP1L4	Q99733	0.00608	0.987596	non-mitochondria_nuclear-encoded
NAPA	P54920	0.0557	0.844425	non-mitochondria_nuclear-encoded
NAPG	Q99747	-0.0348	0.932762	non-mitochondria_nuclear-encoded
NARS	O43776	-0.164	0.678326	non-mitochondria_nuclear-encoded
NAT14	M0R1E3	0.13	0.816563	non-mitochondria_nuclear-encoded
NAV1	Q8NEY1-2	-0.0213	0.976922	non-mitochondria_nuclear-encoded
NBR1	B7Z5R6	0.247	0.458981	mito_others
NCAPD2	Q15021	-0.407	0.527151	non-mitochondria_nuclear-encoded
NCAPG	Q9BPX3	-0.251	0.849932	non-mitochondria_nuclear-encoded
NCBP1	Q09161	0.0781	0.878196	non-mitochondria_nuclear-encoded
NCEH1	Q6PIU2	-0.0422	0.865348	non-mitochondria_nuclear-encoded
NCKAP1	Q9Y2A7	-0.178	0.451383	non-mitochondria_nuclear-encoded
NCL	P19338	-0.094	0.693941	non-mitochondria_nuclear-encoded
NCLN	Q969V3-2	-0.00805	0.973995	non-mitochondria_nuclear-encoded
NCOA4	Q13772	0.108	0.801108	non-mitochondria_nuclear-encoded
NDFIP1	Q9BT67	-0.0456	0.948501	non-mitochondria_nuclear-encoded
NDFIP2	H7C5F7	0.101	0.663761	non-mitochondria_nuclear-encoded
NDRG1	Q92597	-0.12	0.781891	non-mitochondria_nuclear-encoded
NDRG3	Q5TH30	-0.00541	0.983016	non-mitochondria_nuclear-encoded
NDUFA10	A0A087WXC5	-0.271	0.260286	mito_OXPHOS_nuclear-encoded
NDUFA12	Q9UI09	-0.161	0.658084	mito_OXPHOS_nuclear-encoded
NDUFA2	O43678	0.132	0.817908	mito_OXPHOS_nuclear-encoded
NDUFA3	O95167	-0.341	0.430378	mito_OXPHOS_nuclear-encoded
NDUFA4	O00483	-0.186	0.645427	mito_OXPHOS_nuclear-encoded
NDUFA5	F8WAS3	0.0286	0.894391	mito_OXPHOS_nuclear-encoded
NDUFA6	R4GN43	0.131	0.692015	mito_OXPHOS_nuclear-encoded
NDUFA7	O95182	-0.213	0.571365	mito_OXPHOS_nuclear-encoded
NDUFA8	P51970	-0.395	0.332779	mito_OXPHOS_nuclear-encoded
NDUFA9	Q16795	0.357	0.318696	mito_OXPHOS_nuclear-encoded
NDUFAB1	O14561	0.279	0.806843	mito_OXPHOS_nuclear-encoded
NDUFAF2	Q8N183	0.0851	0.806969	mito_OXPHOS_nuclear-encoded
NDUFAF4	Q9P032	0.304	0.37504	mito_OXPHOS_nuclear-encoded
NDUFAF7	C9J236	-1.25	0.304406	mito_OXPHOS_nuclear-encoded
NDUFB1	O75438	-0.362	0.463278	mito_OXPHOS_nuclear-encoded
NDUFB10	H3BPJ9	-0.239	0.347521	mito_OXPHOS_nuclear-encoded
NDUFB11	Q9NX14	-0.0575	0.887075	mito_OXPHOS_nuclear-encoded
NDUFB5	E7EWP0	-0.0803	0.872205	mito_OXPHOS_nuclear-encoded
NDUFB8	K9J7I2	0.225	0.797146	mito_OXPHOS_nuclear-encoded
NDUFC1	O43677	-0.424	0.319533	mito_OXPHOS_nuclear-encoded
NDUFS1	P28331	-0.218	0.387502	mito_OXPHOS_nuclear-encoded
NDUFS2	O75306-2	0.0511	0.881996	mito_OXPHOS_nuclear-encoded
NDUFS3	O75489	0.0366	0.891604	mito_OXPHOS_nuclear-encoded
NDUFS4	H0Y9M8	-0.211	0.422641	mito_OXPHOS_nuclear-encoded
NDUFS5	O43920	-0.449	0.295892	mito_OXPHOS_nuclear-encoded
NDUFS6	O75380	-0.183	0.650758	mito_OXPHOS_nuclear-encoded
NDUFS7	F5H5N1	0.0447	0.890033	mito_OXPHOS_nuclear-encoded
NDUFS8	O00217	-0.0465	0.908469	mito_OXPHOS_nuclear-encoded
NDUFV1	G3V0I5	-0.0249	0.943718	mito_OXPHOS_nuclear-encoded
NDUFV2	E7EPT4	-0.0624	0.818686	mito_OXPHOS_nuclear-encoded
NECAP2	Q9NVZ3	-0.134	0.862932	non-mitochondria_nuclear-encoded
NEDD4	P46934-4	-0.0332	0.948275	non-mitochondria_nuclear-encoded
NEK9	Q8TD19	-0.376	0.423725	non-mitochondria_nuclear-encoded
NENF	Q9UMX5	0.0221	0.931259	non-mitochondria_nuclear-encoded
NEO1	Q92859-3	-0.0551	0.822013	non-mitochondria_nuclear-encoded
NES	P48681	0.0296	0.908908	non-mitochondria_nuclear-encoded
NEU1	Q99519	0.422	0.459954	non-mitochondria_nuclear-encoded
NEXN	Q0ZGT2-4	-0.0726	0.865364	non-mitochondria_nuclear-encoded
NFS1	Q9Y697-2	0.0315	0.902903	mito_others
NFU1	Q9UMS0-3	0.0194	0.953172	mito_others
NHP2L1	B1AHD1	-0.0972	0.760841	non-mitochondria_nuclear-encoded
NID2	Q14112-2	-0.0927	0.852047	non-mitochondria_nuclear-encoded
NIPA1	Q7RTP0	0.11	0.832254	non-mitochondria_nuclear-encoded
NIPSNAP1	Q9BPW8	-0.515	0.471969	mito_others
NIPSNAP3A	Q9UFN0	0.317	0.764027	mito_others
NIT2	Q9NQR4	-0.129	0.850481	mito_others
NLN	Q9BYT8	-0.103	0.762105	mito_others
NME1	P15531	-0.00935	0.978221	non-mitochondria_nuclear-encoded
NME1-NME2	Q32Q12	-0.0461	0.876874	non-mitochondria_nuclear-encoded
NME3	Q13232	-0.142	0.844847	mito_others
NME4	A0A087WVT9	-0.0232	0.975049	mito_others
NMT1	P30419	0.0445	0.909116	non-mitochondria_nuclear-encoded
NMT2	Q5VUC7	-0.0701	0.818544	non-mitochondria_nuclear-encoded
NNT	E9PCX7	0.6	0.195875	mito_others
NNT.1	Q13423	0.0668	0.773734	non-mitochondria_nuclear-encoded
NOA1	Q8NC60	-0.0928	0.960151	mito_others
NOMO1	A0A087X117	-0.11	0.675188	non-mitochondria_nuclear-encoded
NOMO3	J3KN36	0.013	0.978671	non-mitochondria_nuclear-encoded
NONO	Q15233	-0.0709	0.845531	non-mitochondria_nuclear-encoded
NOP2	A0A087WV73	-0.0494	0.950812	non-mitochondria_nuclear-encoded
NOP56	O00567	-0.0353	0.938185	non-mitochondria_nuclear-encoded
NOP58	Q9Y2X3	0.148	0.762699	non-mitochondria_nuclear-encoded
NOSIP	A0A075B6F9	0.475	0.712411	non-mitochondria_nuclear-encoded
NOTCH2	Q04721	-0.266	0.748091	non-mitochondria_nuclear-encoded
NPC1	O15118	-0.45	0.287465	non-mitochondria_nuclear-encoded
NPC2	G3V2V8	-0.0142	0.956508	non-mitochondria_nuclear-encoded
NPEPPS	E9PLK3	0.671	0.261518	non-mitochondria_nuclear-encoded
NPLOC4	Q8TAT6	0.388	0.367164	non-mitochondria_nuclear-encoded
NPM1	P06748-2	-0.0322	0.898348	non-mitochondria_nuclear-encoded
NPTN	Q9Y639-1	0.0698	0.885191	non-mitochondria_nuclear-encoded
NQO1	B4DLR8	0.126	0.724544	non-mitochondria_nuclear-encoded
NRAS	P01111	-0.156	0.829491	non-mitochondria_nuclear-encoded
NRBP1	Q9UHY1	0.362	0.286243	non-mitochondria_nuclear-encoded
NRD1	G3V1R5	-0.175	0.663515	non-mitochondria_nuclear-encoded
NRP1	E9PEP6	-0.0833	0.775634	non-mitochondria_nuclear-encoded
NRP2	O60462-4	-0.161	0.862232	non-mitochondria_nuclear-encoded
NSDHL	Q15738	0.1	0.734845	non-mitochondria_nuclear-encoded
NSF	I3L0N3	-0.217	0.369791	non-mitochondria_nuclear-encoded
NSFL1C	Q9UNZ2-4	-0.0101	0.990464	non-mitochondria_nuclear-encoded
NSUN2	Q08J23-2	0.147	0.842753	mito_others
NT5C2	P49902	-0.045	0.933236	non-mitochondria_nuclear-encoded
NT5C3A	X6RM59	0.0476	0.931222	non-mitochondria_nuclear-encoded
NT5DC2	Q9H857	-0.389	0.587333	mito_others
NT5DC3	Q86UY8-2	-0.0283	0.958928	mito_others
NT5E	P21589	-0.0563	0.893759	non-mitochondria_nuclear-encoded
NTMT1	Q9BV86	0.177	0.527504	non-mitochondria_nuclear-encoded
NTPCR	Q9BSD7	0.0121	0.984956	non-mitochondria_nuclear-encoded
NUCB1	Q02818	0.0317	0.885161	non-mitochondria_nuclear-encoded
NUDC	Q9Y266	0.445	0.2947	non-mitochondria_nuclear-encoded
NUDCD3	Q8IVD9	0.0724	0.903694	non-mitochondria_nuclear-encoded
NUDT19	A8MXV4	-0.436	0.393139	mito_others
NUDT21	H3BV41	0.203	0.577327	non-mitochondria_nuclear-encoded
NUFIP2	Q7Z417	0.109	0.848764	non-mitochondria_nuclear-encoded
NUMB	P49757-4	-0.0748	0.817093	non-mitochondria_nuclear-encoded
NUP155	E9PF10	0.585	0.708621	non-mitochondria_nuclear-encoded
NUP54	Q7Z3B4-2	0.233	0.624112	non-mitochondria_nuclear-encoded
NUP88	J3KMX1	-1.89	0.385606	non-mitochondria_nuclear-encoded
NUP93	H3BVG0	-0.0227	0.940902	non-mitochondria_nuclear-encoded
NUTF2	P61970	-0.523	0.274896	non-mitochondria_nuclear-encoded
OAT	P04181	0.121	0.569405	mito_others
OCIAD1	D6RDK6	0.0767	0.777392	mito_others
OCIAD2	Q56VL3	0.0187	0.976979	mito_others
OCRL	Q01968-2	-0.38	0.377729	non-mitochondria_nuclear-encoded
ODR4	Q5SWX8	0.146	0.725093	non-mitochondria_nuclear-encoded
OGDH	E9PCR7	0.0283	0.90566	mito_others
OGFOD3	J3QRG1	0.106	0.727338	non-mitochondria_nuclear-encoded
OLA1	J3KQ32	0.615	0.270082	non-mitochondria_nuclear-encoded
OPA1	O60313	-0.386	0.406764	mito_others
OPTN	Q96CV9-2	-0.132	0.747523	non-mitochondria_nuclear-encoded
ORMDL1	F6WST4	-0.101	0.820001	non-mitochondria_nuclear-encoded
ORMDL3	J3QRM9	0.0277	0.930391	non-mitochondria_nuclear-encoded
OS9	Q13438-8	0.467	0.230614	non-mitochondria_nuclear-encoded
OSBP	P22059	0.00569	0.992762	non-mitochondria_nuclear-encoded
OSBPL11	Q9BXB4	0.0593	0.903336	non-mitochondria_nuclear-encoded
OSBPL3	Q9H4L5-2	0.48	0.39303	non-mitochondria_nuclear-encoded
OSBPL8	Q9BZF1-3	-0.0202	0.932348	non-mitochondria_nuclear-encoded
OSMR	Q99650	0.0611	0.814611	non-mitochondria_nuclear-encoded
OSTM1	Q86WC4	0.299	0.492379	non-mitochondria_nuclear-encoded
OTUB1	F5GYN4	0.346	0.464984	non-mitochondria_nuclear-encoded
OVCA2	Q8WZ82	-0.0519	0.940886	non-mitochondria_nuclear-encoded
OXA1L	S4R3Q9	0.349	0.333508	mito_others
OXCT1	P55809	0.00874	0.97179	mito_others
OXSM	Q9NWU1-2	0.814	0.469509	mito_others
OXSR1	O95747	-0.302	0.239533	non-mitochondria_nuclear-encoded
P2RX4	F6SFZ6	-0.108	0.760872	non-mitochondria_nuclear-encoded
P4HA1	P13674	-0.0356	0.915735	non-mitochondria_nuclear-encoded
P4HA2	O15460-2	0.0806	0.747557	non-mitochondria_nuclear-encoded
P4HB	P07237	0.0558	0.869218	non-mitochondria_nuclear-encoded
P56181-2	P56181-2	-0.428	0.305483	non-mitochondria_nuclear-encoded
PA2G4	Q9UQ80	-0.113	0.600982	non-mitochondria_nuclear-encoded
PABPC1	P11940	0.23	0.312224	non-mitochondria_nuclear-encoded
PABPC4	Q13310-2	-0.242	0.53668	non-mitochondria_nuclear-encoded
PABPN1	Q86U42-2	0.0789	0.953535	non-mitochondria_nuclear-encoded
PACSIN2	Q9UNF0	0.00692	0.976297	non-mitochondria_nuclear-encoded
PAFAH1B1	P43034	-0.366	0.383278	non-mitochondria_nuclear-encoded
PAFAH1B2	P68402-3	0.589	0.589485	non-mitochondria_nuclear-encoded
PAFAH1B3	M0QXS6	-0.117	0.794124	non-mitochondria_nuclear-encoded
PAICS	E9PBS1	-0.2	0.598298	mito_others
PAIP1	D6REB4	-0.0608	0.794147	non-mitochondria_nuclear-encoded
PAK2	Q13177	-0.156	0.640278	non-mitochondria_nuclear-encoded
PALLD	Q8WX93-4	-0.041	0.86768	non-mitochondria_nuclear-encoded
PAMR1	E9PMN5	-0.0909	0.873592	non-mitochondria_nuclear-encoded
PAPSS1	O43252	-0.25	0.568262	non-mitochondria_nuclear-encoded
PAPSS2	O95340	-0.0247	0.942263	non-mitochondria_nuclear-encoded
PARK7	Q99497	0.0561	0.81356	mito_others
PARP1	P09874	-0.00944	0.978281	non-mitochondria_nuclear-encoded
PARP14	H7C5R8	0.0283	0.977131	non-mitochondria_nuclear-encoded
PARP4	Q9UKK3	-0.0102	0.970819	non-mitochondria_nuclear-encoded
PARVA	J3KNQ4	-0.0477	0.832772	non-mitochondria_nuclear-encoded
PAWR	Q96IZ0	0.103	0.88735	non-mitochondria_nuclear-encoded
PBXIP1	Q96AQ6-2	0.136	0.596001	non-mitochondria_nuclear-encoded
PC	P11498	-0.0314	0.901655	mito_others
PCBP1	Q15365	-0.214	0.452513	non-mitochondria_nuclear-encoded
PCBP2	Q15366-6	0.176	0.519003	non-mitochondria_nuclear-encoded
PCCA	P05165-3	-0.0975	0.888426	mito_others
PCCB	E7EUY3	0.232	0.516613	mito_others
PCDHGC4	A0A087WUC2	0.0584	0.909866	non-mitochondria_nuclear-encoded
PCF11	E9PQ01	-0.0462	0.894707	non-mitochondria_nuclear-encoded
PCK2	Q16822	0.407	0.526188	mito_others
PCMT1	H7BY58	0.0699	0.832996	non-mitochondria_nuclear-encoded
PCNA	P12004	0.458	0.324385	non-mitochondria_nuclear-encoded
PCOLCE	Q15113	0.3	0.699404	non-mitochondria_nuclear-encoded
PCYOX1	Q9UHG3	0.0824	0.778478	non-mitochondria_nuclear-encoded
PCYT1A	C9J050	0.211	0.706711	non-mitochondria_nuclear-encoded
PDAP1	Q13442	0.212	0.442053	non-mitochondria_nuclear-encoded
PDCD10	Q9BUL8	0.363	0.566405	non-mitochondria_nuclear-encoded
PDCD5	K7ESJ4	0.401	0.740149	non-mitochondria_nuclear-encoded
PDCD6	O75340-2	0.0151	0.975687	non-mitochondria_nuclear-encoded
PDCD6IP	Q8WUM4	0.0461	0.885192	non-mitochondria_nuclear-encoded
PDE12	F6T1Q0	-0.151	0.683295	mito_others
PDE5A	O76074-2	0.104	0.803334	non-mitochondria_nuclear-encoded
PDGFRA	P16234	-0.0833	0.892819	non-mitochondria_nuclear-encoded
PDGFRB	P09619	-0.0186	0.941292	non-mitochondria_nuclear-encoded
PDHA1	P08559	-0.00965	0.984507	mito_others
PDHB	P11177-2	-0.00645	0.979898	mito_others
PDHX	O00330-3	-0.296	0.494188	mito_others
PDIA3	H7BZJ3	0.104	0.798608	non-mitochondria_nuclear-encoded
PDIA3.1	P30101	-0.00587	0.98258	non-mitochondria_nuclear-encoded
PDIA4	P13667	0.163	0.480331	non-mitochondria_nuclear-encoded
PDIA5	Q14554	-0.00149	0.996601	non-mitochondria_nuclear-encoded
PDIA6	Q15084-3	0.276	0.263993	non-mitochondria_nuclear-encoded
PDK1	Q15118	-0.555	0.474096	mito_others
PDLIM1	O00151	-0.296	0.385549	non-mitochondria_nuclear-encoded
PDLIM4	P50479	0.0453	0.898445	non-mitochondria_nuclear-encoded
PDLIM5	Q96HC4	0.118	0.689906	non-mitochondria_nuclear-encoded
PDLIM7	Q9NR12-2	-0.121	0.689882	non-mitochondria_nuclear-encoded
PDP1	Q9P0J1	-0.0344	0.949248	mito_others
PDPR	A8MT40	-0.682	0.322035	mito_others
PDXDC1	H3BND4	0.123	0.798233	non-mitochondria_nuclear-encoded
PEBP1	P30086	-0.0674	0.904728	non-mitochondria_nuclear-encoded
PEF1	Q9UBV8	-0.0748	0.959785	non-mitochondria_nuclear-encoded
PELO	Q9BRX2	-0.237	0.797016	non-mitochondria_nuclear-encoded
PEPD	P12955-3	-0.0911	0.775434	non-mitochondria_nuclear-encoded
PEX11B	O96011	-0.171	0.512893	mito_others
PEX14	O75381-2	-0.108	0.721255	non-mitochondria_nuclear-encoded
PEX19	Q5QNY5	-0.0355	0.93186	non-mitochondria_nuclear-encoded
PEX3	P56589	0.0435	0.922319	non-mitochondria_nuclear-encoded
PFDN2	Q9UHV9	-0.2	0.523473	non-mitochondria_nuclear-encoded
PFDN6	O15212	0.278	0.841406	non-mitochondria_nuclear-encoded
PFKL	P17858	-0.485	0.653531	non-mitochondria_nuclear-encoded
PFKM	P08237	-0.0917	0.839581	non-mitochondria_nuclear-encoded
PFKP	Q01813	-0.356	0.661101	non-mitochondria_nuclear-encoded
PFN1	P07737	0.0855	0.746882	non-mitochondria_nuclear-encoded
PFN2	C9J712	0.156	0.571184	non-mitochondria_nuclear-encoded
PGAM1	P18669	-0.0134	0.974565	non-mitochondria_nuclear-encoded
PGAM5	Q96HS1	-0.0942	0.823954	mito_others
PGD	P52209-2	-0.0827	0.756782	non-mitochondria_nuclear-encoded
PGK1	P00558	0.0674	0.772638	non-mitochondria_nuclear-encoded
PGLS	O95336	0.367	0.495924	non-mitochondria_nuclear-encoded
PGM3	O95394	0.084	0.934561	non-mitochondria_nuclear-encoded
PGP	A6NDG6	0.0711	0.78207	non-mitochondria_nuclear-encoded
PGRMC1	O00264	-0.0392	0.87841	non-mitochondria_nuclear-encoded
PGRMC2	O15173	-0.0658	0.780611	non-mitochondria_nuclear-encoded
PHB	P35232	0.184	0.581781	mito_others
PHB2	J3KPX7	0.101	0.770134	mito_others
PHGDH	O43175	0.667	0.492424	non-mitochondria_nuclear-encoded
PHLDA2	Q53GA4	-0.189	0.787492	non-mitochondria_nuclear-encoded
PHLDB1	Q86UU1-2	-0.203	0.59322	non-mitochondria_nuclear-encoded
PHPT1	Q9NRX4-2	0.1	0.828134	non-mitochondria_nuclear-encoded
PI4K2A	Q9BTU6	0.00918	0.979392	non-mitochondria_nuclear-encoded
PI4KA	J3KN10	0.769	0.367606	non-mitochondria_nuclear-encoded
PICALM	H0YEF7	-0.0625	0.899553	non-mitochondria_nuclear-encoded
PICALM.1	Q13492-3	-0.244	0.534484	non-mitochondria_nuclear-encoded
PIEZO1	Q92508	0.13	0.768818	non-mitochondria_nuclear-encoded
PIGG	E7EM50	0.0697	0.862809	non-mitochondria_nuclear-encoded
PIGK	Q92643	0.182	0.749089	non-mitochondria_nuclear-encoded
PIGS	Q96S52	-0.842	0.340696	non-mitochondria_nuclear-encoded
PIGT	Q969N2-2	-0.703	0.26421	non-mitochondria_nuclear-encoded
PIGU	Q9H490-2	-0.205	0.486281	non-mitochondria_nuclear-encoded
PIK3C3	A8MYT4	-0.851	0.226953	non-mitochondria_nuclear-encoded
PIN1	K7EN45	0.14	0.854355	non-mitochondria_nuclear-encoded
PIP4K2A	P48426-2	-0.132	0.896923	non-mitochondria_nuclear-encoded
PITPNA	F5GWE5	0.0492	0.930521	non-mitochondria_nuclear-encoded
PITPNB	P48739	-0.0356	0.964834	non-mitochondria_nuclear-encoded
PITRM1	Q5JRX3	-0.193	0.49746	mito_others
PKD2	Q13563-3	0.338	0.543605	non-mitochondria_nuclear-encoded
PKM	P14618	0.109	0.663964	non-mitochondria_nuclear-encoded
PKN2	Q16513-3	0.18	0.834467	non-mitochondria_nuclear-encoded
PLAA	Q9Y263	-0.274	0.35526	non-mitochondria_nuclear-encoded
PLAT	P00750-3	-0.209	0.396127	non-mitochondria_nuclear-encoded
PLAU	P00749-2	-0.0747	0.782168	non-mitochondria_nuclear-encoded
PLAUR	M0R1I2	-0.283	0.625122	non-mitochondria_nuclear-encoded
PLBD2	Q8NHP8	0.0789	0.887599	non-mitochondria_nuclear-encoded
PLCB3	Q01970-2	-0.364	0.330595	non-mitochondria_nuclear-encoded
PLCD1	P51178	-0.0329	0.946108	non-mitochondria_nuclear-encoded
PLCD3	Q8N3E9	0.415	0.249533	non-mitochondria_nuclear-encoded
PLCL2	Q9UPR0-2	0.0593	0.922515	non-mitochondria_nuclear-encoded
PLD1	F8WBV7	-0.562	0.351899	non-mitochondria_nuclear-encoded
PLD3	Q8IV08	-0.0405	0.890449	non-mitochondria_nuclear-encoded
PLEC	Q15149	0.0251	0.906253	non-mitochondria_nuclear-encoded
PLEKHO2	Q8TD55-2	-0.151	0.754466	non-mitochondria_nuclear-encoded
PLGRKT	Q9HBL7	-0.152	0.665189	mito_others
PLIN3	O60664-4	0.134	0.717868	non-mitochondria_nuclear-encoded
PLOD1	Q02809	0.0733	0.790165	non-mitochondria_nuclear-encoded
PLOD2	O00469-2	0.00884	0.978236	non-mitochondria_nuclear-encoded
PLOD3	O60568	-0.0636	0.867185	non-mitochondria_nuclear-encoded
PLS3	P13797-2	0.111	0.70917	non-mitochondria_nuclear-encoded
PLXNA3	P51805	0.119	0.68809	non-mitochondria_nuclear-encoded
PLXNB2	O15031	-0.153	0.598243	non-mitochondria_nuclear-encoded
PMPCA	Q10713	0.688	0.466543	mito_others
PMPCB	G3V0E4	0.175	0.431927	mito_others
PMVK	Q15126	-0.0561	0.89308	non-mitochondria_nuclear-encoded
PNKD	Q8N490-2	0.482	0.239457	mito_OXPHOS_nuclear-encoded
PNPLA6	Q8IY17-3	0.149	0.524462	non-mitochondria_nuclear-encoded
PNPT1	Q8TCS8	-0.177	0.616678	mito_others
POC1B-GALNT4	F8VUJ3	0.957	0.413391	non-mitochondria_nuclear-encoded
PODXL	O00592-2	0.141	0.717369	non-mitochondria_nuclear-encoded
POFUT1	Q9H488	0.122	0.799462	non-mitochondria_nuclear-encoded
POGLUT1	Q8NBL1	-0.295	0.769429	non-mitochondria_nuclear-encoded
POLDIP2	Q9Y2S7	-0.00997	0.962868	mito_others
POLR1C	D6RDJ3	0.369	0.621435	non-mitochondria_nuclear-encoded
POMGNT1	Q8WZA1	0.364	0.83674	non-mitochondria_nuclear-encoded
PON2	J3QT77	0.00354	0.988475	non-mitochondria_nuclear-encoded
POR	P16435	0.0595	0.824649	non-mitochondria_nuclear-encoded
PPA1	Q15181	0.149	0.725067	non-mitochondria_nuclear-encoded
PPA2	Q9H2U2	0.332	0.348524	mito_others
PPAP2A	O14494	-0.293	0.558063	non-mitochondria_nuclear-encoded
PPAP2B	O14495	-0.284	0.3469	non-mitochondria_nuclear-encoded
PPFIA1	Q13136-2	-0.591	0.388563	non-mitochondria_nuclear-encoded
PPFIBP1	Q86W92-4	0.0271	0.946947	non-mitochondria_nuclear-encoded
PPIA	P62937	0.103	0.721145	non-mitochondria_nuclear-encoded
PPIA.1	P62937-2	-0.111	0.761556	non-mitochondria_nuclear-encoded
PPIB	P23284	0.0692	0.817704	non-mitochondria_nuclear-encoded
PPIF	P30405	0.0499	0.858491	mito_others
PPIL1	Q9Y3C6	0.0804	0.884587	non-mitochondria_nuclear-encoded
PPM1F	P49593	0.544	0.338562	non-mitochondria_nuclear-encoded
PPM1G	O15355	0.0172	0.984514	non-mitochondria_nuclear-encoded
PPP1CA	P62136	0.0543	0.901651	non-mitochondria_nuclear-encoded
PPP1CB	P62140	-0.426	0.463888	non-mitochondria_nuclear-encoded
PPP1CC	F8VYE8	-0.021	0.967624	non-mitochondria_nuclear-encoded
PPP1R12A	O14974	0.0681	0.756814	non-mitochondria_nuclear-encoded
PPP1R12C	K7EL81	-0.552	0.631307	non-mitochondria_nuclear-encoded
PPP1R18	Q6NYC8	-0.0663	0.830667	non-mitochondria_nuclear-encoded
PPP1R21	Q6ZMI0	0.0238	0.986241	non-mitochondria_nuclear-encoded
PPP1R7	B5MBZ8	0.0214	0.947298	non-mitochondria_nuclear-encoded
PPP2CB	P62714	-0.029	0.941407	non-mitochondria_nuclear-encoded
PPP2R1A	P30153	0.178	0.690363	non-mitochondria_nuclear-encoded
PPP2R2A	P63151	0.0353	0.9164	non-mitochondria_nuclear-encoded
PPP3CA	E7ETC2	-0.294	0.522474	non-mitochondria_nuclear-encoded
PPP3R1	F6U1T9	-0.225	0.470029	non-mitochondria_nuclear-encoded
PPP4R1	Q8TF05-2	-1.39	0.472288	non-mitochondria_nuclear-encoded
PPP6R1	Q9UPN7	0.392	0.380457	non-mitochondria_nuclear-encoded
PPT1	E9PIA8	-0.258	0.701719	non-mitochondria_nuclear-encoded
PQLC1	Q8N2U9	0.383	0.648958	non-mitochondria_nuclear-encoded
PRAF2	A6NP52	0.0846	0.733519	non-mitochondria_nuclear-encoded
PRCP	P42785	-0.355	0.32542	non-mitochondria_nuclear-encoded
PRDX1	Q06830	-0.0102	0.968727	non-mitochondria_nuclear-encoded
PRDX2	P32119	0.148	0.754577	mito_others
PRDX3	P30048-2	-0.0783	0.783073	mito_others
PRDX4	Q13162	0.161	0.487571	mito_others
PRDX5	P30044-2	0.491	0.611803	mito_others
PRDX6	P30041	-0.0843	0.761714	mito_others
PREB	Q9HCU5	0.0824	0.745192	non-mitochondria_nuclear-encoded
PREP	P48147	0.0773	0.906526	non-mitochondria_nuclear-encoded
PRKAA1	Q13131	-0.751	0.45906	non-mitochondria_nuclear-encoded
PRKAB1	Q9Y478	0.0737	0.809738	non-mitochondria_nuclear-encoded
PRKACA	P17612	-0.162	0.657849	mito_others
PRKAG1	F8VZX1	0.15	0.8705	non-mitochondria_nuclear-encoded
PRKAR1A	P10644-2	0.148	0.62885	non-mitochondria_nuclear-encoded
PRKAR2A	P13861-2	-0.0861	0.811301	non-mitochondria_nuclear-encoded
PRKAR2B	P31323	0.849	0.279374	non-mitochondria_nuclear-encoded
PRKCA	P17252	0.0832	0.831551	non-mitochondria_nuclear-encoded
PRKCD	Q05655	0.0893	0.718498	non-mitochondria_nuclear-encoded
PRKCDBP	Q969G5	-0.207	0.62541	non-mitochondria_nuclear-encoded
PRKCI	P41743	-0.0484	0.869063	non-mitochondria_nuclear-encoded
[truncated: 980 more rows]
